# Supplementary material for: Effect of a suitable treatment period on the genetic transformation efficiency of the plant leaf disc method
Source: Plant Methods. 2023 Feb 15;19:15. doi: 10.1186/s13007-023-00994-3 (PMC9930321; doi:10.1186/s13007-023-00994-3)
Supplement: Supplementary file 6 — Additional file 6: Table S1. The primers used in this study. Table S2. Gene expression levels in different samples. Table S3. DEGs between samples treated with different differentiation culture time and those without differentiation culture. Table S4. The number of DEGs after different differentiation culture time treatment and without differentiation culture treatment. Table S5. GO enrichment analysis data between samples of differentiation culture 1d and differentiation culture 0d. Table S6. GO enrichment analysis data between samples of differentiation culture 2d and differentiation culture 0d. Table S7. GO enrichment analysis data between samples of differentiation culture 3d and differentiation culture 0d. Table S8. GO enrichment analysis data between samples of differentiation culture 4d and differentiation culture 0d. Table S9. GO enrichment analysis data between samples of differentiation culture 5d and differentiation culture 0d. Table S10. Expression of DNA replication related genes in 0-5 days of differentiation culture. Table S11. Expression of cell cycle related genes in 0-5 days of differentiation culture. [file 13007_2023_994_MOESM6_ESM.zip › Supplementary Tables/Table S1.xlsx]

## Sheet: Sheet1
Primer ID	Primer Sequence (5’->3’)
PagActin-F	AAACTGTAATGGTCCTCCCTCCG
PagActin-R	GCATCATCAC AATCACTCTCCGA
PagCDKB1;2-F	GAAGGTAGGCGAAGGCACAT
PagCDKB1;2-R	GAAGAGCGGTAGGAGGAACG
PagCDKD1;1-F	CCAGCAAAGCTCCCTAGACC
PagCDKD1;1-R	TGTCTAATCTCACCGCCACG
PagCYCA3;4-F	TCTTTGGTGGCTGCTTCTGT
PagCYCA3;4-R	TGTTTGCCACGCACTTGAAC
PagCYCB2;4-F	GTGTGCCTGGTTGAGTACGA
PagCYCB2;4-R	TTCTGTGTAGCTGGTGTGCC
PagCYCD1;1-F	GCCGATTACCGCAAACAGAC
PagCYCD1;1-R	TATTTGGCACCCTCGACCTG
PagCYCD3;2-F	GGTGGTTCGTAGAGAGGCAG
PagCYCD3;2-R	GCAGCCAGAGACAAACAAGC
PagCYCD6;1-F	CATCAGCCCTCCTTGTAGCA
PagCYCD6;1-R	TCTAGCACGCTCAATGGTGT
PagCYCH;1-F	ACTGACGCACCTGTTCTGTT
PagCYCH;1-R	TCACCCATTTCTCGACAGCAT
NtActin-F	CCACACAGGTGTGATGGTTG
NtActin-R	GTGGCTAACACCATCACCAG
NtCDKB1;2-F	ATAAAGCAAAGGACAAGGCGA
NtCDKB1;2-R	ACACAGAGGAGACGAACGAT
NtCDKD1;1-F	TCTTCCTCTCACCTGCGGAT
NtCDKD1;1-R	GGCAAAGACCTGGTGAGTGA
NtCYCA3;4-F	GAGTGTGGGCCTCGAACAAA
NtCYCA3;4-R	TGTTCCTCGCAGCTACCAAA
NtCYCB2;4-F	CTGCGGCAATATTTACAGCCC
NtCYCB2;4-R	TTCCCAGTTGCAGCCTTCTG
NtCYCD1;1-F	GGGACTTTCACTGGCTTCCT
NtCYCD1;1-R	ATCTTTGCGGAGTCCATCGC
NtCYCD3;2-F	CTGGCTACAATATCTGCCAAAACC
NtCYCD3;2-R	CAACTAGGACTACTGCCCACA
NtCYCD6;1-F	CTAAAAGCCAGAGCCACTGAGA
NtCYCD6;1-R	CGTGAGAAGCACAGAGAAGAG
NtCYCH;1-F	ATGCTGGTTCTTCAGGAGTTTCG
NtCYCH;1-R	CCAACGCCAACTGCCCA
pBI121-F	GACGCACAATCCCACTATCC
pBI121-R	TGAACTTGTGGCCGTTTAC
