# Supplementary material for: Effect of a suitable treatment period on the genetic transformation efficiency of the plant leaf disc method
Source: Plant Methods. 2023 Feb 15;19:15. doi: 10.1186/s13007-023-00994-3 (PMC9930321; doi:10.1186/s13007-023-00994-3)
Supplement: Supplementary file 6 — Additional file 6: Table S1. The primers used in this study. Table S2. Gene expression levels in different samples. Table S3. DEGs between samples treated with different differentiation culture time and those without differentiation culture. Table S4. The number of DEGs after different differentiation culture time treatment and without differentiation culture treatment. Table S5. GO enrichment analysis data between samples of differentiation culture 1d and differentiation culture 0d. Table S6. GO enrichment analysis data between samples of differentiation culture 2d and differentiation culture 0d. Table S7. GO enrichment analysis data between samples of differentiation culture 3d and differentiation culture 0d. Table S8. GO enrichment analysis data between samples of differentiation culture 4d and differentiation culture 0d. Table S9. GO enrichment analysis data between samples of differentiation culture 5d and differentiation culture 0d. Table S10. Expression of DNA replication related genes in 0-5 days of differentiation culture. Table S11. Expression of cell cycle related genes in 0-5 days of differentiation culture. [file 13007_2023_994_MOESM6_ESM.zip › Supplementary Tables/Table S10.xlsx]

## Sheet: sheet1
gene id	Pre0d	Pre1d	Pre2d	Pre3d	Pre4d	Pre5d
ICU2	0.155848	0.553717	2.75794	2.6544	1.62774	1.47748
MCM2	0.0351271	1.1568	7.58276	7.50232	5.34075	3.52611
MCM3	0.263481	1.12342	5.74376	5.93155	3.87206	3.7082
MCM4	0.0500055	1.50211	8.15463	8.4672	4.85745	3.4576
MCM5-1	0.0744903	0.680699	3.99335	4.55218	3.73948	2.42611
MCM5-2	0.0380724	0.42677	4.65097	5.20707	3.97568	2.84224
MCM6	0	0.767456	4.85734	4.74647	3.65878	2.62986
ORC5-1	0.226806	0.666551	1.85545	2.37775	1.16829	1.6508
ORC5-2	0.0316431	0.497325	1.35957	1.66149	0.92788	0.888518
ORC6	0.311031	1.19042	3.51786	4.61072	3.17371	3.04505
PCNA2	4.25005	7.38922	14.7109	15.0038	10.5129	10.4318
POLD4	0.0338396	0.638653	1.92631	3.61459	2.70285	2.69314
RECQ4A	0.350566	0.409526	1.11268	1.4213	0.887043	0.839385
RFC5	0.697027	1.91695	2.58918	2.56339	2.35282	2.4317
RNR1-1	0.734669	3.15229	4.23243	4.35881	3.44092	3.2797
RNR1-2	0.052679	0.15072	0.284426	0.637656	0.497855	0.45031
STI	0.6957	0.78101	1.33037	1.43306	1.26779	1.02435
TIL1	0.00743802	0.135116	0.762729	0.907046	0.475895	0.675033
