# Supplementary material for: Effect of a suitable treatment period on the genetic transformation efficiency of the plant leaf disc method
Source: Plant Methods. 2023 Feb 15;19:15. doi: 10.1186/s13007-023-00994-3 (PMC9930321; doi:10.1186/s13007-023-00994-3)
Supplement: Supplementary file 6 — Additional file 6: Table S1. The primers used in this study. Table S2. Gene expression levels in different samples. Table S3. DEGs between samples treated with different differentiation culture time and those without differentiation culture. Table S4. The number of DEGs after different differentiation culture time treatment and without differentiation culture treatment. Table S5. GO enrichment analysis data between samples of differentiation culture 1d and differentiation culture 0d. Table S6. GO enrichment analysis data between samples of differentiation culture 2d and differentiation culture 0d. Table S7. GO enrichment analysis data between samples of differentiation culture 3d and differentiation culture 0d. Table S8. GO enrichment analysis data between samples of differentiation culture 4d and differentiation culture 0d. Table S9. GO enrichment analysis data between samples of differentiation culture 5d and differentiation culture 0d. Table S10. Expression of DNA replication related genes in 0-5 days of differentiation culture. Table S11. Expression of cell cycle related genes in 0-5 days of differentiation culture. [file 13007_2023_994_MOESM6_ESM.zip › Supplementary Tables/Table S11.xlsx]

## Sheet: Sheet1
gene id	Pre0d	Pre1d	Pre2d	Pre3d	Pre4d	Pre5d
CDKB1;2-1	0.278642	0.42669	3.99509	7.9545	4.32684	7.604
CDKB1;2-2	0.193252	0.621904	4.36851	6.2835	4.79579	6.681
CDKD1;1	1.80067	2.58668	3.6275	3.792	3.41268	2.44986
CYCA3;4-1	0	0.283996	1.189	1.7396	1.27	1.112
CYCA3;4-2	0.0559323	0.108498	0.821031	1.29188	0.845	0.779256
CYCB2;4-1	0	0	2.41575	3.40822	2.28184	4.15356
CYCB2;4-2	0	0	2.55486	3.40017	2.76076	3.44965
CYCB3;1	0.661982	0.270558	0.775342	1.36228	1.07074	1.51435
CYCD1;1	0.139049	0.109965	0.411062	0.527476	0.294017	0.198399
CYCD3;2	0.91907	5.55698	6.74386	7.004	6.38417	5.06663
CYCD6;1	0	0.0934455	0.150239	1.1009	1.01341	0.965
CYCH;1	3.21743	4.31971	5.2398	5.374	5.15636	5.02956
CYCP1;1	9.90413	13.059	23.4731	19.1351	24.7988	33.6276
CYCP4;1-1	1.02278	11.4169	10.412	11.5867	13.3115	10.977
CYCP4;1-2	0.704101	10.8166	6.92088	7.62003	9.34976	7.90797
CYCP4;1-3	0.704101	10.8166	6.92088	7.62003	9.34976	7.90797
CYCT1;4-1	17.0152	7.37919	8.14417	8.97843	9.16821	10.5112
CYCT1;4-2	17.0152	7.37919	8.14417	8.97843	9.16821	10.5112
KRP3	6.08219	25.727	10.2219	17.6009	21.3222	21.9472
KRP6	0.486052	3.93185	3.18181	5.81649	6.20201	5.76053
