# Supplementary material for: Effect of a suitable treatment period on the genetic transformation efficiency of the plant leaf disc method
Source: Plant Methods. 2023 Feb 15;19:15. doi: 10.1186/s13007-023-00994-3 (PMC9930321; doi:10.1186/s13007-023-00994-3)
Supplement: Supplementary file 6 — Additional file 6: Table S1. The primers used in this study. Table S2. Gene expression levels in different samples. Table S3. DEGs between samples treated with different differentiation culture time and those without differentiation culture. Table S4. The number of DEGs after different differentiation culture time treatment and without differentiation culture treatment. Table S5. GO enrichment analysis data between samples of differentiation culture 1d and differentiation culture 0d. Table S6. GO enrichment analysis data between samples of differentiation culture 2d and differentiation culture 0d. Table S7. GO enrichment analysis data between samples of differentiation culture 3d and differentiation culture 0d. Table S8. GO enrichment analysis data between samples of differentiation culture 4d and differentiation culture 0d. Table S9. GO enrichment analysis data between samples of differentiation culture 5d and differentiation culture 0d. Table S10. Expression of DNA replication related genes in 0-5 days of differentiation culture. Table S11. Expression of cell cycle related genes in 0-5 days of differentiation culture. [file 13007_2023_994_MOESM6_ESM.zip › Supplementary Tables/Table S2.xlsx]

## Sheet: sheet1
Gene id	Pre0d_1	Pre0d_2	Pre0d_3	Pre1d_1	Pre1d_2	Pre1d_3	Pre2d_1	Pre2d_2	Pre2d_3	Pre3d_1	Pre3d_2	Pre3d_3	Pre4d_1	Pre4d_2	Pre4d_3	Pre5d_1	Pre5d_2	Pre5d_3
Pag.A10G001676.v3.1	859.826	950.526	908.179	667.713	902.807	578.523	1331.71	1211.21	1283.71	2201.55	2573.87	2687.88	2709.28	3256.34	3732.42	4502.44	3273.41	7644.92
Pag.A09G001076.v3.1	0	0	0	0.537298	4.29015	3.64466	853.915	865.932	637.758	2253.95	2457.19	2738.28	3344.31	3552.19	3850.68	5983.42	3700.39	5447.43
Pag.B01G001101.v3.1	33.0361	26.6115	26.8284	129.883	176.45	144.199	1327.14	920.294	1360.72	765.556	959.469	1018.81	1629.29	1931.51	2209.07	6757.23	3289	4481.33
Pag.A14G001293.v3.1	4861.44	5036.46	4556.31	1204.72	1764.73	1507.52	983.168	1020.12	933.196	253.966	240.399	269.671	263.619	255.235	272.775	326.956	706.069	1194.41
Pag.A01G001199.v3.1	76.9499	74.8351	63.0225	383.011	397.751	427.775	1571.84	1171.84	1518.01	1090.36	1207.2	1150.68	1862.01	2114.22	2411.31	2280.11	3080.35	3481.23
Pag.A01G001404.v3.1	0	0.156508	0	61.0963	67.289	56.08	1833.78	1813.35	1880.72	2762.94	2181.65	2279.94	1510	2170.41	1374.76	1484.15	1802.51	2247.91
Pag.A04G001712.v3.1	322.829	283.756	311.592	620.294	850.467	669.269	1098.48	1031.23	1051.15	1914.28	1777.15	1871.03	1669.74	1883.08	1723.88	1513.72	1774.23	3152.5
Pag.A19G001060.v3.1	82.9694	91.0743	74.5943	957.921	897.823	773.936	2349.45	2463.9	2707.22	1603.93	1525.84	1444.21	1168.41	1372.92	1462.99	1047.09	862.249	1318.78
Pag.A10G000890.v3.1	155.915	126.062	141.299	778.952	839.32	651.817	1621.33	1391.01	1544.52	1511.44	1577.97	1692.39	1402.82	1682.05	1607.99	704.23	1694.78	1665.94
Pag.A17G000514.v3.1	198.891	143.041	184.705	171.929	253.725	202.063	1283.88	1082.93	997.175	1471.75	1843.3	2000.92	1486.24	1525.32	1185.57	1504.34	1843.36	3001.73
Pag.B17G000435.v3.1	304.935	269.804	301.116	166.688	248.011	211.971	1224.8	1006.5	951.845	1375.66	1730.3	1920.89	1350.63	1423.85	1074.82	1213.18	1760.32	2956.15
Pag.B14G001580.v3.1	3455.79	4026.55	3918.3	435.214	489.113	410.779	487.687	438.995	458.349	495.092	489.587	479.336	475.822	618.384	617.858	501.894	626.355	696.562
Pag.A14G001550.v3.1	19.8169	12.1354	13.2779	210.648	272.26	201.035	909.333	883.688	824.096	813.724	953.673	1225.59	1880.26	1759.25	1514.27	1715.05	1808.03	3130.45
Pag.B10G001424.v3.1	860.113	903.053	827.09	454.869	646.874	360.705	389.801	329.766	379.555	826.958	1195.11	1184.01	1129	1258.49	1421.17	1648.47	1205.98	3063.04
Pag.B04G002142.v3.1	287.612	256.832	293.705	501.062	763.661	601.061	1198.74	1123.51	1095.86	1139.2	1296.09	1310.58	1030.44	1192.86	1007.71	1660.33	1131.48	2142.27
Pag.A06G002978.v3.1	867.405	754.514	778.057	1367.17	1474.67	1305.38	1373.32	1326.65	1359.62	1035.5	1006.75	1010.69	663.338	757.174	568.244	434.201	684.306	945.748
Pag.B14G001222.v3.1	3393.89	3743.84	3005.86	716.647	1051.55	906.58	650.322	717.911	672.285	114.738	123.718	116.102	147.78	140.043	157.362	512.467	428.912	568.427
Pag.B04G001323.v3.1	213.424	194.361	208.291	421.442	569.989	413.581	744.362	728.446	760.5	1322.07	1186.22	1258.01	1013.3	1302.22	1049.73	890.877	1069.65	2030.8
Pag.A05G002416.v3.1	156.408	144.068	172.53	78.5806	113.406	89.3354	964.83	748.24	657.43	1198.69	1544.09	1572.42	1314.08	1387.53	998.703	1061.54	1065.94	2013.45
Pag.B03G000845.v3.1	27.1881	27.8837	26.8284	597.78	773.698	755.752	1365.25	1275.4	1301.45	1057.65	1158.92	1116.21	1048.88	1016.96	885.403	709.618	684.516	1172.19
Pag.B06G002729.v3.1	739.595	737.56	673.28	900.685	960.481	924.051	1206.4	1118.56	1083.47	827.009	812.166	830.572	649.656	738.591	525.815	404.486	701.118	764.982
Pag.B16G000924.v3.1	1.10472	1.62459	1.40456	5.34606	4.33433	7.58197	342.978	354.53	346.936	1148.96	822.345	893.892	1426.09	1992.33	1322.43	1539.07	2212.92	2120.77
Pag.A16G001291.v3.1	7.59613	8.10501	5.42367	207.147	153.383	199.24	1074.8	860.012	892.354	1015.72	1161.13	1110.95	1334.78	1291.88	873.599	1535.85	1503.7	809.929
Pag.B12G001123.v3.1	91.1993	88.951	80.421	543.507	648.185	583.621	1034.34	1033.66	1060.82	1164.88	1039.19	1081.63	852.68	993.524	847.529	791.77	915.059	1138.42
Pag.B16G001298.v3.1	8.03861	6.06771	6.62172	157.77	112.381	150.177	917.626	711.912	696.657	961.718	999.55	967.546	1355.22	1455.42	902.78	1580.21	1607.55	695.439
Pag.A10G001677.v3.1	898.127	817.556	752.193	317.519	462.759	293.944	510.939	462.148	467.645	440.572	567.666	602.815	691.72	807.801	952.461	1203.69	872.407	1874.74
Pag.A06G002389.v3.1	10.7402	7.13489	6.81305	164.042	155.976	240.548	950.673	933.773	865.546	1119.8	1096.63	1269.78	1036.05	1005.91	643.279	1401.98	1073.26	961.542
Pag.A05G002418.v3.1	272.778	270.772	293.045	82.3721	133.966	83.5865	864.04	636.984	585.324	867.564	1167.67	1243.3	1054.93	1109.11	652.631	843.776	807.95	1688.3
Pag.A11G000911.v3.1	87.8191	67.6976	85.0145	147.854	206.11	152.867	759.206	629.416	570.712	935.933	1035.94	1126.65	1093.54	1169.58	803.737	989.222	889.016	1578.75
Pag.A10G001679.v3.1	1105.29	1183.2	1016.35	204.327	277.144	173.595	439.771	397.445	398.975	387.723	500.826	552.779	719.539	785.203	1071.72	539.706	812.143	1729.51
Pag.B06G002771.v3.1	170.564	164.352	233.58	303.957	336.418	274.02	1746.2	1729.77	1756.64	934.734	867.565	932.333	306.928	339.087	489.866	237.86	394.049	938.92
Pag.B04G001107.v3.1	538.434	523.378	564.601	816.079	869.443	879.327	605.712	606.108	596.665	667.894	598.709	607.043	562.937	592.97	512.94	1069.23	706.213	721.684
Pag.A02G000637.v3.1	2969.47	3186.07	3052.45	213.926	212.642	188.69	141.449	117.036	133.342	126.53	124.604	160.382	126.421	103.767	171.156	146.334	336.893	470.343
Pag.A09G000326.v3.1	224.204	175.858	176.73	268.009	370.304	299.057	648.519	630.703	634.099	515.91	608.396	684.095	730.384	735.265	794.301	981.442	1005.48	2025.87
Pag.B06G001435.v3.1	242.626	89.4184	98.636	461.252	582.405	589.039	829.968	831.754	752.814	886.043	957.392	907.386	775.232	794.95	710.523	672.91	462.71	559.123
Pag.A06G001543.v3.1	9.28523	3.11533	4.99767	388.323	447.924	450.789	969.605	966.654	835.832	942.776	999.847	882.069	739.189	703.03	652.103	722.944	535.098	479.19
Pag.B19G000856.v3.1	411.435	442.171	393.493	773.686	1006.61	818.458	753.655	778.66	747.18	585.609	534.113	577.542	413.187	450.918	442.782	258.567	375.925	787.56
Pag.B06G002261.v3.1	16.8348	10.0491	11.5563	121.282	111.515	149.024	846.904	796.834	731.349	910.58	990.883	1102.17	863.106	840.749	494.014	844.022	869.818	771.076
Pag.A05G001987.v3.1	801.151	956.061	870.213	353.585	322.323	305.407	534.003	479.839	520.897	425.299	381.334	423.985	453.309	555.119	390.09	477.48	814.462	1227.25
Pag.A16G000102.v3.1	189.722	174.098	153.625	365.611	511.762	335.989	377.836	382.022	398.703	809.757	909.495	942.022	684.352	797.554	824.89	410.477	841.451	1040.02
Pag.B01G004220.v3.1	843.13	650.586	791.964	443.71	437.965	362.192	884.456	625.655	789.264	312.249	356.155	423.229	423.181	462.433	1019.41	258.315	316.285	667.93
novel.3203	1356.63	1445.36	1356.45	253.389	199.203	238.328	163.983	126.667	148.45	485.153	496.228	534.89	425.94	602.714	555.025	493.229	510.226	666.01
novel.3833	413.698	373.716	389.855	150.445	162.676	117.791	305.003	202.937	256.9	317.606	351.125	401.195	746.232	801.923	759.353	1797.92	1135.95	1238.27
Pag.A18G000613.v3.1	1.23842	1.97782	0.333283	3.48689	0.664404	4.43487	87.1268	84.7819	143.89	638.061	402.24	479.858	669.857	1588.93	836.806	1053.05	1700.77	2092.51
Pag.B17G000496.v3.1	11.1671	1.60682	1.11588	112.186	121.554	111.699	290.015	308.865	438.256	388.376	397.835	347.01	706.118	720.074	786.869	2171.45	917.64	1944.1
novel.3147	353.432	173.743	372.316	136.419	234.901	114.482	255.901	94.3509	169.014	395.527	673.065	598.19	1197	1104.77	1028.65	1128.72	710.638	1000.33
Pag.A04G002176.v3.1	133.712	93.1603	91.1656	260.562	446.028	338.529	726.289	660.422	614.306	650.21	764.383	725.258	598.993	755.766	584.242	329.712	677.648	1280.43
Pag.B10G001364.v3.1	31.7911	22.358	24.944	71.5387	62.2584	83.3133	804.28	609.381	834.76	335.903	310.216	319.508	669.712	838.505	944.513	890.249	1259.63	1594.57
Pag.B17G000516.v3.1	745.296	682.028	723.65	603.711	702.737	609.998	458.723	485.637	487.608	438.584	373.414	395.266	328.035	425.691	333.259	676.992	495.038	486.482
Pag.B02G002770.v3.1	2.9656	1.19919	1.65403	65.5921	30.0021	60.5432	926.162	646.39	731.876	650.281	806.875	733.011	774.8	645.223	676.984	1631.67	813.054	124.464
Pag.A06G002482.v3.1	93.9266	88.3801	97.5915	177.454	133.628	195.104	762.756	711.66	767.982	775.947	538.626	555.484	439.228	775.792	501.767	1117.83	723.144	640.814
Pag.A07G002654.v3.1	69.473	63.7901	83.1817	98.162	108.746	110.512	573.774	483.81	441.701	678.309	825.002	830.431	809.276	757.267	604.649	968.153	686.554	685.82
Pag.B10G002116.v3.1	370.393	397.185	387.445	603.733	678.555	659.576	673.266	650.928	682.945	509.265	445.307	470.631	391.2	412.58	326.584	339.912	372.093	386.842
Pag.A11G001311.v3.1	173.433	162.118	155.236	188.892	264.808	197.61	369.283	372.699	372.246	471.742	454.33	529.388	568.011	677.812	805.822	996.586	668.371	1264.45
Pag.A16G001253.v3.1	393.633	426.688	396.364	617.102	867.178	714.273	550.431	576.486	572.859	423.626	423.938	440.458	364.076	372.1	399.664	108.388	332.759	629.728
Pag.B04G001039.v3.1	94.2889	83.2395	127.806	180.001	272.98	225.367	672.072	572.61	540.43	601.465	763.705	753.117	562.927	546.676	414.25	565.297	569.734	972.567
Pag.A14G001662.v3.1	1036.14	1244.47	1168.95	326.669	345.781	285.373	338.516	318.003	319.111	318.696	285.626	304.254	305.28	400.523	363.844	318.451	373.876	457.374
Pag.A18G001360.v3.1	42.895	26.4311	40.7501	136.05	112.308	93.0915	725.221	625.322	634.874	614.983	791.628	823.645	697.432	645.584	608.841	599.301	493.013	707.062
Pag.B18G000415.v3.1	1575.34	1791.91	1702.71	338.941	354.745	309.306	170.896	175.489	171.481	227.209	209.299	228.735	168.023	170.234	143.016	136.232	238.31	287.524
Pag.B10G001427.v3.1	722.738	749.604	690.58	121.764	167.644	110.578	210.286	189.462	186.304	242.537	346.983	400.197	550.649	627.198	849.836	344.404	639.777	1235.89
Pag.B09G000299.v3.1	209.374	176.753	167.228	335.001	463.378	372.562	559.271	553.657	520.395	410.398	485.52	559.885	468.762	426.304	510.119	627.825	538.478	927.779
Pag.B05G001910.v3.1	9.76546	8.61016	8.75221	166.556	111.635	117.733	1010.48	821.996	1078.05	400.529	422.677	392.916	513.242	535.403	514.521	928.22	650.639	443.167
Pag.A01G004426.v3.1	966.188	744.354	1008.78	199.589	200.845	165.913	559.682	346.319	464.857	208.121	233.107	275.199	306.93	354.063	617.356	404.35	343.826	682.197
Pag.B19G001492.v3.1	800.57	675.162	643.909	202.266	226.219	126.773	276.323	164.97	202.908	137.773	191.309	207.6	378.912	410.362	389.182	1296.37	697.174	1048.9
Pag.A17G000594.v3.1	575.905	533.891	577.469	458.782	536.627	475.209	376.644	409.425	409.459	361.189	315.879	350.773	287.002	382.027	290.763	712.846	468.206	480.916
Pag.A02G002628.v3.1	131.866	89.7952	117.066	336.616	416.775	277.264	453.021	390.181	400.201	446.78	600.73	657.418	559.654	612.927	657.532	276.808	648.7	921.617
Pag.B06G001344.v3.1	0	0.0414069	0.0395391	5.61554	3.44563	17.678	311.903	329.782	300.785	907.46	717.925	700.073	719.599	989.455	715.942	648.631	893.978	730.452
Pag.A19G001353.v3.1	1364.11	953.493	1182.38	211.365	272.208	102.404	188.692	107.456	163.437	101.355	176.257	184.41	284.914	271.239	317.149	680.149	482.658	898.174
Pag.B02G001676.v3.1	338.464	375.445	392.375	349.577	398.086	321.662	554.667	522.493	576.866	537.996	461.508	535.722	504.478	511.837	496.408	80.4496	298.242	652.149
Pag.A17G000576.v3.1	12.9081	4.8739	8.69572	147.228	145.551	86.1473	295.649	284.433	293.73	360.352	294.738	414.965	538.067	831.705	1064.22	584.276	1056.89	1453.65
Pag.A13G000650.v3.1	142.282	114.235	160.889	81.0112	143.126	74.9274	79.9211	26.3487	66.7289	276.466	483.512	384.068	999.934	909.791	862.004	1199.34	678.762	1068.61
Pag.B10G000625.v3.1	46.8915	46.805	47.1913	228.469	232.701	185.973	449.675	477.065	521.659	609.904	564.706	518.466	480.032	705.065	822.089	267.753	742.893	685.362
Pag.B14G001459.v3.1	0	0	0.241417	29.5514	42.9015	23.3223	202.256	162.227	181.133	296.655	340.424	587.979	840.364	788.142	948.872	819.07	852.822	1509.89
Pag.A11G001494.v3.1	218.411	174.739	184.189	295.162	341.761	312.444	408.03	398.727	390.471	563.551	533.518	530.51	444.189	523.594	442.452	391.623	626.711	758.423
novel.629	99.8753	41.1037	83.7279	112.856	156.809	119.64	403.234	344.194	362.971	466.592	591.327	702.196	567.007	589.426	581.362	380.87	678.328	1157.4
Pag.B07G001324.v3.1	626.186	772.006	676.948	500.416	424.786	507.369	310.006	305.295	309.425	347.757	351.437	323.041	348.225	361.692	370.061	285.26	397.491	173.487
Pag.B09G001123.v3.1	0.231309	0	0	0	0	0	90.1818	105.014	98.291	473.336	491.323	613.199	637.826	630.484	688.18	1211.87	885.437	1464.56
Pag.B04G000892.v3.1	161.97	100.263	106.389	180.911	339.706	238.52	349.302	292.201	312.856	476.415	546.025	521.068	398.43	484.835	519.182	517.927	692.195	1109.85
Pag.B01G001307.v3.1	0	0.782542	0	33.4212	31.41	25.2957	817.905	717.114	761.767	598.254	520.374	540.155	496.194	564.393	455.166	557.932	495.743	665.844
Pag.A09G000159.v3.1	201.664	197.66	201.167	295.188	386.508	322.291	444.115	448.458	454.843	459.805	433.207	446.069	414.626	464.218	390.019	602.617	426.968	661.699
Pag.A06G001437.v3.1	0.0802648	0.0829445	0.079203	4.07069	3.3834	14.1647	264.85	273.569	256.625	801.521	639.14	637.634	628.415	880.536	602.103	651.462	776.954	748.788
Pag.A01G001255.v3.1	4.6625	2.8909	3.54921	45.4875	46.1584	53.42	427.672	393.503	436.312	369.431	414.825	421.62	441.261	672.385	493.063	824.716	873.641	1221.8
Pag.B10G000378.v3.1	321.425	322.139	290.869	551.358	733.849	543.686	509.097	517.631	518.394	352.189	328.88	353.946	284.891	276.227	292.615	167.878	239.733	491.251
Pag.B16G001299.v3.1	1.75476	0	0	70.6516	38.4634	71.1965	416.368	293.082	359.922	402.132	382.192	456.137	569.851	578.694	444.699	1078.9	794.833	1109.9
Pag.A04G001052.v3.1	53.2092	41.6609	63.35	148.62	221.449	173.724	606.791	513.224	480.921	520.593	673.478	660.215	487.956	460.961	344.524	357.553	497.89	754.139
Pag.B14G001147.v3.1	243.705	206.65	203.213	314.599	433.707	312.273	416.333	404.701	418.121	351.911	388.584	408.669	350.059	452.896	567.243	272.67	390.53	915.553
Pag.B10G001815.v3.1	391.496	426.025	399.992	576.573	666.558	636.121	425.86	462.804	432.566	316.433	305.174	330.136	263.818	257.996	247.217	298.821	250.917	303.218
novel.742	231.531	267.051	235.08	463.427	674.592	531.459	472.294	462.454	442.928	362.328	329.295	344.143	287.947	275.94	323.777	293.263	254.734	547.356
novel.1816	227.052	264.31	256.01	546.471	821.015	653.255	515.621	516.786	498.487	346.301	324.646	333.768	225.015	228.389	209.198	240.473	186.741	358.986
novel.1721	147.725	167.092	164.01	716.99	466.524	518.778	636.333	722.958	784.613	316.207	293.61	282.2	289.535	327.573	436.03	127.561	156.524	146.966
novel.92	546.328	492.35	508.095	340.415	348.752	313.879	359.146	355.343	350.734	330.943	322.176	333.66	267.199	324.388	258.606	332.082	390.511	513.585
Pag.B08G001475.v3.1	328.127	290.619	274.015	349.44	342.245	340.068	479.874	441.572	479.08	480.896	486.559	466.49	320.3	327.367	277.798	311.197	295.454	389.633
Pag.B04G000432.v3.1	0.436737	0.0501464	0.383075	21.7925	20.9462	26.8379	198.754	175.762	205.491	278.639	286.435	412.717	583.233	666.784	619.283	631.981	1022.46	1340.53
Pag.A05G000037.v3.1	137.209	130.298	141.345	462.169	595.536	515.098	429.511	462.689	430.94	387.556	366.559	389.55	361.349	398.535	412.656	164.847	314.566	388.075
novel.2449	311.662	315.194	276.389	436.445	767.955	544.393	414.805	426.812	412.309	304.599	302.132	322.277	225.764	252.462	271.919	147.838	213.555	507.3
Pag.B13G001556.v3.1	719.49	835.681	817.557	394.795	493.943	428.822	313.938	319.904	317.584	231.105	223.131	231.766	166.437	174.074	181.261	133.811	172.35	284.69
Pag.A13G000217.v3.1	1191.69	1150.88	1018.29	428.576	678.688	562.592	247.606	232.455	251.212	55.6592	70.9486	65.5845	65.1562	58.0685	76.5465	34.6764	69.9634	123.47
Pag.A05G002199.v3.1	86.9553	76.5423	85.2226	63.5964	99.7626	88.0354	350.433	325.143	285.921	450.844	539.569	585.231	474.631	510.351	415.186	392.949	538.916	1010.77
Pag.B05G002184.v3.1	133.581	120.62	132.489	85.4075	130.725	108.61	370.655	334.969	308.528	447.819	507.316	552.456	446.888	476.526	379.48	367.043	478.781	956.513
Pag.A19G000759.v3.1	255.696	261.228	236.59	444.646	611.664	488.305	440.508	450.127	442.622	342.29	332.663	338.652	265.805	267.317	261.208	127.542	237.618	482.241
Pag.A01G000930.v3.1	273.572	308.998	283.577	429.755	550.569	454.523	363.659	394.17	408.755	318.94	309.472	317.131	268.374	277.936	331.722	230.759	256.97	475.893
Pag.A08G002143.v3.1	622.811	617.019	545.666	294.2	418.528	248.343	239.407	231.737	216.24	209.711	248.412	243.051	260.552	338.859	327.684	264.408	298.603	608.165
Pag.A10G002376.v3.1	758.334	845.406	774.946	261.757	324.454	269.043	243.443	224.598	223.964	240.286	239.889	254.057	250.048	270.89	244.485	251.124	246.56	272.66
Pag.A16G000305.v3.1	1776.99	2226.04	1977.75	53.0948	58.7958	54.613	7.64237	10.7081	6.952	1.23973	1.16353	2.2128	1.22975	1.07133	1.41111	2.71208	0.8539	0.565643
Pag.A10G002515.v3.1	97.4878	86.0875	81.4396	56.4626	82.8413	34.3116	238.847	237.691	241.529	367.129	388.624	427.973	521.478	563.165	678.807	187.568	564.717	1314.81
Pag.A10G001605.v3.1	42.0826	43.6057	46.096	46.1311	39.8647	39.9561	415.784	312.074	463.038	212.305	214.389	228.429	363.419	593.55	464.594	485.539	885.031	1225.79
Pag.B10G002290.v3.1	184.299	143.387	146.627	83.0065	115.048	65.8165	240	228.77	233.844	337.694	346.229	371.889	484.962	505.552	631.539	374.431	523.4	1089.33
Pag.A09G001247.v3.1	186.197	172.655	196.36	203.5	233.106	194.431	419.391	377.353	426.784	461.992	397.092	447.833	418.13	431.973	498.679	118.576	367.595	546.523
Pag.A16G000792.v3.1	271.056	300.138	246.462	465.719	617.256	568.369	424.78	445.105	442.438	281.177	272.727	295.126	205.344	212.901	220.974	250.468	201.359	366.062
Pag.A06G001384.v3.1	68.7533	48.7212	49.4357	95.2697	100.168	109.395	300.998	291.891	290.18	328.736	251.162	313.301	547.757	730.477	502.551	725.701	711.883	613.23
novel.95	256.896	263.201	252.245	344.786	425.482	345.256	489.49	458.57	491.197	349.92	344.319	348.13	340.179	338.621	294.938	155.132	246.768	318.198
novel.2428	282.73	298.948	272.208	431.861	712.177	522.937	389.85	407.977	374.687	290.863	282.889	309.077	226.708	214.808	251.498	149.609	199.141	424.673
Pag.B05G000871.v3.1	287.326	302.821	287.454	452.987	566.475	526.505	428.698	454.333	415.281	303.843	292.546	302.149	251.308	240.964	231.425	67.301	217.599	384.269
Pag.A02G001663.v3.1	0.115918	0.239575	0.400345	106.762	116.147	120.502	388.714	369.738	362.753	541.762	497.251	493.627	559.512	575.537	407.633	618.156	394.59	452.81
Pag.B10G002144.v3.1	1112.28	1242.08	1119.01	188.596	238.212	194.938	166.412	152.162	154.264	161.916	151.868	151.169	148.689	181.256	152.192	155.352	165.095	158.856
Pag.B19G000646.v3.1	93.2052	81.9247	103.865	55.3699	78.3517	57.3938	222.54	163.763	198.731	202.669	264.005	305.2	389.966	413.784	796.202	204.8	694.096	1602.07
Pag.A04G001573.v3.1	753.794	566.44	570.674	261.236	467.77	290.961	315.051	329.778	288.206	259.731	268.922	287.478	178.451	200.082	352.654	72.6075	164.639	286.836
Pag.A14G001211.v3.1	160.217	182.411	141.621	288.434	451.806	289.722	335	331.179	320.657	282.385	317.663	306.166	299.397	357.052	478.177	381.119	311.631	667.606
novel.184	256.182	259.11	266.996	323.065	399.129	326.997	447.381	425.43	443.701	334.651	328.743	330.901	323.69	334.213	282.265	161.26	228.785	286.762
Pag.A02G001785.v3.1	676.218	768.026	695.518	404.801	429.896	454.893	202.457	214.491	190.974	197.307	169.816	181.481	162.156	149.609	129.836	329.27	206.39	193.494
Pag.B01G000792.v3.1	250.1	304.922	287.469	412.039	510.495	451.26	344.475	363.774	410.689	285.754	291.307	303.626	257.509	264.039	293.802	125.884	224.05	368.486
Pag.A05G002428.v3.1	539.421	533.722	477.226	256.587	347.55	252.151	277.967	283.839	296.725	259.045	252.163	271.515	246.715	289.478	352.369	35.9329	262.468	487.355
novel.464	293.478	308.321	286.585	477.075	573.854	504.493	394.745	413.46	412.162	282.395	276.461	267.479	204.28	193.783	187.376	161.093	166.585	243.551
Pag.A07G001521.v3.1	235.822	218.684	230.865	216.71	258.455	179.433	323.642	266.236	319.999	363.644	390.821	465.327	389.29	374.025	448.15	120.381	358.138	474.267
Pag.A17G000772.v3.1	44.5269	43.1963	36.9885	62.9726	70.2895	70.8756	341.714	294.087	277.541	328.375	416.199	465.13	534.171	560.022	573.38	382.84	389.728	717.724
Pag.B08G002243.v3.1	237.657	255.801	230.373	416.863	542.887	481.095	394.78	414.665	410.649	276.279	280.065	302.383	210.298	225.177	231.703	195.024	184.866	313.693
Pag.A02G000554.v3.1	370.88	362.668	401.903	158.19	172.716	125.606	265.563	258.731	267.688	285.835	324.785	322.263	342.168	411.438	431.206	252.848	330.808	476.665
Pag.A01G005036.v3.1	133.104	130.152	150.487	111.064	129.375	137.939	324.533	309.851	280.047	336.885	449.808	465.802	473.021	469.635	372.688	295.531	446.055	539.118
Pag.A10G000648.v3.1	234.881	257.568	237.751	434.358	599.162	455.731	410.993	397.812	382.89	256.646	245.44	264.399	219.716	195.563	235.275	129.656	199.778	364.129
Pag.B15G000565.v3.1	73.6163	71.0228	62.07	181.093	222.652	177.299	333.868	290.252	315.96	385.85	378.451	407.57	381.568	428.005	387.261	235.248	408.01	770.236
Pag.B06G000653.v3.1	371.142	401.939	386.486	105.86	129.563	83.3898	263.822	248.976	241.468	353.44	324.273	369.236	316.289	369.481	356.163	181.854	364.662	600.48
Pag.B05G001212.v3.1	289.467	309.93	277.367	397.455	484.006	471.818	373.326	358.364	350.031	279.79	259.148	264.16	219.231	221.945	200.759	269.093	194.332	246.045
novel.1770	169.258	199.013	190.504	451.384	641.044	512.247	392.745	396.29	383.018	288.425	260.734	263.958	189.125	183.119	175.519	269.252	150.386	319.696
Pag.B03G000252.v3.1	94.9907	77.4779	94.0689	113.74	172.321	164.241	352.711	340.823	328.519	373.263	401.119	419.854	323.541	352.346	275.309	523.968	359.309	623.217
Pag.A04G001821.v3.1	103.024	110.944	99.5346	45.3802	55.065	49.7392	253.719	201.282	253.338	256.229	300.381	293.194	392.589	536.452	516.216	337.95	637.383	936.055
Pag.A05G001195.v3.1	258.71	304.205	251.983	401.413	517.148	468.238	377.404	373.371	360.622	270.506	254.397	264.128	204.918	206.074	192.479	232.876	175.053	258.929
Pag.A02G000313.v3.1	234.573	164.884	172.598	291.583	344.057	364.327	403.862	399.947	375.952	161.382	173.676	190.402	308.42	383.402	318.14	337.185	367.442	379.127
Pag.B08G001936.v3.1	25.0954	16.7485	16.5089	88.8565	104.462	108.535	72.5479	51.3918	52.5505	329.757	483.252	371.471	524.182	457.566	785.629	782.357	496.208	583.271
Pag.B10G000155.v3.1	296.24	263.095	277.411	232.471	303.506	251.02	295.401	296.737	290.371	273.072	286.126	328.911	256.957	265.266	270.078	395.083	295.01	462.282
Pag.A02G000163.v3.1	353.817	357.37	338.752	171.738	258.532	198.042	251.421	252.126	253.318	234.4	227.364	273.197	313.669	337.436	360.14	130.358	385.716	638.241
Pag.A05G001986.v3.1	438.566	515.102	506.734	146.648	121.251	129.888	314.78	223.642	276.372	218.486	198.993	216.843	244.061	297.977	209.72	593.623	420.001	242.833
Pag.B01G000877.v3.1	172.421	177.281	191.444	88.0571	100.916	101.671	285.495	256.995	252.501	342.365	452.699	469.041	380.259	377.322	363.385	403.956	349.965	530.03
Pag.B01G004676.v3.1	99.5494	103.366	101.685	77.3261	90.6294	84.0663	310	304.023	266.012	336.885	459.044	462.173	465.438	490.694	377.109	295.255	421.627	542.671
Pag.A02G000885.v3.1	186.755	210.574	187.95	344.596	499.008	368.893	343.41	343.536	338.324	265.921	253.14	278.063	219.793	216.461	259.08	275.2	211.839	467.424
Pag.B07G000650.v3.1	300.881	302.119	287.272	412.093	541.996	459.201	337.087	349.211	357.305	245.586	228.128	219.788	215.583	204.977	231.279	55.0849	181.328	329.858
Pag.A18G000684.v3.1	158.652	159.712	169.054	334.25	357.025	304.604	351.401	328.293	357.058	379.818	373.816	369.052	275.186	278.775	230.888	266.163	229.356	332.926
Pag.B10G002148.v3.1	300.17	277.857	288.395	285.93	289.295	247.32	268.973	264.657	281.258	265.028	271.027	255.491	282.683	326.898	358.381	128.928	312.06	550.184
Pag.A11G001290.v3.1	36.0456	26.2934	36.9636	150.493	337.849	157.024	253.63	272.009	227.561	202.682	212.875	240.78	313.198	385.176	642.904	374.577	345.67	1007.25
Pag.B02G000927.v3.1	67.4806	65.8482	72.3076	53.8263	70.8898	54.7372	318.818	270.234	248.932	366.313	466.739	478.769	408.347	437.647	323.21	392.338	402.215	721.471
Pag.A01G004682.v3.1	109.281	107.349	122.556	67.7485	91.2043	81.7689	292.297	261.131	239.336	349.246	448.203	487.432	415.512	404.78	354.319	327.418	369.124	649.619
Pag.B06G001672.v3.1	73.5411	87.3717	74.9141	236.091	278.976	292.378	368.574	339.156	329.96	351.362	332.925	371.389	408.316	402.156	329.644	247.67	337.941	311.201
Pag.B08G000920.v3.1	283.5	357.152	323.319	118.495	148.473	134.325	266.876	255.177	211.796	292.238	361.276	412.043	375.406	403.704	277.144	126.371	326.441	493.659
Pag.A01G002964.v3.1	27.3463	22.6074	27.4538	22.6468	55.9323	30.7241	290.492	220.473	203.454	373.874	443.145	440.832	408.01	567.418	524.419	147.854	363.907	972.834
novel.3521	179.598	168.391	165.601	301.132	307.265	269.089	371.542	342.936	373.328	354.423	348.959	347.923	261.85	262.39	232.456	326.507	222.747	287.128
Pag.B01G003322.v3.1	127.827	119.28	116.526	242.704	262.341	235.966	453.345	408.22	459.884	335.487	322.341	328.349	289.644	290.645	214.956	374.679	244.077	287.833
Pag.A17G001227.v3.1	292.514	265.114	294.375	212.294	231.238	200.723	382.646	352.86	375.347	333.139	318.294	324.659	240.81	248.373	212.315	270.181	232.49	263.632
Pag.A10G002350.v3.1	183.711	191.708	184.864	348.192	390.878	371.053	394.102	389.272	394.406	281.762	260.861	269.898	243.292	239.79	195.315	289.316	199.573	220.749
Pag.A05G000850.v3.1	213.071	186.737	187.878	350.998	495.994	409.913	362.667	367.244	347.812	277.017	276.461	280.786	216.443	243.021	212.311	80.0418	181.237	339.8
Pag.B02G002124.v3.1	414.454	399.66	378.842	346.298	482.404	342.112	295.348	299.563	231.026	195.418	196.572	221.303	182.224	212.627	170.243	94.9909	230.995	316.319
Pag.B16G000812.v3.1	224.382	218.149	218.793	376.049	539.805	425.033	344.381	356.48	353.47	239.619	235.243	220.407	180.107	195.218	191.474	209.323	175.405	299.7
Pag.A06G001789.v3.1	56.6533	65.4481	64.6932	166.763	187.294	202.238	411.745	356.541	338.038	352.721	323.333	360.632	383.432	405.612	319.536	302.93	376.77	326.296
novel.3496	185.315	192.852	200.978	226.635	263.71	223.513	273.643	264.44	288.76	275.13	257.252	280.495	284.668	266.452	306.432	440.658	307.876	451.041
Pag.A08G001566.v3.1	215.684	171.654	186.603	251.512	245.963	257.899	363.717	335.1	363.384	381.642	370.431	367.01	253.095	253.027	213.788	215.693	232.158	301.133
Pag.A09G000844.v3.1	148.139	158.489	145.886	224.206	255.877	240.84	381.263	373.609	376.626	384.2	364.19	385.593	283.682	264.379	235.285	223.905	205.67	253.244
novel.3437	283.536	270.986	279.965	181.786	236.574	193.79	216.753	210.231	198.522	307.294	327.835	328.808	253.475	278.25	232.263	260.507	324.192	496.694
Pag.B16G000308.v3.1	1423.67	1755.45	1559.42	30.1267	38.2751	33.6113	7.60656	7.06878	6.1674	2.2039	1.91432	2.11563	2.37906	1.19501	2.32995	2.67523	0.811766	0.618805
Pag.A06G001661.v3.1	263.371	288.765	259.641	331.768	384.483	356.889	316.312	317.802	326.976	251.327	257.739	264.462	209.579	208.66	168.986	220.538	199.576	248.556
Pag.B06G001688.v3.1	69.5967	46.4001	40.6148	42.299	73.8158	58.9577	40.7843	30.5464	27.5193	267.325	416.643	273.922	501.431	576.81	734.823	314.956	674.217	681.277
Pag.A02G000713.v3.1	341.041	356.545	318.531	131.26	198.096	167.61	287.1	236.981	229.968	239.974	324.049	293.61	258.71	373.552	332.063	65.7037	265.622	436.736
Pag.B16G000233.v3.1	1160.97	1259.85	1317.55	181.634	135.946	145.473	53.1674	45.8427	45.6556	50.9939	53.2521	47.9375	32.9568	42.6835	53.2617	87.3295	42.6804	54.4115
Pag.B05G002434.v3.1	180.261	168.561	150.412	166.579	209.491	176.617	270.769	268.53	279.545	286.249	292.606	318.663	283.27	340.727	407.319	115.017	312.135	577.938
Pag.A09G000585.v3.1	108.326	78.0992	111.367	270.936	271.002	251.067	374.284	376.482	346.47	370.82	367.675	350.531	225.341	253.196	326.019	87.0451	266.5	334.631
Pag.B09G000141.v3.1	149.361	144.922	153.592	207.456	260.273	223.872	276.358	285.497	290.45	290.283	275.598	286.821	279.957	314.875	276.269	314.876	302.497	433.727
Pag.A01G002068.v3.1	206.809	182.457	202.243	250.828	343.052	274.382	283.813	313.653	310.894	249.275	239.251	250.207	240.583	244.044	338.965	159.942	239.314	436.148
Pag.A01G003865.v3.1	185.894	199.14	186.179	338.468	505.323	380.538	329.676	348.046	346.539	246.376	217.46	229.663	204.156	190.021	223.233	104.752	151.472	356.173
Pag.A15G000533.v3.1	49.6419	44.4232	41.8661	157.395	186.848	159.236	272.016	258.145	270.647	372.153	338.167	363.461	309.753	362.565	295.661	293.606	348.48	605.068
Pag.A05G001411.v3.1	45.4533	37.5255	40.3424	284.898	379.137	324.622	301.566	315.977	305.324	303.118	300.071	312.61	288.189	323.455	323.123	192.53	264.3	368.949
Pag.A10G002349.v3.1	197.837	201.018	197.454	354.632	413.111	390.979	384.932	377.696	376.852	258.313	241.881	246.172	190.078	178.455	147.702	183.941	163.096	180.536
Pag.B06G001564.v3.1	245.4	264.977	243.133	324.669	373.426	333.859	312.177	305.797	313.041	245.6	254.188	258.768	202.546	192.855	157.628	200.417	186.874	236.415
Pag.A04G001231.v3.1	245.389	247.449	222.965	345.197	471.979	375.023	289.897	291.422	281.818	218.568	220.225	234.842	198.879	207.926	214.924	117.686	180.046	283.523
Pag.A02G001665.v3.1	731.222	693.252	694.144	144.345	158.357	177.856	180.009	178.361	174.017	144.93	149.23	150.703	147.661	149.99	164.879	107.218	246.695	252.557
Pag.A10G002185.v3.1	73.9302	72.0386	63.4089	144.942	176.257	133.825	217.524	201.681	219.38	277.644	306.871	297.009	309.723	369.16	325.273	425.447	374.206	630.237
Pag.B07G001305.v3.1	1301.61	1638.77	1395.21	43.9021	30.0405	43.9718	28.354	22.5436	25.1164	8.99285	9.80846	10.1001	4.19991	4.80235	4.76271	14.6609	11.4986	10.3358
Pag.B04G001207.v3.1	211.901	220.204	198.39	342.013	463.812	379.383	294.824	285.489	290.02	226.879	221.024	230.901	193.522	200.318	206.426	118.366	176.57	340.392
Pag.A10G002348.v3.1	277.358	305.394	316.917	346.619	386.515	344.337	300.858	311.887	317.253	214.995	201.3	223.985	184.653	185.08	135.084	166.883	172.378	207.934
Pag.A14G001795.v3.1	74.5725	80.4091	84.2786	61.3009	83.0276	70.1544	257.71	208.213	206.148	334.286	401.473	419.069	379.493	445.052	313.972	124.69	404.533	650.349
Pag.A06G000209.v3.1	544.464	558.588	561.477	358.139	344.596	303.808	163.552	175.254	185.119	148.39	136.607	146.693	110.723	147.482	139.517	120.856	174.068	259.312
Pag.A03G000376.v3.1	170.279	218.438	211.481	280.107	240.358	251.598	396.308	372.008	392.655	325.787	321.816	265.001	282.401	266.383	262.517	63.842	187.439	69.5352
Pag.A04G001078.v3.1	1355.54	1605.81	1258.55	18.2395	21.3907	15.2762	17.422	13.6161	13.1389	19.1256	18.3932	22.9388	24.505	29.6093	25.1644	9.89909	33.4877	56.1367
Pag.B11G000553.v3.1	261.507	281.924	253.863	155.418	280.647	189.877	161.185	153.667	141.503	163.434	159.509	166.694	268.455	219.586	234.702	554.521	269.376	623.691
Pag.B10G001425.v3.1	461.303	425.595	402.906	98.7377	133.337	88.4854	103.763	103.971	110.544	116.485	180.447	191.989	250.156	282.763	360.435	321.579	295.036	554.763
Pag.B14G001694.v3.1	63.7547	72.3622	76.7756	62.6706	88.9341	71.8607	261.763	220.46	197.069	326.874	384.144	395.079	368.927	426.96	318.656	127.69	403.378	591.139
Pag.A01G000415.v3.1	0	0	0.08259	29.6162	24.9788	33.827	255.789	245.142	349.024	249.522	187.434	219.9	213.658	336.2	176.802	1170.19	283.346	633.716
Pag.B01G001151.v3.1	5.6181	6.42941	4.39837	22.0737	23.4471	29.9221	247.435	213.927	240.667	209.959	209.343	207.749	239.457	413.015	365.135	549.442	578.193	829.778
Pag.A06G002251.v3.1	250.03	265.486	248.158	349.29	497.42	390.525	296.485	309.557	288.318	203.939	193.626	203.421	148.787	144.303	165.422	43.877	140.716	241.853
Pag.B09G000845.v3.1	100.139	117.013	98.0802	183.501	208.863	212.589	373.146	347.184	350.156	340.434	335.686	359.834	262.828	231.017	211.149	235.705	194.905	208.243
Pag.B17G001220.v3.1	263.724	225.652	261.097	208.529	232.552	202.744	311.475	294.585	307.314	297.224	280.365	275.741	213.465	212.565	175.627	210.794	190.511	200.821
Pag.B09G001171.v3.1	299.191	233.935	235.573	219.181	331.28	268.843	238.92	274.042	260.339	281.403	270.513	289.921	163.313	172.789	257.447	129.937	166.575	255.96
Pag.A06G002175.v3.1	210.345	162.172	165.438	222.521	332.001	199.429	211.728	156.934	156.565	171.093	202.865	214.932	244.505	290.115	317.94	208.296	310.457	553.29
Pag.A15G000166.v3.1	95.4061	86.7285	80.7787	179.449	197.335	177.708	187.774	186.823	206.322	321.168	320.187	302.397	299.334	319.464	326.948	227.644	327.55	479.163
Pag.A08G002335.v3.1	216.115	213.948	212.944	337.695	422.34	365.23	290.257	305.444	305.501	222.871	202.18	195.811	159.016	157.105	174.877	181.026	128.256	226.624
Pag.B04G001167.v3.1	0.73949	1.27363	0.851326	35.7225	28.5394	54.9582	274.222	256.604	212.747	279.176	340.091	346.354	539.807	501.802	328.269	368.933	474.483	271.403
Pag.A16G000485.v3.1	5.19481	7.55935	5.43993	17.4846	23.864	27.9386	166.356	139.36	138.486	430.201	404.11	426.235	442.384	460.096	305.772	514.126	418.854	380.531
Pag.A08G000995.v3.1	167.973	219.173	202.887	108.081	127.36	118.096	254.574	231.674	225.27	261.871	321.084	333.508	321.208	329.394	269.505	109.832	259.004	448.389
novel.873	635.124	746.128	690.401	278.871	344.726	345.019	127.226	142.599	141.941	88.1796	75.8483	73.3298	103.37	116.18	91.1648	55.7068	113.135	113.409
Pag.B15G000188.v3.1	234.137	246.45	236.269	329.199	433.928	345.055	239.552	248.218	255.843	187.107	186.591	193.781	163.49	158.599	188.08	202.758	147.783	278.912
Pag.A06G001859.v3.1	323.416	348.443	348.127	185.983	202.106	173.033	207.31	191.792	215.646	198.939	190.146	202.798	224.796	251.633	246.945	204.49	238.369	316.058
Pag.A10G002047.v3.1	217.374	230.082	214.033	338.712	386.077	361.565	289.007	295.463	295.31	207.885	197.547	208.081	175.963	173.202	160.664	166.22	155.715	161.467
Pag.B08G000739.v3.1	79.9948	77.6592	79.3252	196.887	193.621	178.983	277.102	255.888	276.126	323.049	311.902	310.914	262.292	287.904	282.364	226.138	289.114	318.787
Pag.A15G000610.v3.1	173.564	181.941	189.426	280.386	570.743	349.725	270.476	262.105	255.263	164.94	187.742	177.448	138.772	168.932	264.04	38.5594	132.424	390.371
Pag.B08G002031.v3.1	196.053	213.63	202.507	346.199	393.595	344.774	328.429	307.212	337.253	222.906	204.459	212.349	154.964	152.163	128.826	148.254	135.63	159.817
Pag.B16G001276.v3.1	201.868	221.464	191.167	308.261	435.324	334.511	272.706	287.386	285.512	204.06	200.249	198.562	165.81	170.089	187.942	56.219	132.979	289.961
Pag.B15G000179.v3.1	72.0384	77.5255	73.4786	146.932	158.684	149.322	214.533	189.776	216.405	318.443	304.871	302.907	302.92	340.199	338.276	192.26	326.438	406.917
Pag.A05G002212.v3.1	223.619	208.078	210.199	333.274	415.034	365.952	272.19	286.896	276.674	207.745	191.323	210.544	156.018	160.318	178.974	100.792	149.15	157.192
Pag.A19G000500.v3.1	491.068	554.353	464.486	252.828	325.694	299.348	173.867	173.096	188.864	106.847	143.91	122.959	116.098	120.952	127.009	149.831	134.864	142.502
Pag.B01G000950.v3.1	128.013	133.123	131.485	97.0553	112.376	87.7309	336	273.017	296.174	328.63	305.301	295.52	417.615	432.484	342.9	100.472	102.147	158.541
Pag.A02G002094.v3.1	228.649	241.689	236.976	342.517	422.657	381.704	268.812	282.372	296.17	192.523	185.174	186.258	139.441	132.945	126.869	117.441	120.522	174.844
Pag.B04G000180.v3.1	3.40804	2.88534	2.59312	30.5846	30.7049	30.6345	237.513	228.419	243.032	327.112	258.96	255.677	364.247	441.023	324.602	374.637	438.292	482.965
Pag.A06G002014.v3.1	791.434	837.498	855.448	227.665	217.989	238.49	105.954	113.717	102.225	70.6634	80.2138	72.3808	55.8661	54.0224	56.2989	57.2147	74.0221	55
Pag.B01G002072.v3.1	187.966	171.918	183.834	226.813	325.245	228.326	216.858	247.583	244.354	206.437	198.485	213.618	201.259	193.465	276.079	120.151	203.872	414.31
Pag.A06G000844.v3.1	316.26	382.126	338.804	175.337	187.499	164.29	227.297	213.758	231.16	194.095	186.348	188.366	183.277	202.975	165.278	215.46	218.14	266.929
Pag.A03G002163.v3.1	483.947	440.635	440.811	215.123	346.523	228.574	170.237	205.838	170.246	159.507	187.737	178.423	130.285	147.856	164.286	38.8922	124.071	192.178
novel.1252	54.9286	63.2869	57.8777	106.717	157.607	134.748	214.074	194.756	200.7	220.197	235.527	264.031	314.142	330.304	286.1	351.614	336.835	501.488
Pag.A05G000213.v3.1	66.7044	65.3782	71.0809	92.2038	121.409	91.4695	316.925	288.001	298.913	360.733	345.44	343.755	338.702	366.739	324.328	78.5084	162.263	272.798
novel.2539	178.38	141.551	170.554	154.552	184.454	131.943	252.529	219.322	248.269	207.87	196.052	215.319	212.238	287.745	238.486	231.331	271.446	460.626
Pag.B10G001454.v3.1	267.097	271.561	242.428	405.13	357.768	385.36	252.78	216.67	237.095	218.545	225.973	225.068	135.439	119.487	114.265	108.076	100.441	117.085
Pag.B06G002128.v3.1	202.641	218.861	217.747	321.417	497.205	398.797	253.138	278.233	264.349	183.909	165.984	184.115	129.441	152.659	150.788	24.4778	111.345	235.913
Pag.A16G000126.v3.1	41.4333	24.5692	24.4214	114.868	89.0851	96.2847	307.876	292.799	309.045	199.359	176.391	220.496	303.034	295.771	303.535	316.663	361.824	504.622
Pag.B02G001137.v3.1	20.8145	15.8885	16.3526	85.0181	69.2131	75.4496	298.474	256.702	321.842	309.352	271.692	246.091	298.932	335.8	241.699	387.913	372.497	343.993
Pag.B01G000274.v3.1	0.225168	0.581713	0	21.9674	15.4711	35.3903	303.009	255.096	278.028	297.382	257.168	244.117	252.134	554.683	300.699	517.018	330.188	283.69
Pag.B09G000633.v3.1	178.697	196.365	174.288	317.472	406.229	340.948	275.878	277.591	298.459	192.141	186.984	184.777	144.089	140.835	149.313	118.983	119.378	225.865
Pag.B08G000586.v3.1	153.982	183.918	164.694	77.9871	92.4716	92.6461	244.283	201.192	199.089	272.072	291.624	340.019	287.007	320.958	227.481	115.307	296.443	362.139
novel.43	131.019	126.261	118.417	227.486	468.605	264.259	259.221	271.096	247.938	183.426	200.312	192.714	152.362	154.706	211.53	176.678	133.146	388.886
Pag.A16G000713.v3.1	200.052	193.018	176.286	266.005	419.396	300.218	258.572	275.839	248.874	197.27	185.771	196.58	149.976	165.018	154.964	67.9585	142.204	307.715
Pag.A06G002666.v3.1	141.984	114.912	130.496	153.959	161.543	153.931	129.58	129.266	119.107	241.344	214.243	233.943	197.564	237.852	204.881	415.653	371.167	550.883
novel.374	150.951	127.226	114.937	153.186	226.361	180.242	169.919	168.731	158.873	179.502	199.064	192.042	220.129	278.359	256.766	204.795	282.955	630.512
Pag.A08G002112.v3.1	168.15	165.468	162.002	319.392	378.58	312.586	307	292.179	308.389	198.675	195.58	192.54	163.24	146.787	120.755	159.009	118.968	176.735
novel.805	109.069	105.807	99.1383	187.719	304.934	220.546	242.066	235.145	210.266	232.709	220.216	218.148	197.399	226.077	265.85	274.677	187.235	343.529
Pag.B01G003565.v3.1	171.365	174.72	163.574	295.021	418.29	333.158	270.4	285.821	281.84	190.533	181.243	195.516	172.997	160.046	191.422	29.0848	136.695	227.253
Pag.A10G000254.v3.1	326.843	347.314	339.22	206.754	270.118	207.618	192.23	203.203	175.372	116.762	142.247	151.991	189.394	178.741	158.787	137.247	210.631	285.744
Pag.B03G001489.v3.1	45.0607	45.0022	45.4303	129.055	183.381	150.377	223.963	203.099	212.358	211.989	222.963	242.69	305.879	308.158	283.414	309.516	303.432	411.124
Pag.B13G000616.v3.1	375.82	326.297	292.645	285.179	420.224	374.952	312.656	305.423	304.727	80.2046	83.754	129.053	113.852	95.6005	117.305	26.3685	74.8123	117.646
Pag.A01G002552.v3.1	195.114	195.752	183.156	261.982	426.498	312.282	226.024	238.579	231.431	180.176	161.374	178.107	130.762	149.361	144.424	134.092	134.138	342.434
Pag.B12G001450.v3.1	227.845	199.777	229.877	160.478	172.9	171.546	226.626	215.683	212.625	246.807	250.686	262.538	210.237	224.452	213.106	173.171	164.88	236.131
Pag.B04G001600.v3.1	602.452	523.518	493.513	216.019	324.673	218.302	199.385	204.21	189.46	133.543	129.965	140.149	59.2062	69.0472	104.338	26.695	57.5033	105.214
Pag.A01G003608.v3.1	123.158	119.511	120.908	179.715	210.425	175.074	309.548	287.652	296.391	265.33	254.411	245.178	199.406	198.211	157.039	234.078	186.234	228.275
novel.491	145.151	153.567	133.262	302.266	361.727	332.454	281.846	280.241	278.015	206.899	183.198	202.631	145.957	128.639	165.527	169.966	116.441	200.3
Pag.A10G000739.v3.1	23.3148	18.9231	22.1673	197.244	226.917	210.526	183.909	187.003	199.396	270.056	300.101	254.446	227.465	233.316	220.537	253.191	285.747	470.665
Pag.A16G000767.v3.1	195.07	221.24	214.608	190.255	175.896	185.374	187.53	180.666	185.25	245.227	223.481	244.075	194.543	215.575	159.013	281.405	247.897	233.912
Pag.B09G001312.v3.1	51.266	62.7057	67.9353	99.939	93.8032	88.5522	257.997	213.907	255.996	374.513	272.066	339.508	292.425	278.536	244.815	117.569	229.892	427.165
Pag.B06G000751.v3.1	283.679	329.141	310.143	207.837	253.485	205.111	195.903	181.929	196.16	174.92	161.943	161.767	167.241	189.389	155.59	145.074	173.103	273.146
Pag.A09G000345.v3.1	138.188	159.38	155.283	260.618	375.923	311.031	246.741	253.227	243.532	179.405	167.654	179.073	140.05	135.546	142.443	252.648	127.633	275.462
Pag.A08G000534.v3.1	235.357	187.584	219.341	134.532	142.608	142.825	167.901	138.065	163.643	231.776	216.589	260.198	193.206	207.787	206.628	269.916	286.983	336.736
Pag.A04G001653.v3.1	180.05	158.814	166.628	162.104	122.515	175.292	174.437	169.912	164.275	318.159	306.931	301.231	210.328	215.805	156.023	322.411	223.17	194.827
Pag.A08G000822.v3.1	104.833	103.758	98.024	186.246	187.691	175.272	257.757	246.443	251.511	271.243	265.212	265.726	219.986	240.795	236.565	132.341	227.272	246.608
Pag.B09G000315.v3.1	157.381	148.41	145.302	295.334	409.586	311.469	249.58	260.402	242.24	191.269	160.743	191.227	136.575	141.934	138.976	141.982	126.765	253.618
Pag.B06G000836.v3.1	231.938	216.608	202.908	307.039	428.869	358.912	225.669	260.69	243.567	157.803	150.222	154.952	118.539	128.269	129.807	71.1982	102.763	212.677
Pag.B06G002642.v3.1	227.873	221.126	197.443	330.823	478.975	374.861	242.941	267.086	264.07	163.628	148.79	134.273	105.554	112.797	134.881	59.2973	83.6558	150.466
Pag.B09G000565.v3.1	208.64	219.197	199.94	283.789	374.813	294.328	231.753	241.008	229.628	189.589	176.41	176.111	144.44	143.394	142.481	68.9502	132.073	236.845
Pag.A05G002437.v3.1	34.3315	33.1223	31.5111	77.1001	77.9833	66.665	282.635	246.098	256.531	336.868	310.093	295.257	424.24	430.998	364.806	135.843	140.191	147.72
Pag.A19G000532.v3.1	209.176	189.866	211.43	46.2453	61.6427	48.1095	106.667	80.0966	94.3315	155.165	185.115	192.448	237.151	256.91	471.295	58.9119	399.422	681.614
Pag.A05G002087.v3.1	82.2302	87.7244	97.4622	49.8791	69.5199	61.6403	205.333	175.682	173.096	258.667	308.42	327.131	297.567	312.984	264.155	282.936	273.074	353.706
Pag.B03G000730.v3.1	114.43	102.967	114.53	47.9682	83.4281	79.6814	207.429	191.497	183.734	254.076	299.313	305.234	245.252	270.696	258.589	269.719	254.945	385.655
Pag.B10G000833.v3.1	275.784	252.289	287.87	191.474	283.567	191.513	208.894	203.528	240.619	163.823	169.439	167.613	138.063	149.372	138.123	86.7621	167.618	347.615
Pag.A06G001527.v3.1	44.6266	37.5856	44.7446	33.998	48.9198	33.556	212.765	192.254	165.524	243.937	287.984	321.622	279.843	303.261	246.84	313.518	294.064	557.959
Pag.A05G001932.v3.1	14.6685	7.25583	8.64351	100.981	70.4476	62.3824	345.588	260.311	404.542	234.506	205.347	205.51	206.271	231.33	198.932	449.83	271.599	359.215
Pag.A08G002100.v3.1	166.813	182.072	175.161	283.85	333.776	287.804	282.508	271.124	289.285	206.151	183.6	179.158	134.473	137.494	104.958	151.375	125.276	140.72
Pag.B08G000942.v3.1	267.425	283.969	248.996	310.052	446.176	372.849	225.398	224.526	214.376	148.2	148.946	146.557	99.3993	106.802	108.317	36.1661	85.5302	161.871
Pag.A07G000165.v3.1	4.24066	237.188	7.84605	120.668	395.498	24.2218	443.111	13.6887	664.055	261.407	11.4354	409.565	8.28027	570.564	213.085	27.0834	210.395	10.8554
Pag.A01G000167.v3.1	179.463	178.595	162.352	160.348	204.668	164.2	158.887	170.854	168.35	176.798	191.725	203.75	246.657	252.986	296.81	128.252	205.994	371.795
Pag.B01G002641.v3.1	73.8695	67.0058	58.8538	150.829	323.607	218.993	232.373	221.527	198.98	179.817	206.348	204.682	198.614	233.869	233.869	65.1542	203.779	544.234
novel.1466	173.389	170.4	160.255	254.738	392.606	284	230.742	255.1	228.962	176.653	175.533	179.124	163.873	157.952	180.033	31.776	137.58	256.804
Pag.A02G001935.v3.1	443.222	501.089	460.139	263.649	338.726	317.517	127.038	139.755	122.918	86.598	75.8667	66.4258	110.775	127.441	102.903	91.8059	115.097	110.384
Pag.B04G001800.v3.1	19.7988	17.501	19.5368	21.4619	30.9692	21.9334	138.777	98.6021	136.652	153.189	175.244	163.402	313.829	381.949	446.554	222.731	468.313	754.425
Pag.B05G002448.v3.1	29.5309	26.3263	26.8806	70.7017	69.6613	58.8026	266.98	232.289	242.53	339.752	308.697	311.261	393.42	411.353	335.173	159.306	135.342	145.282
Pag.A06G000973.v3.1	546.686	616.434	659.328	210.11	226.887	213.754	99.4494	100.037	111.754	106.281	116.691	96.6652	55.5747	62.217	62.1157	99.1711	86.6825	91.3993
Pag.B07G000850.v3.1	203.714	213.78	196.168	209.265	209.885	210.224	258.876	239.338	255.909	217.106	210.376	195.064	172.567	174.509	128.577	170.471	149.553	139.567
Pag.B02G001093.v3.1	261.337	305.542	263.173	202.468	215.024	201.181	162.442	166.755	180.994	215.837	177.922	191.377	155.251	164.202	120.551	186.625	176.784	206.882
Pag.A05G001933.v3.1	13.1487	9.94048	7.17028	45.171	34.2473	47.706	280.602	271.294	280.329	172.932	149.523	142.099	272.359	385.603	317.773	454.083	319.614	344.703
Pag.A04G001121.v3.1	154.058	148.397	151.041	213.3	222.36	237.741	198.831	186.875	199.903	192.799	185.814	190.084	171.598	180.385	158.911	297.311	237.775	215.309
Pag.A09G000642.v3.1	169.746	194.508	184.25	278.128	367.184	302.843	236.723	234.344	254.995	184.051	163.93	173.01	126.836	128.771	136.9	74.196	114.856	211.66
Pag.A10G002380.v3.1	211.015	191.767	189.477	194.776	274.141	189.097	165.12	176.912	163.289	154.366	161.714	170.207	172.23	191.076	202.001	126.034	192.402	391.583
Pag.B19G000942.v3.1	65.508	79.4641	76.2023	48.6268	69.6168	57.0914	201.449	165.939	154.958	234.723	277.024	284.677	257.55	311.182	216.412	323.917	261.901	403.485
Pag.B03G001320.v3.1	0.358365	0	0	4.9946	4.07866	3.10566	139.869	143.293	133.979	215.932	212.453	275.829	375.65	370.827	364.414	354.405	374.196	503.212
Pag.A06G000759.v3.1	211.015	211.224	187.803	30.3394	35.4652	30.8703	145.067	136.64	129.467	230.284	218.997	257.39	216.159	257.312	245.932	187.436	268.742	468.795
novel.936	44.9291	46.1212	50.0971	58.503	81.1813	72.1549	204.19	174.776	175.542	233.848	278.109	285.257	268.316	277.596	199.721	289.95	255.658	467.81
Pag.A14G001484.v3.1	4.02118	2.84319	3.27184	23.1604	27.5965	23.3989	293.678	194.579	297.53	250.721	220.149	254.767	221.675	218.162	244.861	205.087	379.124	593.644
Pag.A04G000132.v3.1	134.615	153.902	102.091	498.476	525.497	566.383	99.0849	99.7865	92.9223	239.375	264.639	226.571	108.777	86.2702	69.4532	47.6187	57.85	80.8339
Pag.A01G001050.v3.1	105.057	99.6821	106.712	75.5992	63.9806	56.8377	267.519	214.015	249.868	308.896	283.756	263.821	388.312	386.406	325.382	84.1066	89.6142	80.5591
Pag.B10G002425.v3.1	174.166	93.6934	151.705	103.777	157.104	146.248	82.9296	85.0804	85.5121	226.328	212.602	232.357	159.688	264.355	335.659	207.305	265.433	449.671
novel.355	184.308	216.338	193.47	261.848	304.859	290.979	237.84	234.291	233.453	168.84	168.091	165.469	144.113	152.079	152.177	14.2245	122.219	174.561
Pag.A08G000504.v3.1	70.7155	101.832	103.536	122.357	182.941	144.409	191.144	184.592	189.426	246.712	217.329	226.815	209.466	230.145	242.968	165.365	265.614	322.473
Pag.B01G004641.v3.1	143.106	111.313	114.321	226.711	387.094	233.221	199.905	210.771	192.725	160.25	148.638	155.257	135.174	143.735	196.39	199.424	132.986	319.44
Pag.B16G000872.v3.1	139.79	165.823	152.12	300.246	290.791	292.54	237.574	242.322	258.062	179.556	175.384	179.894	135.561	132.848	120.971	135.357	122.986	146.404
Pag.A15G000176.v3.1	173.938	181.819	179.096	247.444	322.607	267.058	199.067	221.522	216.652	158.855	150.926	168.584	126.556	128.683	144.4	167.427	117.766	228.417
novel.3834	136.218	140.686	155.007	137.066	89.7923	82.6882	235.577	250.081	313.914	162.984	185.627	217.319	162.183	182.535	157.703	261.183	276.848	253.381
Pag.A05G000287.v3.1	328.879	314.434	276.388	216.547	322.648	276.331	176.485	189.883	184.382	123.915	105.383	116.61	104.42	125.665	127.629	79.9414	120.479	207.68
Pag.A06G000939.v3.1	226.815	242.35	202.437	292.587	367.85	315.69	221.501	212.924	214.696	139.785	139.336	145.031	105.549	121.816	124.169	52.0002	84.5102	179.596
Pag.A09G001496.v3.1	298.04	346.224	308.201	190.058	163.494	192.907	135.966	150.045	129.426	167.405	154.963	150.324	182.376	193.021	149.011	169.09	189.145	114.15
Pag.A10G002364.v3.1	68.9646	61.5365	72.7841	34.1588	42.8158	37.2636	225.261	185.276	159.843	235.789	303.833	302.402	268.656	296.966	217.974	359.389	219.505	281.982
Pag.B05G000823.v3.1	374.438	387.985	355.965	257.889	263.952	281.224	131.961	153.203	136.446	128.879	128.125	130.651	124.735	97.1652	98.0653	153.653	91.4033	73.8805
Pag.B16G000659.v3.1	150.994	149.901	136.001	243.305	352.569	250.631	199.621	215.329	201.91	160.737	158.298	165.276	131.612	147.779	169.028	154.693	132.618	248.385
novel.2108	178.758	194.496	178.147	200.819	229.312	212.832	250.908	221.092	236.859	206.45	188.713	184.085	161.375	164.085	118.712	137.591	141.607	160.583
Pag.B06G000514.v3.1	210.229	180.695	184.716	234.329	326.383	281.746	228.95	238.449	215.907	125.132	130.168	140.996	141.677	133.664	204.244	67.5171	137.796	172.334
Pag.A10G001769.v3.1	214.92	218.179	267.278	124.353	171.302	154.963	187.007	153.179	156.164	158.985	190.004	191.445	197.614	204.804	184.789	120.952	209.028	247.259
Pag.A09G001067.v3.1	75.5006	40.5138	54.1334	212.92	361.47	240.984	158.316	206.108	185.433	166.831	153.222	138.773	145.215	192.389	199.311	189.428	197.395	423.355
Pag.B04G000294.v3.1	43.7066	39.4721	48.0155	23.0084	28.3922	22.6306	162.777	134.96	126.322	245.671	290.065	303.427	266.343	269.641	209.808	310.245	268.284	517.14
novel.872	135.693	132.801	127.332	137.534	148.087	124.684	269.904	235.575	244.53	250.55	232.188	223.671	207.169	215.966	193.698	119.276	138.196	167.572
Pag.A10G001822.v3.1	31.0534	36.2623	30.6054	325.051	315.781	398.336	245.433	280.403	231.717	192.109	203.56	185.032	197.636	188.815	155.873	88.1576	123.444	66.628
novel.2496	213.63	243.812	244.769	132.235	115.008	112.876	238.291	209.913	243.86	185.116	181.824	170.069	197.595	210.026	192.466	135.757	151.277	108.4
Pag.B01G000285.v3.1	0	0.232685	0	18.6549	13.6677	31.9311	243.823	209.704	283.457	161.428	159.177	187.108	155.964	281.451	153.48	770.409	231.281	384.401
Pag.A08G001687.v3.1	1.87162	1.3591	0.798643	125.256	124.355	143.787	220.416	221.225	192.918	322.278	296.443	267.13	301.386	309.251	271.617	178.374	192.542	112.066
Pag.B03G000664.v3.1	99.952	117.769	107.518	257.438	320.074	286.018	250.965	244.73	264.175	188.135	177.215	177.279	138.074	128.799	123.137	59.0526	116.737	223.843
Pag.A04G000844.v3.1	155.937	150.669	146.06	172.649	178.727	174.089	185.361	202.632	207.233	186.907	175.638	206.878	179.587	192.775	179.825	203.974	176.384	189.771
Pag.B08G000383.v3.1	60.0777	60.5986	60.2576	74.4695	109.702	88.2951	160.678	155.375	162.547	209.89	202.671	217.569	230.572	263.91	252.337	145.113	299.763	497.123
Pag.A18G000178.v3.1	161.669	170.265	155.018	225.19	330.361	250.58	218.603	217.659	217.428	163.322	161.927	168.424	127.536	134.668	137.266	44.4741	114.556	251.667
Pag.B08G000704.v3.1	119.845	139.2	132.357	250.823	325.822	267.432	214.246	229.795	227.96	163.068	160.064	161.075	122.223	124.949	146.9	163.805	103.649	194.314
Pag.A09G001151.v3.1	176.048	189.313	180.773	207.329	222.271	212.579	228.876	234.765	244.458	189.292	162.559	184.157	99.9111	113.136	83.6457	223.802	141.454	134.438
Pag.A03G002267.v3.1	99.4516	125.146	121.433	64.1227	83.5342	66.9794	193.641	164.061	179.634	228.625	232.227	220.053	319.109	343.397	323.32	88.5596	126.968	243.449
Pag.A02G001286.v3.1	160.781	167.179	143.618	262.544	381.311	276.675	200.955	211.164	219.483	151.788	152.783	154.575	128.321	123.064	146.284	48.4665	99.804	192.481
Pag.B07G000204.v3.1	0.341682	0.776797	0	7.40769	9.04504	18.6817	116.655	128.141	125.48	393.692	327.39	349.438	293.384	452.643	371.336	208.129	208.022	206.099
Pag.B16G000962.v3.1	161.654	183.834	169.246	262.594	288.509	273.998	223.222	228.737	233.487	158.402	147.845	150.971	120.838	113.442	131.004	112.916	100.468	154.255
novel.1124	20.6903	14.556	29.702	96.1664	62.6277	105.17	49.4946	54.8713	46.9499	288.955	327.197	301.388	216.666	323.235	319.733	222.752	337.2	396.126
novel.499	245.144	234.642	266.046	274.617	176.599	204.543	212.554	170.188	221.499	121.385	131.521	127.19	116.229	146.201	150.548	178.596	132.293	99.1063
Pag.A05G000697.v3.1	641.93	632.336	591.404	213.093	187.15	190.61	80.107	94.5872	82.6637	41.1125	45.5085	40.6773	51.3109	53.2547	62.0784	57.4624	77.2151	66.0862
Pag.B19G000201.v3.1	23.2398	15.0596	14.0635	62.4332	75.5557	42.9405	124.394	86.9032	112.845	141.801	212.11	282.8	199.034	220.437	355.225	203.309	300.868	721.231
Pag.B19G001549.v3.1	94.319	96.3744	79.4983	156.476	229.12	179.815	207.968	195.292	212.946	204.828	178.717	199.713	157.449	196.056	211.942	109.69	168.686	310.102
Pag.B16G001087.v3.1	139.649	138.858	133.173	180.577	177.636	189.186	203.502	212.248	219.805	174.537	150.018	177.523	154.046	178.761	148.388	142.865	195.016	266.969
Pag.A06G001131.v3.1	598.746	640.166	622.295	147.622	195.603	162.196	78.417	83.1366	82.3623	48.3875	44.0065	49.2053	68.5824	66.6204	56.0257	51.2114	73.3676	111.717
novel.1422	53.4058	54.9149	53.8762	66.901	112.616	103.778	198.222	184.136	173.811	208.686	226.839	232.005	187.94	243.772	182.027	283.458	208.855	402.266
Pag.B03G001811.v3.1	84.9821	82.1625	85.6584	121.554	131.183	100.255	192.652	188.761	213.805	197.832	188.546	208.234	177.905	196.453	175.238	297.327	220.787	313.34
Pag.B05G000217.v3.1	60.9286	55.1808	56.4071	90.9511	118.123	87.149	250.691	218.988	237.853	269.183	252.439	254.393	267.204	285.431	244.466	83.8378	130.697	206.575
Pag.B10G000097.v3.1	90.1203	98.246	95.5432	87.8283	106.997	88.5249	171.178	193.742	173.933	185.501	188.74	201.115	200.919	248.32	190.334	150.214	293.255	400.438
Pag.B06G001742.v3.1	203.186	220.094	223.405	157.834	173.887	140.895	159.785	153.637	170.909	148.739	144.626	152.478	179.762	183.65	177.827	156.106	178.309	234.156
Pag.A09G001199.v3.1	65.062	65.9129	56.1645	64.0158	72.057	72.4478	233.092	190.917	183.145	240.108	278.995	265.112	277.34	262.922	191.966	137.74	256.48	240.533
Pag.A04G001642.v3.1	55.3079	63.1121	65.7266	117.342	168.495	139.744	253.97	213.556	210.656	214.737	270.655	261.713	196.641	173.964	113.617	160.295	189.286	284.571
Pag.A08G001874.v3.1	414.694	468.641	389.467	77.7897	105.553	76.5608	124.37	105.899	109.225	89.5477	85.3221	90.5543	128.906	147.731	132.715	210.04	180.428	212.638
Pag.B01G004128.v3.1	222.035	222.427	220.051	145.024	150.38	140.083	199.176	177.526	182.477	174.972	185.306	184.374	167.266	160.972	141.389	182.818	146.483	138.201
Pag.A16G000966.v3.1	738.623	520.068	677.898	172.962	336.588	187.486	52.0784	45.5079	44.6424	27.2907	31.0464	47.7624	23.072	22.5515	39.8326	79.7111	25.1666	67.5704
Pag.B01G003280.v3.1	119.95	147.185	138.808	230.306	297.647	245.636	206.066	205.782	238.129	171.024	169.124	171.386	124.96	126.103	146.071	38.7168	123.84	236.897
Pag.A02G001792.v3.1	58.481	43.5703	53.3753	162.974	188.308	164.096	260.618	250.413	260.575	205.551	216.053	219.279	165.045	175.367	179.06	132.276	171.061	231.28
Pag.B06G001574.v3.1	129.471	126.411	128.723	110.249	101.644	120.505	142.031	123.749	146.906	202.853	198.286	204.417	217.795	259.682	242.874	223.475	245.648	205.691
novel.2531	120.114	120.427	116.124	143.242	124.603	122.134	317.361	288.135	315.217	146.808	124.532	145.019	137.98	164.449	178.001	230.768	139.656	195.38
Pag.A16G000623.v3.1	154.51	150.798	130.242	240.127	347.518	252.473	204.073	201.677	202.518	145.119	145.432	147.389	117.999	129.748	150.685	100.392	110.441	194.344
Pag.B04G001679.v3.1	173.352	163.997	166.218	134.749	109.004	145.346	143.75	133.572	134.434	259.078	250.152	244.738	171.364	168.716	127.256	273.855	170.959	154.725
Pag.A04G000317.v3.1	39.9511	39.8854	40.0908	15.586	19.3057	19.1565	147.613	120.199	112.933	223.366	273.718	293.076	245.608	267.179	195.126	326.778	253.684	485.799
Pag.B05G000731.v3.1	616.48	648.571	626.074	175.035	165.006	161.944	69.5873	78.6096	70.1075	43.6056	46.631	43.4905	44.4424	54.0757	55.865	61.7839	73.5982	77.6903
Pag.A06G002249.v3.1	99.0618	91.5011	81.013	179.935	227.378	186.291	196.267	207.998	192.121	174.611	166.922	169.49	170.138	199.283	302.125	85.4918	157.471	221.055
Pag.A19G000839.v3.1	54.8172	66.4586	63.3462	36.9139	56.6907	41.0139	159.647	139	128.455	196.942	228.356	254.327	248.087	285.999	204.066	267.525	244.321	411.591
Pag.A05G002351.v3.1	322.605	298.155	295.605	131.181	129.222	109.042	154.677	145.576	176.06	128.76	141.201	154.633	114.412	108.634	177.234	130.896	111.361	251.082
Pag.A16G000766.v3.1	388.452	304.932	340.369	158.766	150.252	194.107	154.642	148.56	177.44	104.964	93.9034	93.2377	93.8023	83.1694	106.098	131.007	186.898	168.471
Pag.A08G000675.v3.1	101.485	121.473	129.264	62.7665	72.2257	62.7857	182.708	171.051	164.236	197.535	217.797	223.896	219.082	226.838	180.735	119.803	254.151	369.64
Pag.B15G000890.v3.1	10.5072	6.78625	10.9019	57.009	77.5093	58.3717	143.547	136.698	149.061	233.977	200.709	230.546	224.599	244.034	264.781	208.877	265.655	548.578
Pag.A04G000922.v3.1	47.0038	22.5518	34.8839	81.7346	137.862	94.523	152.341	123.389	143.879	218.194	247.357	244.918	158.229	183.071	207.81	196.339	287.477	465.294
novel.642	136.17	152.389	150.374	103.922	108.44	101.983	183.807	153.22	158.29	178.943	187.928	197.347	214.938	219.271	161.429	126.518	242.756	257.728
Pag.A14G002011.v3.1	398.895	515.939	460.698	214.916	225.986	186.535	131.724	121.301	134.854	75.2696	76.5143	65.2614	56.2063	61.4352	60.027	67.4398	66.8705	112.4
Pag.A02G002050.v3.1	0.947829	0.652982	0.748232	7.4857	3.40939	5.97386	182.675	126.331	198.543	124.33	162.059	161.263	319.961	225.498	232.322	636.669	292.673	338.21
Pag.A08G000499.v3.1	54.3303	65.517	62.9161	77.807	115.228	98.4122	149.76	137.796	146.036	186.52	192.314	205.65	218.095	247.292	214.668	143.947	250.548	451.398
Pag.B03G000926.v3.1	266.74	273.129	236.118	169.669	166.791	160.851	208.762	177.107	183.657	126.476	143.688	130.453	143.975	146.011	118.909	103.397	132.263	125.008
Pag.B15G000030.v3.1	124.079	111.264	119.617	226.164	355.678	250.556	175.134	185.732	167.233	145.395	142.744	142.657	130.125	130.85	148.364	49.7827	128.172	276.921
Pag.A16G000934.v3.1	143.764	178.524	156.84	235.016	260.171	264.852	213.7	216.685	218.9	151.555	143.93	137.915	116.982	112.072	134.858	71.7759	100.288	146.478
Pag.A02G000514.v3.1	37.3964	34.7645	37.2662	86.9621	102.6	109.847	207.303	183.965	187.76	233.442	264.601	246.555	218	231.933	171.53	195.827	223.449	224.047
novel.3141	125.784	134.846	124.592	205.285	300.714	250.539	197.216	207.769	199.32	145.436	151.752	149.012	112.2	120.587	126.477	110.308	106.764	218.877
Pag.B05G002064.v3.1	90.4875	94.4087	91.7618	39.4159	58.8901	51.8155	161.735	148.081	128.313	195.977	232.378	240.111	232.805	247.629	207.744	250.876	221.432	292.17
Pag.A04G001438.v3.1	249.864	283.396	259.588	128.215	133.323	116.879	155.123	152.274	148.648	164.718	160.941	157.83	152.259	164.028	126.441	88.1448	159.274	173.537
Pag.A02G000054.v3.1	74.1378	83.5501	73.1247	104.286	101.677	109.516	160.59	156.77	160.211	206.432	202.91	208.501	219.578	223.631	220.008	287.264	187.782	193.195
Pag.A15G000503.v3.1	184.215	195.631	187.58	246.502	283.431	255.369	193.397	198.84	203.306	131.321	135.938	145.289	109.319	102.559	109.216	95.0374	75.4245	115.473
Pag.B10G002046.v3.1	169.325	176.039	165.346	246.186	329.125	264.024	185.785	195.039	183.592	126.408	127.887	131.225	101.073	94.3902	113.876	114.28	87.2121	152.902
Pag.A05G001974.v3.1	173.062	195.31	179.823	260.238	307.353	282.876	207.716	221.655	228.333	132.138	126.129	125.706	98.0687	85.8982	86.0039	56.1627	79.9878	110.756
Pag.B19G001338.v3.1	125.029	118.905	116.749	264.375	279.039	286.263	212.267	225.967	239.632	157.576	150.772	151.937	109.416	106.733	118.811	92.6651	90.0855	108.422
Pag.B12G001611.v3.1	258.361	239.185	253.683	47.028	46.592	78.7455	136.87	146.545	133.25	142.025	119.783	123.426	124.237	217.535	140.915	66.3388	317.368	361.804
Pag.A01G002881.v3.1	56.3597	40.7124	32.1266	81.5576	195.594	135.793	198.423	190.531	146.664	148.525	194.771	193.349	174.771	220.167	213.873	58.7572	196.282	472.671
Pag.B14G001890.v3.1	116.757	131.221	101.368	213.028	375.087	275.393	190.405	198.683	167.893	140.326	125.091	127.646	118.278	119.297	106.924	116.348	106.822	213.382
Pag.A10G000453.v3.1	222.727	189.262	235.063	109.45	147.357	128.796	144.489	140.382	148.761	153.017	145.741	144.744	134	105.802	118.84	200.754	210.153	264.191
Pag.A15G000040.v3.1	98.0138	103.457	114.95	70.1294	61.741	78.3687	190	175.93	172.322	249.607	208.644	214.828	160.255	224.277	163.905	162.387	254.388	239.341
Pag.A09G000200.v3.1	116.902	117.622	121.731	278.993	359.131	303.466	202.205	211.35	207.391	149.258	129.537	128.164	101.607	112.245	120.088	33.116	80.2265	163.647
Pag.B07G000492.v3.1	615.165	624.378	615.553	192.81	167.188	189.808	54.529	68.4669	57.0727	34.1651	39.7983	33.5639	29.9051	30.3049	39.378	45.4428	51.3781	45.041
Pag.A01G003514.v3.1	206.963	210.634	209.751	139.627	142.671	132.511	186.802	163.214	172.858	173.744	172.552	169.347	143.406	147.757	131.344	180.986	130.834	118.867
Pag.A13G001188.v3.1	294.35	238.077	295.758	111.643	97.7389	87.0306	154.641	141.526	160.598	146.492	143.81	131.05	115.649	117.993	135.779	132.043	190.648	238.296
Pag.B01G002823.v3.1	158.426	166.97	157.96	207.499	230.042	208.83	201.534	202.664	203.926	157.541	156.44	154.286	124.28	122.287	108.799	108.185	112.156	145.504
Pag.A17G000135.v3.1	534.005	583.44	564.131	75.8896	79.3231	76.758	66.1778	58.9058	54.1467	59.6183	61.4434	68.0667	72.3434	99.4437	76.0957	125.685	120.911	150.495
Pag.B08G000685.v3.1	9.13479	4.65523	6.62669	184.349	200.758	173.937	248.096	266.472	269.175	221.876	225.824	213.573	149.654	150.305	159.356	132.529	146.681	156.512
Pag.B07G001201.v3.1	12.2083	10.8671	10.6751	20.1689	21.5527	24.9975	78.5938	63.7878	90.4294	336.761	254.843	250.852	203.969	357.686	255.142	228.818	311.945	380.133
Pag.A16G000711.v3.1	114.59	132.61	120.897	206.574	278.938	224.932	212.019	219.558	216.511	150.216	135.466	154.147	107.246	109.402	127.726	95.4007	101.504	202.348
Pag.B06G000094.v3.1	383.552	402.48	385.659	185.626	139.71	157.421	119.446	118.736	122.424	109.557	98.5817	89.8179	85.6954	95.1592	88.2757	148.405	116.477	61.6254
Pag.B06G002126.v3.1	103.472	89.7482	95.4079	169.165	199.921	172.927	196.836	202.064	184.359	147.899	160.729	180.962	167.628	163.862	273.018	25.8532	149.301	224.529
Pag.A16G000229.v3.1	667.997	752.171	569.802	149.17	136.803	123.559	42.3336	42.9906	41.0167	33.7618	37.3829	33.7428	33.6126	39.004	48.6309	66.1664	36.4837	47.5538
Pag.B06G000883.v3.1	112.739	140.735	132.072	275.208	309.276	286.148	206.642	221.396	206.797	144.788	136.448	140.112	97.1014	98.7915	104.369	73.5831	88.3873	119.361
Pag.A13G000064.v3.1	45.9172	38.5247	36.9326	43.0981	54.3322	36.8149	183.458	133.015	159.622	112.396	131.018	143.344	180.074	237.94	238.458	142.304	340.758	630.067
Pag.A02G001923.v3.1	115.76	122.014	117.801	119.949	127.319	102.801	250.184	218.992	225.343	213.825	205.73	190.854	175.386	175.07	157.632	101.063	114.134	145.307
Pag.B10G002023.v3.1	413.162	507.587	452.692	194.842	281.436	192.426	111.629	80.7182	84.0296	58.0619	66.5621	83.9954	72.3179	57.8978	69.6664	56.8303	36.5841	52.9136
Pag.A15G000029.v3.1	115.028	110.213	109.322	217.941	366.808	255.749	177.156	196.411	175.262	134.174	137.137	132.907	117.406	120.952	137.368	33.7854	105.902	229.147
Pag.A03G001833.v3.1	216.274	233.354	213.412	161.712	233.277	146.166	139.556	126.29	110.026	137.074	142.503	142.497	134.228	139.491	129.704	50.4945	197.19	216.121
Pag.A09G001534.v3.1	87.4217	91.2115	84.2173	189.611	232.04	194.717	215.164	222.526	207.27	156.254	141.575	159.645	115.861	129.647	111.853	82.164	161.176	284.878
Pag.B19G001533.v3.1	689.442	576.84	717.762	131.771	102.173	128.45	53.7076	59.3102	53.3487	60.9525	63.7976	49.2441	20.9186	31.3559	32.4481	18.8448	24.5561	50.1737
novel.978	146.049	168.382	162.463	244.923	258.238	238.998	174.988	194.259	195.019	132.086	133.492	139.329	112.431	105.161	137.542	84.3689	111.996	117.812
Pag.A10G001069.v3.1	122.311	140.887	138.782	46.6927	57.6806	51.9292	172.01	143.528	131.303	163.974	245.027	230.078	201.032	228.826	180.728	133.158	194.556	273.397
Pag.A13G001307.v3.1	149.681	133.779	129.124	211.37	291.746	241.429	176.762	193.477	184.313	120.813	137.032	142.92	121.22	109.892	122.614	118.644	96.0414	166.919
Pag.A09G001066.v3.1	61.4244	52.9196	55.5721	160.101	216.214	157.139	172.21	169.947	170.55	172.291	151.637	142.356	122.22	149.159	159.771	227.95	162.984	342.547
Pag.B06G000095.v3.1	402.966	399.316	383.555	153.236	117.523	119.208	129.362	134.034	111.64	118.165	99.6863	82.2438	75.4722	92.9923	107.519	163.413	116.33	37.5424
Pag.A03G001484.v3.1	26.5383	15.4368	19.8699	130.873	126.767	96.8225	137.726	131.685	130.79	220.633	267.231	243.583	237.482	249.383	170.055	216.596	187.013	233.33
Pag.A06G002852.v3.1	135.439	150.461	118.241	263.18	358.952	292.191	210.597	210.682	212.953	121.292	118.547	114.807	87.0023	85.4128	103.168	65.1361	65.4405	128.265
Pag.A06G001983.v3.1	552.533	651.471	578.7	120.04	135.171	140.418	19.5033	36.5726	28.2837	20.6231	20.4389	22.8796	23.4309	29.6452	31.7571	168.333	102.479	159.174
Pag.A06G002671.v3.1	105.774	89.8984	101.147	115.673	147.193	149.197	179.302	151.194	190.992	224.942	187.692	204.335	152.407	151.19	162.19	86.4571	204.635	235.717
novel.1596	127.687	149.447	128.029	213.74	317.976	243.422	193.255	202.682	197.069	125.522	132.258	131.189	108.515	103.308	113.478	37.0203	99.7345	208.371
Pag.B12G000617.v3.1	117.347	138.928	130.687	224.018	254.292	227.938	211.145	219.165	214.179	153.818	141.718	154.717	118.074	120.103	102.761	73.7855	97.9813	127.086
Pag.B05G000291.v3.1	121.702	109.081	104.765	228.183	323.312	247.471	181.719	200.804	196.567	138.217	128.535	137.26	98.7962	101.661	124.285	98.1352	101.395	185.671
Pag.B19G000610.v3.1	259.952	266.44	231.825	209.815	252.761	237.541	169.956	144.483	178.814	80.4869	94.6501	96.7901	105.639	92.1542	90.9611	71.6104	96.8346	144.475
Pag.B04G002282.v3.1	249.688	317.494	300.105	107.788	110.66	104.986	139.02	126.248	135.531	144.674	130.612	124.962	110.653	141.88	124.068	139.702	148.741	161.575
Pag.A06G000341.v3.1	204.283	203.698	209.805	115.375	109.843	130.757	125.67	135.7	132.76	132.59	130.795	136.099	133.687	104.89	117.448	335.322	232.525	126.589
Pag.B09G000181.v3.1	123.889	125.774	118.617	258.226	323.851	267.775	185.764	194.076	192.288	142.782	130.534	141.756	110.626	114.094	114.835	35.1329	89.7713	147.282
Pag.B09G001209.v3.1	250.562	252.041	249.997	211.363	195.1	211.815	138.463	159.874	166.141	153.242	129.183	143.495	70.2266	87.5259	60.4482	160.113	88.5345	88.3093
Pag.A11G000610.v3.1	168.556	182.885	169.987	172.622	182.72	183.914	175.476	173.137	174.337	156.101	155.859	151.141	127.913	133.277	100.211	158.453	120.735	121.729
Pag.A15G001062.v3.1	143.408	145.879	142.217	233.641	256.162	236.413	200.2	210.392	214.655	156.185	135.615	135.869	105.469	97.0723	97.0251	107.416	87.6661	102.139
Pag.B13G001275.v3.1	35.5298	37.6635	29.6312	105.782	149.189	121.718	207.375	194.005	187.88	183.335	210.164	213.733	197.878	200.031	188.842	92.503	165.214	286.774
Pag.B14G001354.v3.1	26.8979	26.5939	24.5335	90.5116	117.55	132.645	199.558	181.554	172.161	195.217	206.29	222.709	190.06	203.274	139.069	177.909	186.768	305.056
Pag.B04G001668.v3.1	17.8658	17.6948	17.9144	86.4498	121.052	106.068	232.822	190.759	192.458	185.999	254.331	249.527	188.098	169.625	103.81	205.166	188.983	257.021
Pag.A14G001524.v3.1	166.476	159.013	155.785	194.758	310.219	240.738	161.219	182.887	162.279	117.994	122.346	131.921	100.21	97.2967	121.474	87.0866	100.909	172.446
Pag.A01G004802.v3.1	95.1119	135.223	131.515	117.736	111.34	119.319	153.397	169.564	159.408	147.116	145.268	142.368	238.073	227.814	241.119	120.662	201.215	128.009
Pag.B08G000423.v3.1	251.718	231.749	262.284	78.0706	82.9097	89.7858	98.0341	85.9649	105.509	163.41	151.709	185.977	126.679	134.414	128.615	229.358	177.471	199.611
Pag.A04G000179.v3.1	36.6093	32.3661	32.1275	124.856	139.298	129.73	219.172	219.069	216.281	186.033	170.085	171.448	198.166	207.315	178.167	161.958	183.42	173.321
Pag.B14G001430.v3.1	149.556	140.417	127.091	209.94	328.155	227.129	163.44	176.054	177.886	126.633	126.566	117.598	106.91	95.2943	139.553	69.1163	93.4223	201.472
Pag.B04G002208.v3.1	116.964	119.17	112.998	189.172	219.598	193.753	175.252	185.514	186.675	167.532	165.427	154.329	123.573	124.484	107.778	146.171	119.734	166.532
Pag.A01G004235.v3.1	31.964	35.8658	33.3653	122.407	138.508	118.77	188.9	161.5	170.172	183.073	187.579	188.64	169.833	184.618	169.794	182.606	216.491	288.266
Pag.A01G003068.v3.1	169.207	185.432	174.22	200.604	226.401	207.509	179.935	183.58	189.489	144.259	145.376	137.477	111.625	107.971	95.1484	94.8216	93.9239	122.481
Pag.B01G002307.v3.1	129.741	133.897	116.687	199.064	295.819	225.536	165.341	182.278	171.235	126.813	122.327	129.246	107.788	112.886	115.723	72.1604	106.598	256.099
Pag.A09G001113.v3.1	220.748	184.938	194.332	165.44	257.147	183.292	147.768	171.508	156.801	133.624	141.454	158.324	78.5566	83.092	131.666	83.756	97.4969	169.558
Pag.B15G001069.v3.1	145.031	159.535	139.769	225.92	258.736	241.525	198.6	200.416	210.912	135.98	132.924	137.119	95.5456	94.5615	85.5034	111.464	75.1084	108.001
Pag.B11G000298.v3.1	178.766	201.507	181.595	110.903	121.493	140.319	91.4023	118.768	100.018	107.259	108.834	109.584	199.448	186.195	146.026	189.378	244.06	214.998
Pag.B14G000795.v3.1	206.681	237.21	237.233	82.9772	83.9218	77.0547	142.87	122.417	126.625	124.968	113.998	126.187	122.915	138.522	114.858	146.985	231.537	313.347
Pag.B14G000533.v3.1	133.173	140.987	129.506	252.063	285.744	271.971	174.647	180.405	183.531	127.28	124.817	136.348	102.096	111.613	106.517	44.9911	95.1491	145.645
Pag.A06G000987.v3.1	119.323	137.305	130.99	246.948	274.41	272.565	197.912	203.538	212.405	139.142	130.467	134.126	101.66	92.153	95.4821	60.7452	80.7949	110.093
Pag.A01G003109.v3.1	113.692	125.165	113.778	232.883	314.847	251.205	174.016	186.847	181.002	135.883	125.099	123.661	91.7421	101.984	103.852	89.8355	82.4149	187.257
Pag.B06G001557.v3.1	121.513	136.703	126.169	213.843	286.98	221.401	175.195	179.35	189.724	123.207	113.919	119.664	98.1159	96.9103	123.604	138.713	84.8107	183.775
Pag.A14G000497.v3.1	114.263	113.092	108.056	203.98	283.851	219.851	180.481	176.133	187.295	164.022	154.861	147.295	99.175	112.582	124.21	50.2003	101.279	188.395
Pag.B06G002448.v3.1	84.0757	68.3629	80.3435	88.9111	90.4662	92.7328	74.9449	71.5117	88.4126	163.388	162.834	170.388	144.247	166.028	183.328	322.846	244.896	425.909
novel.1765	97.4203	114.346	102.17	226.23	263.893	233.12	202.886	201.575	210.784	145.653	126.944	145.063	105.93	109.655	113.266	70.5421	96.4131	154.039
Pag.A13G001124.v3.1	325.563	411.391	385.225	163.283	192.661	175.67	124.665	131.608	130.738	93.0375	82.4433	88.0647	68.5919	70.2677	71.158	43.5969	58.0641	103.428
Pag.B16G000787.v3.1	242.243	218.021	240.467	158.047	147.701	171.081	124.821	128.521	130.602	128.895	118.717	125.597	104.499	108.041	90.2843	159.906	160.296	160.941
Pag.B01G002829.v3.1	288.426	261.417	275.122	160.614	181.558	198.565	128.959	138.57	145.454	114.839	93.4555	89.2703	71.6014	105.896	98.4318	107.443	120.293	135.995
Pag.B04G001469.v3.1	269.246	302.141	267.182	132.655	152.77	128.082	138.37	140.925	132.447	123.761	120.233	123.966	119.429	135.052	99.4815	68.0383	123.143	133.575
Pag.A08G001724.v3.1	57.6073	63.1641	59.3212	55.6137	73.0151	61.3471	130.462	123.348	125.186	172.847	182.838	175.428	173.743	190.519	154.341	346.562	230.499	334.12
Pag.B16G000996.v3.1	640.31	493.637	575.427	140.504	276.002	161.433	64.2693	52.2604	55.9031	25.4657	31.4452	28.8696	17.6033	12.7229	31.2134	43.6662	14.3122	42.0541
Pag.B07G001241.v3.1	22.2172	19.5561	22.3539	23.4691	28.1625	26.7553	156.507	134.345	123.684	193.148	247.018	257.537	238.596	239.651	198.91	240.152	225.957	305.744
Pag.B05G001950.v3.1	156.337	170.604	165.093	224.489	271.026	245.305	192.97	207.693	207.773	128.073	121.325	117.824	93.6165	81.1978	90.1416	38.2581	72.9089	113.02
Pag.B17G000069.v3.1	327.432	345.375	349.568	63.7407	63.0563	58.0906	77.5111	74.14	77.7113	100.345	101.423	106.111	118.103	147.096	114.122	174.941	174.038	223.325
Pag.A02G000184.v3.1	101.42	104.928	93.816	196.642	304.661	219.708	185.038	188.635	202.107	133.461	129.523	135.371	108.055	107.439	136.548	51.4126	93.0302	199.248
Pag.A05G001470.v3.1	62.1613	35.8606	40.2712	230.949	240.206	290.513	278.284	245.322	244.104	131.958	127.505	141.245	123.13	126.651	107.922	52.5761	107.102	97.6105
Pag.B10G002101.v3.1	113.222	112.676	110.434	194.072	288.841	206.331	159.369	157.958	163.399	128.264	122.816	124.851	104.916	106.994	114.63	134.073	100.695	232.705
Pag.B13G000165.v3.1	121.634	107.235	106.759	187.86	266.802	195.137	168.068	191.45	168.696	132.559	125.218	145.01	101.817	110.755	133.424	109.559	105.969	196.79
Pag.B14G001625.v3.1	3.09532	1.56916	1.95941	3.57239	3.05267	3.17479	139.997	110.534	92.8258	195.119	262.061	263.143	236.186	268.95	182.154	376.938	211.874	313.461
Pag.B05G001356.v3.1	26.6094	27.4978	29.394	47.2541	66.9554	58.3124	174.106	158.834	156.332	196.268	231.448	232.849	209.92	204.718	165.761	191.581	189.394	302.051
novel.2167	89.0351	86.6637	84.0856	98.2725	148.133	104.952	153.732	169.127	162.97	159.606	165.192	170.392	145.937	161.751	193.086	94.5286	157.103	323.455
novel.2098	109.486	104.2	102.543	183.544	259.287	211.593	182.662	186.834	186.991	140.447	133.991	139.192	107.058	120.574	129.721	37.7619	104.5	225.601
Pag.B08G000385.v3.1	109.573	160.729	141.735	89.2896	110.022	91.1753	159.312	150.078	162.314	163.944	171.276	156.113	120.113	164.428	152.906	109.814	198.326	251.743
Pag.A05G000289.v3.1	113.285	112.457	107.958	202.767	288.481	225.953	169.474	192.052	185.15	128.379	125.301	134.875	104.699	102.01	107.797	102.891	83.9196	174.699
Pag.A05G001670.v3.1	46.3356	46.2865	41.8723	116.254	126.169	136.093	243.936	223.941	225.593	182.72	164.036	171.934	140.148	160.23	159.577	134.386	150.188	187.735
novel.513	145.373	139.446	143.228	229.897	305.401	253.273	166.654	177.351	179.981	119.418	105.449	114.309	76.4043	83.3158	81.3147	109.425	74.9788	150.094
Pag.A01G002214.v3.1	110.486	134.467	125.989	217.124	300.826	251.202	164.516	182.548	172.083	136.979	119.949	120.527	96.7406	107.345	106.531	33.6134	90.4107	173.259
Pag.A10G000541.v3.1	286.565	251.199	304.005	165.805	273.767	185.607	149.96	133.414	152.855	87.9445	95.8521	97.0608	63.9666	63.6544	60.132	53.1255	83.2163	135.669
Pag.A06G002851.v3.1	301.283	264.675	270.694	135.558	146.462	160.1	116.415	114.119	125.442	80.3031	79.9722	77.6315	88.523	73.6642	93.036	189.842	139.638	183.202
Pag.B09G001199.v3.1	112.288	108.528	100.528	206.019	283.112	234.351	152.683	167.796	155.851	120.197	118.776	120.378	101.863	113.568	131.339	109.954	98.8993	201.795
Pag.B09G001556.v3.1	270.945	285.35	257.018	154.702	137.112	145.929	98.7909	113.476	102.84	121.987	115.666	111.854	134.282	140.1	108.92	110.093	136.423	88.0017
Pag.A19G000788.v3.1	84.5929	54.9771	71.4092	102.598	218.408	104.654	158.199	163.783	149.597	121.326	134.072	150.004	130.402	165.216	193.998	88.1359	154.204	387.564
Pag.B12G000899.v3.1	78.736	70.9611	78.1392	116.344	153.027	117.433	141.48	144.446	126.596	120.676	123.178	120.924	138.483	161.735	184.429	255.689	171.433	317.363
novel.2065	209.228	217.392	192.581	191.201	264.972	224.076	86.502	102.853	91.7638	96.0315	96.2005	106.688	119.073	133.335	120.738	44.7044	115.907	202.262
Pag.B14G000613.v3.1	127.032	135.983	134.043	137.239	152.494	139.781	177.229	171.988	168.34	151.594	163.616	144.184	139.364	134.808	112.229	165.244	136.588	122.991
Pag.B09G001106.v3.1	286.776	326.877	299.889	58.2793	62.7584	55.8547	81.1888	74.9552	71.2121	68.1125	71.9132	87.8502	107.442	118.308	156.108	225.013	163.117	290.373
Pag.A05G000799.v3.1	345.066	366.058	326.126	184.405	197.958	199.271	81.319	104.382	88.4792	86.4506	76.6712	92.338	79.9067	70.7181	58.6302	108.808	69.1189	65.005
novel.3358	124.406	105.421	130.027	91.5513	109.525	89.9459	112.791	102.038	105.87	163.893	165.067	188.418	140.917	162.066	129.605	145.787	201.283	330.97
Pag.A08G000946.v3.1	112.979	111.102	109.686	201.686	251.947	216.062	167.894	186.458	183.574	132.319	129.525	132.134	102.498	98.4399	98.521	115.766	93.9812	150.447
Pag.B03G001047.v3.1	133.472	124.946	118.277	195.816	275.648	213.881	165.815	174.554	171.947	123.782	120.227	140.041	102.489	100.341	116.985	30.0669	102.644	179.542
Pag.B01G002793.v3.1	1.28324	1.75384	0.735248	129.135	120.538	129.536	234.412	208.69	204.89	200.087	182.345	198.759	193.644	188.59	170.149	139.588	122.056	164.263
Pag.A04G001221.v3.1	281.579	270.943	264.646	141.45	133.541	131.602	124.088	119.24	124.035	122.663	117.213	122.038	79.9853	95.2136	94.2118	145.02	108.093	110.638
Pag.A19G001160.v3.1	0	0	0.212574	1.1676	1.21077	2.99836	145.219	109.108	121.879	92.963	70.3056	84.3157	214.302	241.567	247.469	522.597	290.976	437.35
Pag.B16G000735.v3.1	93.274	106.189	104.306	177.593	234.354	188.245	175.942	190.606	188.636	131.795	130.948	139.795	111.431	101.375	112.065	79.8964	100.005	214.017
novel.605	306.01	316.226	293.43	113.097	162.751	119.019	124.757	122.245	122.337	101.45	98.0696	86.837	80.5256	97.2421	105.737	52.7042	90.3038	187.323
Pag.A03G001422.v3.1	208.528	205.288	180.108	112.239	72.2694	110.409	151.621	143.621	132.822	174.228	168.626	181.774	178.765	169.859	143.28	59.2206	157.757	28.0179
Pag.A15G000739.v3.1	307.732	344.877	344.992	44.4678	52.3304	49.299	108.355	106.816	94.0453	126.298	134.232	133.308	84.9156	105.335	97.6915	104.407	145.06	186.613
Pag.A08G002009.v3.1	4.17114	6.46559	4.93915	33.427	50.2862	44.199	53.683	50.5564	41.4142	190.313	260.26	220.731	261.654	246.083	390.022	232.079	234.308	245.193
Pag.B12G001598.v3.1	101.573	98.1592	89.8811	230.935	362.47	239.587	164.089	182.735	161.622	115.615	109.672	119.88	91.6274	99.3675	103.457	22.5971	81.4052	193.411
Pag.B16G000672.v3.1	141.586	176.163	148.458	198.476	235.03	210.973	188.67	189.958	185.765	134.533	126.357	124.919	98.6014	95.1002	73.7253	44.0197	77.5795	117.67
Pag.B15G000757.v3.1	322.048	374.175	365.519	47.1523	38.3756	45.334	79.2381	68.664	61.7372	108.825	102.542	109.53	95.0761	122.851	120.837	156.756	170.088	178.44
Pag.B09G000265.v3.1	103.313	111.35	112.393	97.3146	134.175	101.304	118.407	123.332	118.754	179.038	162.091	191.992	154.432	203.81	197.659	32.2376	144.915	279.445
novel.731	177.072	171.748	167.65	107.095	141.301	93.7017	151.938	146.212	142.403	142.346	138.391	145.873	113.836	127.834	132.505	108.504	123.326	233.953
Pag.A06G000613.v3.1	147.756	132.747	138.608	153.106	236.119	210.104	188.364	195.641	174.476	103.467	107.337	113.184	105.846	100.066	138.77	65.9369	98.7931	148.76
Pag.B01G002241.v3.1	71.0986	70.5224	70.3666	44.5726	75.6273	57.305	151.535	123.606	108.08	165.785	190.267	180.711	181.879	228.625	160.505	153.673	170.703	348.427
Pag.B02G002650.v3.1	460.696	555.888	419.609	150.665	154.04	124.062	62.7401	64.2123	56.8515	70.3635	52.6126	54.8731	43.3607	64.9234	43.69	55.562	64.5056	53.5698
Pag.B09G000795.v3.1	107.473	109.938	111.697	171.701	183.105	165.291	165.343	162.103	175.176	152.82	147.52	142.889	113.782	131.62	114.492	145.625	100.907	149.59
Pag.A02G001735.v3.1	192.587	139.073	160.337	244.389	272.275	307.074	142.281	151.947	165.062	69.7133	60.3935	64.2728	57.5199	49.8018	56.2018	173.41	123.922	117.919
Pag.B09G001475.v3.1	174.84	197.074	186.068	243.336	289.585	257.054	162.209	165.855	182.325	98.8577	93.8328	86.5362	66.5835	59.9076	67.4543	66.9507	52.9037	89.8147
Pag.B08G002032.v3.1	113.503	121.676	113.954	191.25	229.927	196.863	198.38	197.297	199.251	138.474	134.814	135.169	100.534	93.7325	74.8815	97.3848	80.3451	118.316
Pag.A16G000638.v3.1	147.047	168.676	151.844	192.757	226.275	202.339	182.3	180.842	182.541	127.989	126.426	122.285	93.2203	94.2583	76.1922	49.3314	88.4085	117.057
Pag.A14G000388.v3.1	739.323	908.195	772.087	18.1308	17.2583	18.1057	5.8697	4.86651	5.48413	4.68184	4.56682	5.14255	3.1358	1.84429	3.14519	4.22283	6.73516	5.6627
Pag.A10G002285.v3.1	124.221	137.093	126.06	194.83	284.013	226.863	158.694	167.642	160.608	108.921	105.711	106.531	87.7328	86.0616	98.9604	106.734	77.9785	167.681
Pag.A04G002235.v3.1	132.247	133.985	131.989	167.613	206.421	177.616	172.503	174.702	177.806	140.716	135.83	143.106	107.128	100.375	84.1619	91.1004	98.9794	143.772
Pag.B01G001157.v3.1	144.92	129.181	121.17	176.452	259.274	201.328	110.377	138.231	114.81	96.2726	78.9388	129.989	102.774	98.6024	130.07	158.07	78.0801	251.261
Pag.A13G001407.v3.1	120.524	117.542	118.248	186.737	265.929	215.227	162.21	170.993	172.922	123.408	119.065	120.669	93.5659	86.6965	87.2209	108.177	85.7438	163.785
Pag.B05G001295.v3.1	314.689	350.849	298.782	151.19	162.382	145.147	78.3952	84.1399	83.5616	82.3951	81.3853	83.0453	101.986	100.089	93.9118	114.809	97.6231	88.6227
Pag.A01G002442.v3.1	61.7849	60.1851	59.8192	39.279	69.793	53.8023	137.092	126.38	104.999	149.328	181.401	175.067	174.698	225.551	154.859	187.541	176.092	374.323
Pag.B06G002641.v3.1	244.488	182.57	202.175	106.051	136.576	121.648	118.968	102.986	110.417	100.424	108.452	109.106	94.6397	97.1067	122.096	205.68	139.714	208.863
novel.2299	122.734	113.141	116.683	187.077	265.387	198.744	154.27	164.426	166.224	118.513	115.735	123.602	94.3353	100.02	106.915	88.3787	90.2141	184.452
novel.2225	18.9495	14.158	16.4163	24.2473	34.3512	17.5925	122.928	94.4903	115.594	124.613	158.189	176.96	160.985	204.507	260.373	245.609	216.447	500.935
Pag.A14G000581.v3.1	119.823	129.938	115.435	217.535	258.856	238.823	157.817	168.381	170.932	122.459	116.457	110.296	97.0038	104.578	95.1448	54.2138	87.6056	141.501
Pag.B05G001478.v3.1	112.794	78.8802	70.309	212.959	222.875	270.54	236.212	232.007	215.245	126.263	115.091	119.323	100.399	103.335	89.0964	43.9937	77.4796	72.0112
Pag.A05G001337.v3.1	27.8572	31.7689	28.8346	44.7637	59.8852	56.6651	160.946	141.07	137.272	175.011	206.327	212.783	193.831	196.214	158.291	177.362	175.337	309.803
Pag.B07G001483.v3.1	86.936	71.2284	82.4483	101.359	152.442	105.222	153.523	146.515	153.066	155.851	140.701	161.819	135.658	155.821	179.743	86.1304	142.023	283.278
Pag.B06G001867.v3.1	145.339	196.404	175.561	164.174	152.105	142.597	83.0707	84.1396	91.8328	101.288	110.676	106.73	115.211	112.411	109.031	228.352	115.721	255.326
Pag.A14G001517.v3.1	90.6593	93.623	83.6845	116.412	121.868	112.973	159.131	133.928	145.779	154.928	185.856	176.263	150.423	163.646	138.621	157.652	155.976	145.682
Pag.B05G001671.v3.1	86.5413	83.4136	77.9194	108.633	122.115	116.252	208.585	192.221	194.953	153.7	151.818	155.619	114.167	133.654	149.542	108.581	130.342	181.16
Pag.B02G001420.v3.1	122.842	109.98	108.529	154.853	194.441	152.821	130.064	124.894	156.278	124.716	145.511	139.23	123.037	115.425	98.8943	132.441	98.5952	234.807
Pag.A08G002139.v3.1	190.491	229.155	221.74	69.4368	94.7082	71.1296	111.454	98.6942	101.425	124.518	137.714	153.036	136.543	153.977	138.518	79.1121	142.974	208.809
Pag.A02G000972.v3.1	21.8229	16.5145	19.7238	65.4579	63.701	73.3738	162.449	153.356	151.149	252.299	224.535	230.19	174.057	199.101	129.566	195.003	191.471	139.231
Pag.B06G000237.v3.1	231.189	247.672	259.443	98.3914	88.5152	107.14	104.337	95.7451	108.503	104.108	89.6634	102.847	107.238	89.3736	101.533	237.688	191.484	95.0101
Pag.B10G001569.v3.1	3.5028	5.3542	3.56448	204.628	198.717	261.044	202.524	237.72	203.53	150.269	170.023	153.359	153.29	145.946	123.513	86.2927	95.1649	61.0679
Pag.B06G000294.v3.1	65.8288	51.6696	59.484	32.1285	55.6223	36.3618	128.434	110.598	100.335	147.189	175.52	204.46	167.349	188.8	195.907	112.988	206.546	420.055
Pag.B08G000538.v3.1	129.47	127.711	125.195	178.514	302.062	213.547	156.735	157.164	157.003	109.602	101.68	116.47	83.6743	82.4274	83.3294	77.0439	83.073	166.275
Pag.A01G004928.v3.1	460.414	466.749	417.572	111.149	114.537	110.479	82.4182	86.3178	91.1333	51.3454	52.6259	53.0375	57.5586	56.702	68.8015	53.3286	59.752	53.0081
Pag.A18G001313.v3.1	82.0842	77.5879	75.6182	107.477	127.988	116.057	162.978	166.675	170.249	151.363	156.884	161.697	146.238	143.986	142.343	102.575	143.753	210.134
Pag.A03G001046.v3.1	16.7699	21.5128	24.5367	78.8037	64.3523	48.7473	194.424	141.143	155.942	181.168	178.968	217.533	180.66	221.877	199.839	190.293	142.131	186.784
novel.3539	45.0875	39.3733	41.2995	91.3588	139.939	97.2383	136.732	132.993	142.991	148.833	152.164	161.536	152.847	173.686	169.794	96.52	165.869	353.702
Pag.A03G002212.v3.1	82.8629	87.5978	87.8086	99.8391	92.1885	91.3309	164.43	154.678	164.189	168.819	157.302	166.819	150.606	177.794	138.18	142.259	177.004	137.547
Pag.A01G000768.v3.1	128.237	136.857	110.347	57.8222	82.1564	66.2508	144.107	112.654	129.536	148.462	146.831	144.863	170.696	205.187	189.805	126.144	111.448	227.253
Pag.A01G003621.v3.1	121.129	119.824	118.225	170.34	174.829	165.483	168.425	160.206	168.993	148.684	149.437	136.833	108.32	114.599	102.331	113.686	96.8721	97.9189
Pag.A06G001096.v3.1	134.257	105.733	102.433	186.949	321.419	213.145	146.95	176.892	140.238	99.4963	99.3815	107.201	93.2434	99.9511	123.647	16.2911	91.9273	174.862
Pag.B02G002622.v3.1	301.267	344.583	306.075	175.451	192.299	203.813	79.4002	86.878	78.6783	73.0222	64.8496	68.42	61.8147	58.8044	52.9334	134.635	79.7431	71.0788
Pag.A16G001069.v3.1	113.787	119.722	113.939	122.206	133.278	153.649	137.963	125.774	135.836	155.325	129.241	154.384	129.971	148.23	118.716	85.116	152.612	202.34
Pag.A01G003257.v3.1	92.1756	83.6101	90.6088	132.654	147.583	141.632	120.915	133.743	128.092	161.314	170.256	162.865	126.611	162.827	118.764	136.167	139.512	181.501
Pag.A08G002364.v3.1	95.4368	89.434	77.494	186.716	290.142	222.028	156.641	164.283	160.007	124.56	109.429	117.741	94.0974	93.1207	116.945	57.5628	86.1916	180.297
Pag.B12G001455.v3.1	36.0518	35.109	26.9373	105.569	103.627	111.975	202.511	172.715	181.978	182.97	178.309	175.081	187.718	215.168	182.453	47.2799	134.526	139.276
Pag.A16G000759.v3.1	33.3995	34.7303	34.4682	70.1475	70.1011	82.9418	146.844	144.214	142.552	160.901	177.649	185.698	185.922	181.157	153.122	219.155	181.712	210.116
Pag.B01G001131.v3.1	426.41	410.149	423.355	103.203	71.2409	111.989	76.9792	74.7011	68.857	70.5229	62.5623	62.6323	41.3836	45.9483	45.3847	145.341	117.633	56.2266
Pag.B02G002630.v3.1	35.2301	29.0076	32.3717	138.415	147.547	142.866	217.06	195.903	215.487	160.784	169.039	170.011	128.408	132.968	133.951	75.6481	117.423	172.115
Pag.B07G001229.v3.1	90.9633	100.276	105.968	182.706	249.787	194.276	155.023	166.095	173.539	121.782	115.732	116.802	96.6869	92.6241	100.227	93.1762	81.6639	176.67
Pag.A01G001001.v3.1	133.478	116.236	91.4103	102.968	124.886	92.4434	97.7605	108.515	103.894	133.423	141.154	152.511	157.532	170.482	237.787	58.3294	133.808	256.697
Pag.A10G001704.v3.1	129.96	132.802	121.737	258.897	230.331	256.352	157.844	147.142	171.714	134.033	129.644	119.779	78.147	71.1587	72.579	67.5757	51.8367	77.188
Pag.A08G000318.v3.1	115.478	115.813	108.241	154.621	194.788	168.574	157.379	151.62	158.993	131.518	126.592	135.956	109.094	107.69	109.902	94.2235	104.295	163.388
novel.2033	79.2728	70.039	61.6031	177.722	259.325	195.577	137.527	159.022	153.375	103.816	103.154	113.007	85.2862	90.3284	141.566	163.113	87.2483	218.138
Pag.A04G001193.v3.1	103.088	114.664	103.897	149.589	194.518	162.063	162.652	164.372	165.113	145.404	133.629	135.51	108.022	103.817	108.55	90.7329	104.743	142.281
novel.3167	200.052	197.081	207.021	91.5733	56.3816	79.7408	42.0669	29.2807	41.8059	137.25	130.375	134.839	124.224	216.2	168.467	139.286	165.681	217.048
Pag.B16G000324.v3.1	51.5772	54.2419	52.2753	29.4807	38.355	36.0342	119.535	105.538	82.8545	149.416	183.847	205.663	233.821	241.784	152.447	142.896	210.703	278.552
Pag.A04G000839.v3.1	98.9463	105.523	89.4488	141.503	200.907	158.701	146.961	153.874	152.707	121.227	124.882	134.087	122.699	131.958	125.861	39.9354	115.509	201.308
Pag.B10G000556.v3.1	141.93	129.207	137.11	115.589	179.985	137.031	108	95.3797	87.7177	147.453	149.925	159.3	124.204	137.523	148.601	40.6251	138.485	186.145
Pag.A08G002008.v3.1	156.381	143.455	141.221	190.806	250.601	198.941	153.31	167.428	165.501	107.354	103.59	105.702	75.2436	72.6846	84.673	34.7992	75.4631	136.32
Pag.B08G001954.v3.1	111.739	121.532	115.498	202.777	266.241	217.494	141.526	158.879	160.594	111.017	106.099	109.867	84.8035	86.849	95.7047	39.008	75.2125	156.864
Pag.B07G000523.v3.1	198.412	204.93	186.89	182.425	250.887	190.299	79.5919	89.4478	78.6201	89.42	85.8631	92.8925	105.042	111.24	112.002	41.5688	96.5628	153.695
Pag.B10G002128.v3.1	54.6657	59.8729	60.9089	26.724	36.8965	32.6896	145.281	114.78	108.552	160.92	206.948	218.778	189.846	218.29	145.134	171.111	170.585	226.278
Pag.A05G000275.v3.1	625.643	638.037	613.49	51.1475	56.2509	46.6144	33.6975	31.0632	33.8801	21.2386	21.9139	22.5307	18.0367	18.6744	22.6622	21.8246	20.2744	47.7065
Pag.B15G000540.v3.1	77.191	89.1244	84.9085	192.608	254.902	206.184	157.202	161.966	160.992	125.215	117.128	114.472	87.4233	80.3918	87.1021	93.8017	77.5957	174.404
Pag.B10G002421.v3.1	108.192	101.536	101.573	174.1	221.645	180.937	150.94	164.775	157.781	130.445	137.133	126.906	102.798	106.291	111.228	22.3427	88.7653	153.348
Pag.B12G001242.v3.1	203.552	149.394	188.305	68.9532	112.129	61.048	70.7879	70.3304	102.071	107.359	120.912	116.344	137.872	147.263	192.029	81.1251	124.845	272.371
Pag.B03G000585.v3.1	4.83894	3.08854	6.31975	45.4382	37.0355	56.2125	41.8048	47.8183	42.3729	238.275	253.575	227.027	164.163	249.156	231.935	173.081	220.244	281.343
Pag.A09G000031.v3.1	43.6633	44.0763	47.3569	121.043	146.364	140.236	191.444	186.759	186.382	150.778	162.819	150.66	139.668	130.611	104.088	119.29	110.841	141.842
Pag.B05G000427.v3.1	124.575	127.258	121.361	121.953	179.678	132.464	150.42	154.009	143.299	129.489	130.422	125.23	95.9602	99.686	105.648	85.5477	107.988	180.883
Pag.B08G001632.v3.1	67.6644	66.7788	68.743	67.0449	85.7838	69.4302	122.238	119.824	120.745	154.514	162.826	156.107	143.6	159.08	129.349	221.193	168.173	230.028
Pag.B01G004348.v3.1	272.25	198.515	243.96	90.6242	116.728	112.59	100.8	91.1406	107.254	85.5833	75.2978	87.6488	54.5626	55.7965	79.1698	180.128	124.653	233.095
novel.3369	87.6986	94.602	100.688	176.225	250.627	202.936	146.034	155.943	166.767	110.369	105.485	111.388	80.0082	84.3905	87.3143	87.7573	83.1307	178.081
Pag.B13G000049.v3.1	191.887	159.666	192.544	72.407	71.3298	65.6651	129.999	123.501	137.068	113.743	110.957	106.619	97.7392	100.917	100.556	149.576	152.798	228.359
Pag.B17G000733.v3.1	141.899	160.072	141.815	217.468	264.834	230.745	150.271	171.777	162.683	92.6957	95.3499	94.6628	63.2155	75.2392	80.299	37.4093	44.4607	72.3548
Pag.B14G000460.v3.1	89.6326	92.2188	78.1022	174.011	234.872	182.062	162.005	157.574	158.593	130.657	130.638	126.949	86.9961	95.6087	109.934	48.1721	85.961	151.926
Pag.B04G001164.v3.1	98.469	102.848	102.016	162.586	193.483	174.151	151.605	158.048	153.691	131.212	121.22	122.492	100.137	94.1139	99.7908	108.022	85.3111	136.506
Pag.A01G004950.v3.1	116.473	127.466	129.007	190.401	245.385	206.931	151.718	146.69	153.263	107.734	119.556	112.22	80.9133	77.9764	84.3069	45.7444	73.3231	124.38
Pag.B14G001727.v3.1	101.85	103.545	105.804	35.6176	46.3299	46.7339	121.971	109.505	96.1493	148.909	175.888	191.026	156.935	185.267	131.329	148.172	164.149	218.864
Pag.B06G001021.v3.1	244.796	259.452	250.558	130.44	162.84	141.692	95.2207	107.187	92.5686	83.8235	75.8666	78.2276	103.351	101.139	79.1929	47.2372	103.129	128.859
Pag.B03G001639.v3.1	57.4188	57.0828	54.2006	60.3085	70.9641	52.0175	166.243	135.074	149.395	184.726	181.1	165.745	236.544	267.187	204.595	65.7586	66.0628	110.191
Pag.A10G002331.v3.1	92.0579	95.8188	85.0506	152.487	229.006	165.972	143.721	148.133	154.311	112.042	113.521	131.457	91.3489	96.2697	99.9947	93.8626	91.709	186.473
Pag.B06G000408.v3.1	117.104	107.114	103.858	186.616	249.897	201.869	152.106	157.215	144.264	113.71	103.93	109.582	90.9543	92.9122	122.15	20.9662	72.9459	131.308
novel.2045	36.5161	39.7811	39.5061	81.0747	106.914	81.6267	132.611	136.152	136.528	142.118	127.947	138.63	131.208	150.319	193.456	135.156	134.346	327.931
Pag.A06G003034.v3.1	39.3942	49.6855	70.4737	56.5213	45.7123	30.8979	356.267	330.211	375.768	122.239	127.179	174.816	36.2829	48.1128	74.372	63.6706	69.5024	198.215
novel.1147	82.735	80.9117	71.9411	189.877	230.087	203.598	187.291	178.079	173.958	124.109	117.209	127.154	83.9975	89.4937	76.169	65.2264	81.1522	105.77
Pag.B06G001571.v3.1	90.6196	76.0486	74.0667	90.7	77.4702	90.2824	107.405	97.0101	104.521	155.891	145.913	150.811	158.498	179.435	166.917	199.577	162.357	140.103
Pag.B12G001154.v3.1	111.835	131.345	111.827	178.573	233.225	193.221	146.218	161.835	147.442	122.234	113.119	112.427	91.7693	83.1798	82.0765	50.9753	76.4719	117.85
Pag.B15G000365.v3.1	111.435	113.601	110.776	167.385	183.583	170.491	163.797	168.719	161.056	114.07	117.938	118.855	96.003	96.2527	78.406	75.0522	83.8549	129.862
Pag.B05G000029.v3.1	289.37	305.937	305.909	115.389	158.523	141.621	93.3889	90.3617	92.9525	52.1492	62.1653	59.4153	55.7289	65.066	97.3719	74.3696	73.009	124.502
Pag.B01G000112.v3.1	81.8104	83.3679	82.8048	176.403	200.435	198.096	166.456	179.99	173.4	131.956	138.754	124.648	100.189	93.8902	77.8643	80.8844	79.2491	79.4803
Pag.B06G001475.v3.1	55.4997	57.1352	53.1044	125.7	183.655	144.602	156.008	165.342	157.211	127.402	133.391	132.656	120.408	123.876	135.574	110.975	103.133	163.751
Pag.A19G000252.v3.1	121.499	117.51	114.427	120.693	120.424	116.96	148.216	140.208	146.806	130.514	142.102	134.751	112.088	112.85	105.135	167.743	104.987	91.7956
Pag.B15G000399.v3.1	64.5411	67.4543	66.888	44.877	50.899	41.2042	167.682	146.008	143.986	191.776	187.214	178.809	237.748	240.432	199.038	49.1869	74.3921	94.4808
Pag.A02G002570.v3.1	215.023	239.68	218.71	123.899	173.466	126.994	106.913	120.802	130.403	92.1546	86.2767	87.5276	75.0892	83.6479	101.418	18.8499	77.7934	166.887
Pag.B01G003615.v3.1	323.921	327.71	301.012	116.038	175.393	111.863	88.1047	90.1002	92.1768	71.7819	69.2401	65.507	60.9806	59.3991	66.1044	39.7512	49.637	135.779
novel.2702	113.487	93.1152	90.6608	140.809	270.194	148.65	144.53	135.7	131.777	89.9743	102.342	104.162	76.055	83.5695	140.056	94.1186	75.1357	209.631
Pag.A10G002639.v3.1	101.476	112.497	100.133	179.325	236.012	186.753	146.064	148.119	162.443	124.253	114.097	116.364	89.8902	87.587	97.0928	24.8907	77.8915	137.743
novel.2796	64.5094	57.7658	63.5926	153.428	213.966	168.515	154.182	167.048	158.515	125.731	121.125	135.626	91.8621	95.5576	97.1374	127.641	89.7921	153.59
Pag.B04G000788.v3.1	115.232	112.211	102.662	136.516	175.479	139.621	126.475	139.296	143.278	122.355	119.006	132.543	113.432	114.982	111.944	41.0789	111.021	181.378
Pag.A07G002834.v3.1	120.21	142.467	120.157	161.628	204.439	146.251	119.292	127.822	134.301	115.125	113.959	122.689	91.5721	109.977	95.4988	43.6183	88.6064	169.9
Pag.A01G000743.v3.1	48.9519	42.8697	62.4955	81.8016	108.886	82.1435	122.203	146.064	124.98	141.429	142.732	147.055	126.421	165.746	154.019	68.9759	154.553	304.294
Pag.B13G000948.v3.1	104.912	118.595	101.334	177.514	215.58	199.85	157.842	154.012	151.446	103.136	103.692	110.971	78.4447	87.3238	91.5252	52.4203	70.1631	144.668
Pag.A06G002546.v3.1	78.0543	87.7332	78.2741	158.883	193.668	170.697	172.618	159.835	166.203	119.843	115.913	122.769	85.9724	91.2683	90.2769	100.173	81.6372	147.845
novel.81	76.7236	78.2729	78.5437	91.814	134.375	118.833	157.454	145.177	138.787	138.165	147.636	152.789	132.598	139.735	91.5576	86.8542	124.542	187.693
Pag.B01G003336.v3.1	151.087	159.925	146.511	151.649	161.4	146.499	148.886	142.628	149.318	117.524	117.94	110.599	86.6993	94.0984	82.1723	92.2823	82.1233	77.9799
Pag.B08G001706.v3.1	50.9769	52.1271	45.1669	115.106	155.705	121.956	173.538	165.302	132.278	56.2969	62.5596	88.555	131.326	145.677	143.757	87.7121	190.148	298.747
Pag.A14G000660.v3.1	93.453	98.0228	94.047	109.441	110.181	105.23	157.448	150.943	154.252	137.369	150.365	126.722	126.235	122.083	91.3011	134.201	119.282	126.302
Pag.B06G000280.v3.1	76.7924	91.6105	89.6366	62.4902	84.153	74.7403	131.668	120.268	113.558	128.82	166.6	165.064	143.59	147.183	102.348	161.217	147.128	199.335
Pag.B17G000807.v3.1	180.907	173.254	189.349	184.702	208.633	211.386	95.5045	105.641	97.8612	79.6611	80.3684	79.0939	81.1937	89.6686	67.2385	114.183	85.6208	79.8844
Pag.B08G002073.v3.1	198.342	184.68	178.262	99.2551	120.124	91.4462	79.3397	87.4061	78.6148	79.3321	80.7265	96.1755	93.9344	126.403	133.795	115.626	119.119	241.243
Pag.B04G000152.v3.1	4.67799	2.43375	2.73783	2.8727	2.39349	1.29627	48.1758	32.5995	35.8813	154.526	221.377	265.007	205.428	179.818	198.992	154.135	233.948	455.961
Pag.B03G000858.v3.1	15.3588	5.92696	7.59678	158.651	143.697	97.6504	94.1119	85.776	78.1049	183.765	266.529	214.536	177.381	191.349	164.858	72.9354	111.934	128.419
Pag.A01G003387.v3.1	83.9752	81.829	80.5513	157.029	195.291	145.164	119.455	142.963	155.984	113.184	98.8494	111.565	85.2942	72.6683	110.594	193.275	79.3764	169.997
Pag.B13G000326.v3.1	359.213	399.928	355.581	160.431	169.078	169.494	52.3142	67.9065	60.6553	37.2067	39.1303	40.5518	54.8946	62.8011	50.8558	45.5415	39.9001	28.1347
Pag.A06G001842.v3.1	34.5105	30.7478	27.344	118.936	138.878	114.297	164.251	146.655	160.921	153.341	147.248	147.993	127.063	132.595	120.969	93.3664	129.866	203.538
Pag.A15G000571.v3.1	0.179604	0.603202	0.31015	76.034	75.065	92.0448	183.492	175.723	150.365	207.992	213.4	211.192	199.046	185.469	172.969	39.8556	110.696	97.9283
Pag.A05G001988.v3.1	154.365	179.286	175.01	33.3254	28.9198	32.6768	66.0819	57.6875	72.1469	166.623	126.86	127.732	119.16	168.43	106.085	177.878	181.71	216.97
Pag.A08G000474.v3.1	35.6479	32.1439	29.9144	18.2737	22.0196	16.4929	93.4334	80.4085	78.637	106.765	113.355	132.476	183.356	199.417	164.507	327.388	216.469	340.192
Pag.B13G000278.v3.1	94.8896	91.7254	87.631	158.5	231.395	191.652	150.532	160.206	134.876	118.368	112.325	121.913	91.5068	86.9023	79.5214	65.0785	78.9739	127.888
Pag.B08G002270.v3.1	79.3155	83.2482	70.0879	179.169	262.44	197.257	142.106	145.469	138.096	106.54	105.076	108.806	87.967	92.1635	105.874	39.4745	73.2927	164.017
Pag.A18G000772.v3.1	47.5298	44.9123	41.8668	86.404	130.447	98.4983	137.313	122.331	134.886	127.547	127.098	138.716	123.866	135.348	140.315	147.247	122.207	272.131
Pag.A13G000579.v3.1	93.7126	108.877	93.1801	182.788	229.236	196.504	155.718	149.712	146.718	109.377	100.726	103.682	81.8329	75.9755	76.2991	91.0065	67.2511	116.004
Pag.A14G001275.v3.1	194.156	210.6	182.334	19.2277	19.8313	25.0123	88.2471	79.2976	78.2602	94.919	121.279	121.967	128.526	110.202	117.827	95.0924	214.118	277.338
Pag.A18G000826.v3.1	52.5908	52.7938	55.3054	34.4378	47.5041	35.2771	135.433	114.531	119.965	96.2672	96.8721	108.857	168.378	194.005	205.08	102.666	195.638	361.421
Pag.B04G000122.v3.1	131.019	135.917	102.387	308.581	337.072	353.308	52.856	56.7122	45.4907	130.482	148.782	128.31	56.6943	44.5274	36.7552	32.0991	29.6273	43.4758
Pag.A08G002105.v3.1	111.504	114.098	102.337	161.971	191.152	174.981	178.297	178.839	175.745	122.503	108.828	107.502	77.8951	80.4275	60.8202	72.6567	67.604	84.2686
Pag.A13G001405.v3.1	92.9774	95.246	91.1843	174.731	259.213	197.009	147.499	155.143	148.267	105.165	104.256	111.726	82.6968	86.7175	78.1717	41.8851	73.0579	123.956
Pag.A18G000241.v3.1	107.237	113.664	99.866	176.328	221.56	183.52	134.244	136.478	139.42	111.902	98.9256	108.342	87.0009	92.105	95.3686	55.0097	75.9355	131.57
Pag.A13G001274.v3.1	118.494	122.344	114.651	167.471	243.934	188.563	141.702	143.219	141.123	99.5678	97.7649	92.8925	76.6546	78.2769	92.4262	34.4262	65.5096	143.681
Pag.B10G002114.v3.1	89.7733	96.4696	91.2407	162.29	191.863	184.475	173.325	163.356	168.91	118.298	110.712	112.637	87.1271	90.0588	69.9436	77.5798	77.3317	96.9267
Pag.A09G000091.v3.1	235.981	227.913	232.728	120.612	127.54	111.151	111.276	102.238	98.9698	86.3783	92.3355	90.0096	96.2735	87.2062	74.9252	72.9559	97.3014	91.8206
Pag.B16G000250.v3.1	99.0501	109.492	100.594	173.127	205.771	189.497	151.867	155.576	143.035	110.354	107.723	108.512	89.1708	87.2567	83.5916	76.423	70.4928	94.4267
Pag.A04G000810.v3.1	53.3598	55.7138	56.5231	75.3057	82.0303	74.0043	87.4416	86.6991	87.5228	159.628	173.56	151.715	141.875	155.604	141.258	208.751	150.582	208.995
novel.1188	43.0501	45.872	49.8593	54.819	50.2866	60.1028	118.541	106.289	103.455	149.529	176.878	178.563	162.646	161.219	118.363	247.789	160.179	157.557
Pag.B04G000177.v3.1	45.3566	31.4077	34.932	77.4512	69.9481	74.8615	117.699	111.167	115.857	181.494	171.501	169.364	138.484	190.038	158.332	114.405	162.784	176.739
Pag.B06G001875.v3.1	380.724	446.021	399.625	138.969	157.148	159.137	18.1961	35.6894	25.7356	13.8004	10.4523	17.3442	16.7144	23.3456	20.164	85.9217	75.4999	116.797
Pag.B05G001481.v3.1	28.2802	21.8039	24.8485	95.2042	95.1601	102.527	176.082	147.986	160.364	144.751	138.789	145.102	157.375	160.57	107.84	160.101	144.245	128.967
Pag.B15G000387.v3.1	86.719	88.3804	79.1313	22.0942	22.3455	19.1886	110.548	112.851	105.046	200.119	212.029	206.062	165.2	166.28	183.756	41.8048	159.085	158.555
Pag.A19G001397.v3.1	519.592	426.23	548.618	89.691	91.1657	88.0073	36.6784	33.0017	35.4746	41.7141	46.8528	37.4519	20.5516	23.4932	25.7989	4.54209	24.9268	44.9797
Pag.A06G001141.v3.1	118.824	113.543	119.006	84.0195	100.875	84.3691	97.441	94.491	98.6022	111.45	111.032	110.517	131.651	137.993	147.035	97.2026	148.024	232.027
Pag.B13G001279.v3.1	96.2057	100.898	96.4754	149.587	176.992	155.942	134.319	146.906	142.485	118.957	114.487	117.491	100.712	95.4563	97.7318	67.2138	93.4207	132.216
Pag.B12G001122.v3.1	0.382616	0.988474	0	10.3689	13.3866	13.5647	145.163	158.09	150.549	153.802	124.13	136.816	135.42	215.337	145.447	117.625	258.932	354.555
Pag.A17G000507.v3.1	79.621	79.5249	80.4144	184.07	256.262	202.705	132.517	138.747	145.191	110.267	94.4373	107.385	82.2911	84.2924	85.0592	51.9091	71.9059	141.79
Pag.A02G000362.v3.1	50.865	44.2239	39.0484	53.2261	37.64	43.3692	170.264	137.685	162.845	130.414	123.862	99.7179	149.907	166.133	143.765	287.332	176.139	111.23
Pag.B06G000869.v3.1	292.62	309.597	337.229	102.149	110.72	112.876	70.0049	76.2697	72.9423	101.531	91.4943	80.0868	41.5108	58.8174	44.3149	68.9599	76.4491	79.5412
Pag.B06G000494.v3.1	107.116	101.003	96.5929	88.4827	125.53	104.222	141.741	142.67	128.434	112.947	127.221	125.996	102.752	117.184	111.957	105.034	105.372	182.856
Pag.A08G001942.v3.1	54.0461	69.4109	58.8618	57.8628	72.04	71.2811	148.662	122.652	120.828	141.867	161.363	158.459	155.244	151.832	128.702	126.387	162.298	163.224
Pag.A13G001447.v3.1	291.248	318.063	287.898	203.182	202.352	214.755	59.8044	73.0537	68.9612	42.1766	44.8268	45.1687	61.2217	68.3237	54.3071	20.4916	37.3958	23.6055
Pag.B14G000204.v3.1	210.894	239.436	229.482	127.63	133.945	129.392	101.462	104.598	106.625	97.5809	91.9917	93.0636	76.2263	74.5098	60.7853	85.8536	79.2337	72.0218
Pag.B03G001925.v3.1	42.1302	51.0874	43.7205	77.6401	101.968	74.7118	139.47	118.496	140.634	143.022	134.796	148.766	120.143	133.419	124.616	111.606	120.053	287.542
Pag.B08G000871.v3.1	108.126	108.862	103.337	159.728	213.318	177.435	133.742	144.081	139.746	105.545	99.7374	105.088	78.5556	73.1464	81.4808	63.0466	71.7234	144.425
Pag.B08G001266.v3.1	118.161	105.174	128.692	52.0888	76.8184	67.0636	82.8761	93.2157	95.5794	129.29	114.29	121.508	110.726	125.634	113.027	196.229	146.897	232.009
novel.271	61.0233	53.4729	59.2173	39.5433	52.9751	46.7473	123.403	115.439	103.284	135.827	172.543	178.928	154.74	166.751	138.703	104.412	146.796	254.026
Pag.B02G002136.v3.1	68.2161	69.3602	66.2315	81.3512	121.678	95.3895	126.161	128.269	144.112	98.1696	130.309	124.974	125.151	119.723	98.8025	138.282	122.03	247.87
Pag.A06G001653.v3.1	103.198	107.868	86.5502	176.146	246.151	180.722	135.354	130.464	143.028	99.6127	91.0026	96.5229	77.1129	79.6198	103.893	55.9061	71.1251	121.512
Pag.B09G000068.v3.1	263.941	256.747	260.879	108.569	109.438	105.48	97.5607	90.1845	88.5136	84.5483	84.7318	89.2669	86.7722	84.3108	66.1456	63.4192	92.4678	72.7735
Pag.B14G001207.v3.1	74.13	69.9412	66.4241	18.5102	18.7399	21.9318	105.363	109.005	104.961	101.328	125.19	126.483	153.657	140.094	134.942	132.204	272.119	330.476
Pag.A02G002384.v3.1	97.0945	97.7259	91.1741	130.722	134.71	141.328	157.734	159.071	155.881	104.799	103.322	95.3595	98.806	101.847	98.486	97.1186	126.849	108.438
Pag.A01G003040.v3.1	2.12957	2.1319	2.36407	117.587	121.074	123.105	181.845	169.638	171.197	143.628	149.032	156.507	154.838	150.042	136.032	84.5436	89.0783	145.39
Pag.A18G001112.v3.1	119.634	115.431	111.187	151.08	188.672	167.861	133.779	149.542	133.521	106.807	101.152	108.717	78.7921	85.493	92.8722	73.5341	74.1804	104.522
Pag.B13G000891.v3.1	135.459	117.694	117.885	135.467	168.337	146.81	104.838	128.182	114.457	94.7969	94.7003	96.4828	107.78	118.278	114.929	73.2367	93.7661	133.31
Pag.A11G001591.v3.1	101.268	74.1542	78.9753	140.885	246.301	144.38	124.531	126.538	130.36	89.8884	95.6796	98.1248	79.0489	66.8294	129.24	85.527	67.6323	212.451
Pag.A06G000414.v3.1	58.5938	64.0057	57.3165	81.0552	57.1203	81.6143	131.84	123.963	127.724	160.572	143.981	155.54	122.164	149.339	133.698	178.79	137.269	124.039
Pag.A17G000833.v3.1	138.358	121.43	129.183	96.5018	99.0651	97.8992	173.057	144.103	167.676	108.023	108.23	106.875	88.1011	94.4604	83.3285	74.4675	108.969	143.679
Pag.A15G000885.v3.1	52.9926	52.2968	54.1377	117.843	131.662	112.351	125.843	133.485	135.227	130.988	123.953	128.342	116.975	128.004	125.74	144.881	114.027	154.384
Pag.A06G001309.v3.1	34.5646	38.3798	35.4971	55.2394	64.7593	55.7304	116.394	107.933	121.367	90.5118	90.5114	95.5145	127.563	113.06	89.123	308.487	194.859	332.981
Pag.A01G004144.v3.1	131.096	153.273	135.645	85.4055	95.2562	82.9854	131.333	133.979	133.566	112.467	107.675	114.68	87.7793	106.067	88.1834	115.981	116.894	139.503
Pag.B13G000448.v3.1	34.8644	31.3103	32.5415	35.4675	45.616	35.0774	128.506	98.8529	116.768	83.1856	87.723	100.889	112.917	147.56	138.038	177.067	218.127	441.669
Pag.A06G001578.v3.1	39.4906	33.9386	33.0983	108.297	149.312	120.589	160.608	152.199	155.963	118.699	121.153	123.433	110.881	115.164	123.267	144.368	93.2269	161.557
Pag.B01G002456.v3.1	270.71	304.789	257.393	79.4738	102.73	94.0917	86.0589	69.7865	85.4324	70.5812	80.9994	79.1586	79.1206	80.9581	96.1176	54.4104	74.7369	98.6048
Pag.B10G002347.v3.1	130.25	130.644	133.695	86.0588	101.95	84.3684	90.4877	91.4609	93.0365	104.877	115.64	118.425	135.849	141.388	134.516	66.5504	135.055	168.836
Pag.B03G001731.v3.1	281.344	273.258	275.214	115.865	162.692	112.716	69.5329	87.0531	76.6741	67.0566	64.945	70.5739	60.7497	72.6571	83.571	23.6747	62.3006	102.644
Pag.B01G000763.v3.1	84.8402	87.7228	78.1526	102.583	114.686	104.339	126.003	115.59	119.112	123.749	120.537	124.82	112.92	132.192	105.136	159.023	107.872	142.016
Pag.A04G000177.v3.1	19.8872	10.5778	15.2376	79.4377	76.2858	91.15	151.982	145.737	149.514	164.731	160.933	161.885	131.33	164.1	130.9	118.072	142.162	147.17
Pag.B05G002595.v3.1	111.672	123.665	112.038	72.3026	90.1497	92.8462	171.684	134.353	129.606	124.902	162.191	150.427	79.1336	81.2997	59.9559	114.206	105.571	143.221
Pag.B09G000082.v3.1	44.9903	48.2227	49.8198	115.343	148.415	134.86	172.636	175.915	176.442	132.683	140.563	132.926	125.252	116.075	92.8435	62.4083	88.0956	96.8456
Pag.A18G000209.v3.1	54.7598	50.3719	52.8073	89.0556	120.398	85.7114	113.826	105.833	125.347	116.988	107.135	116.779	110.931	119.379	124	153.579	109.197	295.123
Pag.A13G001318.v3.1	127.744	107.433	111.991	85.7768	98.1132	102.846	110.919	90.099	110.392	141.023	121.446	120.553	107.253	109.181	97.3863	75.5667	136.204	192.08
Pag.B10G000434.v3.1	46.6806	56.3134	68.6992	38.4711	42.4792	46.8784	125.9	110.484	104.535	127.277	172.217	179.523	182.914	182.653	161.549	68.8778	164.446	164.486
Pag.A01G001135.v3.1	247.753	284.094	235.129	104.221	118.41	97.7407	117.762	110.851	111.778	78.4653	74.4683	71.4347	70.0085	72.3633	68.7188	47.7269	61.9176	71.356
Pag.B06G002367.v3.1	58.9063	69.2054	66.4814	151.503	174.589	161.036	158.61	158.033	161.653	121.592	117.229	120.079	85.037	87.6113	81.3169	69.7872	76.4758	121.675
Pag.A01G003455.v3.1	240.178	290.488	255.975	123.918	142.197	133.111	92.5418	98.0654	96.5562	76.9145	70.4682	71.6718	58.0276	52.9364	46.9342	66.1522	54.073	69.3501
Pag.B06G001724.v3.1	39.6234	37.969	37.36	112.196	128.19	110.287	153.435	151.568	155.222	132.373	133.841	138.652	119.464	117.162	115.546	78.8115	113.228	163.593
Pag.B02G001004.v3.1	553.951	616.017	554.514	22.5153	17.1606	13.7456	27.4286	15.7452	30.2974	18.6782	25.937	14.1344	17.9302	14.8105	25.9889	20.7749	16.902	29.7748
Pag.A16G000241.v3.1	338.71	292.277	333.827	51.6164	58.6893	64.3866	20.3947	20.1781	13.7229	26.6556	31.3295	28.7359	44.2637	46.8258	55.9512	208.089	160.738	239.118
Pag.A10G002568.v3.1	120.454	115.601	111.271	81.1767	97.1134	78.9752	92.7515	88.5875	93.8254	110.57	111.579	120.499	132.144	153.473	140.967	61.8203	140.762	175.857
Pag.A06G001802.v3.1	27.6094	26.5731	14.4234	26.4076	33.7735	33.2672	17.0213	10.3723	5.75107	110.377	155.641	89.6967	192.495	181.291	247.079	305.428	236.449	311.93
Pag.A06G000590.v3.1	87.1985	87.4393	76.6297	80.2915	113.79	96.4696	136.222	135.176	127.191	114.997	126.559	129.726	99.7446	107.093	108.964	107.53	107.398	175.845
Pag.B08G001872.v3.1	46.9568	51.8685	50.5222	50.1942	55.5315	57.6442	140.963	109.621	110.857	134.099	153.519	158.049	151.672	154.741	125.709	142.51	156.83	164.464
novel.868	82.6662	102.022	86.371	64.255	85.7671	88.9703	130.79	120.404	117.905	119.53	138.083	138.086	124.67	111.505	90.2748	113.808	115.821	183.381
Pag.B06G002363.v3.1	340.598	344.447	319.025	133.456	120.721	111.683	68.5933	58.6534	56.344	52.6054	65.8455	68.0111	53.855	46.8807	49.0556	45.7246	41.6341	32.7827
Pag.B16G000873.v3.1	70.4231	74.0203	77.5829	146.777	234.027	158.18	145.795	141.337	145.546	109.839	106.158	104.486	73.0663	82.9142	79.9921	41.6661	63.7832	152.434
Pag.B08G001968.v3.1	100.463	116.547	99.0345	165.269	211.613	168.717	122.751	131.883	127.559	101.927	90.1429	84.5846	73.8791	79.9664	86.5494	47.5654	67.8262	130.453
Pag.A15G000367.v3.1	54.75	49.6344	53.8617	40.0575	48.019	36.6807	152.983	133.344	132.418	168.07	166.069	161.247	219.733	211.277	177.716	47.0835	64.1318	88.3582
Pag.A17G000201.v3.1	135.567	154.881	143.38	93.9944	100.197	87.5359	108.647	100.781	108.619	101.013	93.0183	95.2344	91.2348	103.545	102.726	126.276	115.74	142.811
Pag.A05G001270.v3.1	226.808	228.602	214.692	186.343	127.475	172.175	69.0955	65.814	57.6093	72.13	77.0504	51.5803	74.3476	71.6057	68.3656	142.73	70.2457	26.7016
Pag.B01G001385.v3.1	106.265	104.467	101	148.538	201.832	171.539	124.853	133.348	131.533	102.479	93.9289	97.1101	82.4641	81.7446	78.883	36.2468	71.9996	132.212
Pag.A08G002035.v3.1	89.2387	103.472	93.5307	160.913	228.336	184.065	118.108	125.997	127.226	96.6941	97.5537	86.0925	76.2685	74.725	86.1947	44.8829	66.5644	139.009
Pag.A01G003415.v3.1	358.346	393.469	337.799	91.5559	106.218	107.535	87.6243	85.7007	84.1936	43.901	40.9335	36.2155	41.2807	44.3676	37.9776	34.2558	37.8423	27.2313
Pag.B04G001105.v3.1	140.694	106.855	121.751	115.461	105.145	124.227	117.269	114.977	107.26	122.599	120.978	112.591	107.684	111.028	119.709	76.7069	126.115	40.9264
Pag.A01G001367.v3.1	83.5291	78.985	80.6236	169.459	245.444	186.081	128.085	133.76	140.493	94.5192	81.25	92.634	61.9223	65.1401	76.5055	76.9872	57.743	137.766
Pag.A06G000399.v3.1	45.8286	41.9527	45.3677	11.2957	19.7529	11.3192	109.282	106.734	81.5236	100.027	111.875	144.874	152.467	127.841	129.71	124.802	183.724	441.546
Pag.A19G001415.v3.1	58.3714	53.489	52.1839	101.305	141.007	106.32	134.484	132.991	139.329	113.505	115.079	122.095	104.695	122.286	147.242	50.4405	97.6631	196.558
Pag.B05G000289.v3.1	159.393	135.596	127.197	128.789	169.833	178.091	125.179	110.882	118.396	80.8675	76.2458	77.6809	68.8066	74.2565	96.3903	55.7223	83.9864	121.554
Pag.A08G001348.v3.1	86.8558	82.8724	85.9697	61.1657	70.1923	71.7864	88.2373	82.3405	93.5111	143.754	121.474	122.184	103.279	120.998	100.539	169.465	151.101	230.645
Pag.A04G001004.v3.1	191.485	202.338	202.465	70.6283	62.4197	64.3118	107.632	101.034	100.645	102.67	98.4602	103.308	88.7	105.559	93.6809	100.777	107.261	80.7249
Pag.B15G000039.v3.1	133.888	144.775	154.528	39.5603	36.0117	44.4911	115.194	106.388	102.476	144.785	128.377	134.578	109.986	138.572	103.726	80.5167	139.328	126.511
Pag.B10G000226.v3.1	115.239	106.195	112.861	67.423	83.0956	69.9651	95.4822	103.611	110.825	115.678	126.977	134.796	114.646	93.4193	97.241	111.774	151.072	170.85
Pag.B19G000322.v3.1	105.792	102.989	98.6826	116.814	118.792	107.68	129.972	118.699	117.586	116.259	118.361	121.281	97.4462	94.5136	86.1228	148.426	90.9165	89.819
Pag.A06G001641.v3.1	152.539	163.161	151.012	153.609	181.833	177.176	142.553	139.351	143.055	89.5092	89.9176	77.0429	63.3183	64.479	44.0844	32.162	58.0104	55.8236
Pag.B06G000620.v3.1	82.2108	92.7618	83.0258	158.366	200.891	161.411	135.367	135.704	139.58	104.315	96.7984	98.1394	76.6581	81.7797	91.4256	57.8357	64.0913	113.921
Pag.A17G001529.v3.1	65.7771	69.631	56.4915	183.585	248.938	189.857	125.381	140.678	136.553	87.1291	83.7923	93.4353	69.2812	65.656	84.3201	76.1927	64.1539	132.046
Pag.B14G001385.v3.1	2.07002	1.5375	2.36179	33.1076	34.1394	29.6607	228.176	166.941	251.411	132.266	112.768	150.271	125.246	120.751	128.168	58.8195	156.845	238.33
Pag.B17G000651.v3.1	41.5235	37.8167	36.2324	154.268	165.218	139.349	127.019	118.551	118.31	155.89	157.8	135.043	98.0083	117.511	105.669	72.3973	92.5418	99.3257
Pag.A03G001571.v3.1	159.145	209.107	177.173	125.826	115.146	130.675	139.069	121.974	131.031	84.5521	101.574	87.8619	73.4124	58.2756	42.5248	34.9218	98.2631	79.7675
Pag.A06G002797.v3.1	561.15	457.108	516.478	47.4869	50.825	46.3631	62.5225	38.9399	41.2689	20.8705	25.0106	28.9312	13.4395	13.3646	12.4339	10.3008	13.7663	8.18021
Pag.A06G000723.v3.1	76.5928	82.8242	76.513	166.372	199.96	166.302	138.092	140.977	148.718	102.711	93.6757	95.0804	78.6592	79.4719	87.2552	51.8928	66.4434	115.993
Pag.A05G001474.v3.1	168.757	189.5	177.093	100.26	125.169	105.943	91.7476	106.874	96.645	91.1164	84.8693	94.2751	76.3598	83.6045	67.7987	96.5274	78.6754	128.023
Pag.B05G002282.v3.1	91.9544	82.2261	74.2837	164.397	220.285	174.607	137.434	144.03	127.201	96.0713	93.7594	96.3453	81.9218	79.7752	90.6717	21.9405	68.6926	117.317
Pag.B01G003009.v3.1	91.4575	87.0954	85.3187	107.529	128.764	115.618	121.747	126.997	123.144	111.428	104.663	108.06	96.7653	104.569	77.4636	112.465	94.6359	158.151
novel.1138	25.9941	22.2373	25.0552	97.1448	120.196	113.322	153.547	144.411	147.059	138.209	145.656	132.595	132.583	131.586	104.035	107.769	97.1955	114.395
Pag.B07G001020.v3.1	192.165	198.64	192.876	92.0207	118.45	106.796	88.4467	99.8066	96.5148	85.8292	79.0386	89.1266	91.2131	110.148	83.5785	58.8666	76.2197	91.6341
Pag.B01G001266.v3.1	82.6669	74.0508	77.4741	159.778	231.843	167.565	130.177	131.239	131.374	95.4568	89.2717	83.8408	71.2939	65.3248	81.7618	70.149	58.381	147.23
Pag.A01G002965.v3.1	283.292	343.114	312.629	167.54	164.038	162.687	69.289	77.6714	72.1925	41.6354	48.8513	37.0116	24.8418	24.4757	23.73	27.3637	31.7152	36.4115
Pag.B06G002455.v3.1	68.8907	54.0751	60.6366	84.5653	98.2485	93.3256	116.126	97.0793	116.417	147.817	127.167	144.069	118.111	107.586	135.774	65.894	139.023	173.612
Pag.B14G001355.v3.1	18.8064	18.6483	19.9904	64.028	62.3704	79.202	155.71	149.06	125.828	163.32	174.228	171.896	158.765	149.782	124.797	88.3155	148.008	74.014
Pag.B10G000801.v3.1	107.185	108.59	101.714	30.4046	35.6387	30.542	112.882	81.7778	86.6893	111.004	135.895	144.381	138.936	171.854	126.772	66.5356	150.139	205.328
Pag.B04G001921.v3.1	100.138	105.122	94.7119	152.204	185.029	179.756	108.927	120.814	119.196	83.8729	78.0709	104.776	73.8778	69.0301	86.8783	110.737	68.9051	102.922
Pag.B12G001460.v3.1	79.7497	81.3254	84.3157	169.098	212.34	174.887	124.693	132.648	133.706	99.8727	92.9296	98.2347	73.3471	68.2179	81.1096	51.1512	70.5869	113.718
Pag.A05G000444.v3.1	57.9339	54.3667	53.6138	110.386	150.287	116.141	131.742	130.368	117.589	111.281	113.937	116.082	93.1359	100.085	107.287	77.9663	103.948	195.014
Pag.A05G001663.v3.1	172.574	199.044	175.602	117.904	110.006	128.551	81.6177	84.6018	72.5523	79.0139	66.6709	69.3512	81.5238	72.338	65.6898	172.078	118.742	72.2004
Pag.B14G001903.v3.1	64.7884	76.2571	76.6341	149.699	196.216	156.461	130.28	133.013	131.224	100.432	93.2719	107.851	85.2643	75.0052	89.2086	52.1279	71.4623	146.776
Pag.A01G003813.v3.1	140.727	158.314	139.605	102.87	114.309	89.6571	102.642	98.2335	106.163	103.504	99.2213	99.5503	93.1654	94.4221	100.699	61.4201	92.0515	135.53
Pag.A01G003556.v3.1	78.8645	86.7317	78.8092	156.422	195.54	162.035	124.642	133.306	133.417	100.121	88.0625	108.939	81.5921	76.3452	90.1656	18.6167	72.7727	145.122
Pag.B08G000438.v3.1	21.3031	17.0434	21.1778	49.607	48.799	70.1736	64.2659	66.5368	62.8954	166.925	205.574	162.702	123.034	148.124	170.625	138.201	194.669	198.546
Pag.B05G001664.v3.1	140.448	156.464	138.329	105.884	101.928	105.968	81.6055	80.5832	73.8164	93.2554	76.4837	79.3746	84.7419	81.7235	71.0797	242.736	130.11	85.5591
Pag.A08G000736.v3.1	38.6285	17.8078	25.9062	130.384	90.0932	104.784	81.9394	84.4929	96.5898	151.931	156.897	130.422	100.314	131.948	137.82	93.6444	119.371	236.952
Pag.A01G000895.v3.1	85.5435	92.4649	82.4234	98.8513	123.001	111.278	120.317	108.389	113.698	116.907	106.845	107.396	95.8494	107.355	93.0002	143.837	92.9825	125.538
Pag.A05G000084.v3.1	240.032	234.636	236.993	106.228	148.248	122.893	81.1131	78.9349	78.1505	52.5102	53.9091	56.5243	51.4043	58.6417	93.474	73.1	57.1709	98.8644
Pag.A01G003076.v3.1	192.01	192.489	206.371	148.348	140.1	176.946	81.1546	88.2652	96.3836	70.3625	57.1894	62.9224	48.2561	66.3677	68.6207	63.2157	76.5281	86.7808
Pag.A04G002301.v3.1	193.281	228.832	227.653	79.5467	76.525	75.7647	89.7207	86.0309	85.1665	88.1682	81.2116	77.4929	73.1102	85.3	73.9695	102.795	90.9468	106.643
Pag.A01G001236.v3.1	252.998	241.287	250.334	90.2743	53.6803	88.7203	72.4096	65.949	62.4053	87.2292	77.5971	80.8704	49.8179	62.8875	50.392	155.206	122.429	55.0527
Pag.B09G001597.v3.1	38.1659	33.8154	36.4462	141.485	161.864	140.439	153.046	152.921	144.876	99.3548	92.8514	107.691	76.9797	85.8078	78.9668	102.015	104.329	168.405
Pag.B07G000599.v3.1	82.9812	90.9401	78.268	119.992	117.321	132.943	94.2649	109.821	82.1713	122.818	108.879	136.682	125.065	121.989	109.477	121.216	98.3699	64.2323
Pag.B04G001821.v3.1	199.895	165.16	168.234	87.5334	102.501	90.8655	74.475	76.5322	76.8196	66.8006	72.3102	78.3079	76.4092	73.0732	107.846	95.2606	116.644	187.348
Pag.A16G000242.v3.1	243.59	271.216	237.333	67.9001	68.4801	70.5718	19.8421	23.7142	19.2363	47.1625	46.4853	47.7052	64.562	69.3785	85.5004	170.827	162.913	199.02
Pag.A09G000782.v3.1	81.3384	92.1519	80.6204	132.082	150.604	126.905	126.722	124.936	133.114	109.872	104.635	95.6247	75.5216	94.1142	79.9512	99.7812	72.2996	133.529
Pag.A01G000697.v3.1	143.8	173.75	162.18	51.6484	46.38	42.5894	89.7858	81.4085	86.3225	94.4856	95.5725	103.734	86.8781	107.312	91.9019	202.309	116.995	136.63
Pag.B04G001966.v3.1	401.398	421.284	387.982	120.414	117.739	82.9691	40.4664	38.6841	39.6266	23.6416	24.709	26.1386	23.6389	31.7684	22.2984	10.1771	41.3077	57.7774
Pag.B14G000481.v3.1	83.2786	81.0167	79.4023	150.03	199.053	166.403	124.394	133.304	137.729	102.814	97.8496	99.3418	81.7932	79.819	102.754	9.95467	67.8462	113.316
Pag.B06G001614.v3.1	108.013	115.763	110.47	117.31	141.77	143.241	124.365	128.828	122.747	101.11	101.671	96.6527	78.1402	78.442	64.6872	97.8233	79.9107	98.9637
Pag.A15G000355.v3.1	47.7074	38.6297	42.4331	21.7081	27.2726	20.5948	123.726	111.276	114.073	182.861	194.071	197.171	143.242	149.119	169.773	60.0463	140.657	125.256
Pag.A02G000102.v3.1	497.546	559.1	488.222	42.2205	43.5956	44.8746	24.0728	21.892	20.8449	17.0156	16.8423	14.4843	14.055	15.1016	14.9916	26.3672	27.077	20.7988
Pag.B04G001544.v3.1	95.96	75.2179	85.5443	166.543	223.394	179.337	118.171	130.579	124.977	77.7254	87.0851	89.6461	58.2732	55.7708	76.234	83.5717	55.2335	125.612
Pag.A11G001022.v3.1	127.922	114.251	117.274	74.5869	75.559	69.8252	48.804	45.7325	55.0076	125.559	140.25	128.286	135.02	140.95	121.607	139.76	115.873	131.477
Pag.B01G003665.v3.1	167.564	178.055	166.315	83.8976	76.9417	86.1378	88.2192	87.5402	82.9913	129.942	121.626	110.684	85.0802	105.543	73.3348	86.9285	98.7912	78.0493
Pag.B10G001123.v3.1	102.281	104.596	109.692	92.6947	101.721	92.4463	119.798	118.104	113.449	123.68	113.731	111.131	102.327	112.116	91.6601	87.5451	105.117	105.494
Pag.B15G000019.v3.1	95.6773	111.266	107.283	197.466	246.645	204.753	130.781	134.77	141.602	82.8261	75.9007	76.5817	50.1682	43.5883	53.4833	37.6699	38.4151	78.4623
Pag.B03G001561.v3.1	8.7439	3.90738	2.21535	22.9641	15.7394	22.5281	109.375	77.0715	107.084	174.615	134.316	135.946	160.387	200.005	192.811	80.7344	189.756	269.035
Pag.B09G001551.v3.1	75.2933	76.246	74.3904	161.409	211.005	177.435	112.366	122.375	125.873	85.566	82.6836	86.4347	68.2667	74.1727	85.3545	89.9754	67.224	131.034
Pag.A14G000182.v3.1	304.816	196.409	240.587	99.9288	92.5225	117.134	84.9906	73.1201	87.595	53.0171	57.9932	53.9882	50.4062	41.0287	51.6298	76.3667	130.753	92.6453
Pag.A07G001520.v3.1	72.0912	61.0383	71.1375	66.1388	94.4855	57.7505	95.746	81.2493	103.962	95.9015	114.354	128.029	109.573	125.478	141.976	128.007	95.577	260.247
Pag.A17G000891.v3.1	162.131	170.383	175.133	150.555	162.92	169.964	79.6995	88.4638	79.4599	70.8388	66.8037	67.9601	71.5946	72.6799	60.356	93.7219	76.699	83.2848
Pag.B06G000634.v3.1	9.61905	7.69563	16.2279	14.6556	28.5138	23.4681	79.6097	91.2439	80.8872	130.387	100.151	87.0848	109.695	212.299	114.379	215.772	233.691	344.58
Pag.B16G000599.v3.1	76.7152	80.8609	80.996	117.389	136.178	148.474	140.053	147.65	143.471	104.329	109.812	109.489	89.8199	88.8757	85.0036	66.1849	82.2821	91.3926
Pag.B06G000758.v3.1	90.6994	95.6977	86.2743	170.349	240.991	191.944	132.225	136.192	129.484	85.6135	80.0581	87.1485	61.5801	59.3625	60.803	36.7364	56.6543	96.1535
Pag.B03G000910.v3.1	65.7099	66.7038	60.979	158.928	187.075	165.639	156.484	157.05	154.554	100.226	98.695	101.389	74.2109	68.2638	65.5603	61.3724	63.1327	90.9484
Pag.A14G000254.v3.1	192.339	214.864	206.43	109.906	118.177	108.898	84.1118	93.4075	90.6741	81.895	86.1083	81.879	70.8836	69.279	56.6517	80.2054	73.7736	76.5265
Pag.A10G001351.v3.1	55.9685	61.2485	58.3335	98.5205	95.1498	96.7197	150.377	139.407	139.025	145.299	142.695	134.661	106.436	122.127	110.129	61.9872	101.684	75.4189
Pag.A03G001376.v3.1	92.7253	87.527	82.5678	54.475	31.8162	39.9567	93.3512	102.563	99.3567	96.9495	79.2037	77.0856	114.561	159.308	138.917	171.096	203.051	170.083
Pag.B01G002868.v3.1	68.8006	75.4277	75.6014	164.199	210.291	178.938	129.757	134.815	136.831	96.9623	89.9277	97.0294	70.0183	74.4576	77.1954	44.7708	54.2138	115.277
Pag.A04G000716.v3.1	91.5025	102.396	86.853	156.302	199.855	169.535	110.238	122.277	125.368	91.1308	89.5303	88.5004	76.9699	79.0081	81.3248	48.6444	67.1277	107.248
Pag.B16G000498.v3.1	1.86305	1.15515	1.31315	5.60528	9.19959	9.68732	69.4003	50.5499	59.2016	185.339	167.17	192.14	217.326	224.572	154.9	200.011	199.386	144.931
Pag.A15G000016.v3.1	97.0482	107.973	103.47	198.12	257.185	212.007	116.153	131.819	137.125	80.7871	74.3973	76.2915	47.8638	46.6242	52.7494	41.3539	36.4329	76.0969
Pag.A05G000956.v3.1	167.403	175.808	170.711	186.179	194.588	194.562	116.674	123.634	120.109	73.5378	74.9318	67.7964	49.3132	42.9568	50.9103	15.631	37.2023	28.0395
Pag.B05G001967.v3.1	194.646	224.858	242.019	47.393	38.8125	36.6083	59.84	46.3784	72.8251	106.048	97.7332	98.4033	70.6786	108.898	71.4044	100.268	116.664	155.163
Pag.B10G001011.v3.1	86.0433	84.5002	71.8722	72.4873	104.961	74.6738	114.809	109.052	113.644	103.671	116.678	121.172	104.114	107.334	116.344	58.8694	106.283	221.658
Pag.A06G001707.v3.1	96.9035	45.8736	81.7324	106.469	162.478	89.1391	89.4184	76.6645	95.1139	77.1741	56.5969	71.3913	68.9868	45.495	78.2738	206.275	195.093	242.388
Pag.B16G000681.v3.1	134.638	193.333	164.401	147.823	147.659	141.925	57.7964	72.4152	71.6915	86.5156	96.756	85.8263	78.9379	78.5941	62.6832	113.65	63.9757	85.4396
Pag.A18G000556.v3.1	65.7891	64.4554	62.0709	100.329	97.2732	105.75	154.963	144.443	155.798	97.4845	86.6453	78.9158	99.799	80.7449	91.1014	118.586	165.255	112.995
novel.1194	40.6715	25.5307	28.0589	59.1028	99.3284	69.5017	149.985	152.996	144.848	130.103	131.601	140.777	98.5888	118.018	160.906	44.808	78.6719	206.869
Pag.A15G000604.v3.1	306.4	338.202	291.71	87.7666	100.579	74.2777	90.6632	89.3054	102.474	56.5543	45.7304	47.622	36.0094	40.2852	34.2145	26.1873	43.9831	66.5587
Pag.B15G001154.v3.1	70.7284	78.6872	84.169	127.51	152.482	138.423	128.261	126.654	117.173	107.282	102.958	102.948	92.5468	93.5999	87.746	54.0785	90.0075	121.069
Pag.A05G000273.v3.1	55.314	52.1425	47.1699	136.771	176.041	135.039	119.539	129.195	134.055	102.632	98.3387	103.782	80.9087	83.6679	96.7478	83.9744	67.0999	173.678
Pag.B07G001440.v3.1	93.7441	111.129	103.817	142.844	194.091	176.595	119.467	123.138	125.856	88.0626	81.9026	80.3345	64.772	69.4279	54.3087	74.1191	63.3827	108.949
Pag.A15G001394.v3.1	64.2172	76.2339	58.411	160.226	200.281	174.513	123.788	135.213	135.7	101.224	82.049	96.9982	72.9586	73.1567	88.8875	45.2905	59.2935	126.521
Pag.A05G001826.v3.1	285.118	317.127	283.116	113.021	140.802	133.526	53.506	59.6683	51.3022	51.0083	42.4325	41.1421	41.0616	52.3781	40.2477	41.318	58.7158	66.8236
Pag.A10G001011.v3.1	113.284	111.401	106.748	140.985	176.792	147.441	113.333	125.709	118.564	90.4576	83.5087	93.1817	66.9876	68.0286	67.1902	67.0804	68.1433	112.969
Pag.A05G002339.v3.1	130.923	140.355	115.517	102.482	77.3436	88.276	118.786	115.033	129.928	88.9074	92.3754	92.3974	97.62	92.1744	82.1829	134.169	96.5122	76.6132
novel.1799	70.4188	74.4363	73.8823	155.665	185.612	154.94	133.988	136.832	141.384	95.5337	86.7825	99.8412	76.6453	69.7501	77.4786	43.9571	65.6144	124.093
Pag.A08G001788.v3.1	76.1514	80.372	76.1233	77.3366	98.354	89.2812	123.234	120.258	114.505	59.1519	55.0996	70.9336	95.1721	120.784	91.7495	121.812	158.007	233.569
Pag.A15G001459.v3.1	49.7045	57.6824	33.4765	315.826	342.381	379.158	36.0517	40.5836	36.7492	115.413	145.817	123.551	59.8369	35.8303	37.6066	4.44095	14.9039	32.4973
Pag.A11G000283.v3.1	332.39	354.124	339.748	77.4604	109.789	87.5629	41.1151	48.0752	41.4902	47.7362	43.5665	52.4035	49.0636	50.4623	40.7028	16.6256	56.8523	72.2376
Pag.B01G001034.v3.1	201.56	217.412	180.353	92.8958	103.551	93.0945	117.03	116.424	117.318	85.8916	79.4125	75.0515	77.2722	74.327	69.9922	30.1497	58.4955	70.632
Pag.B19G001448.v3.1	80.444	88.5743	80.7747	69.6	86.7239	91.4708	117.01	101.374	105.432	116.838	126.136	124.708	111.196	120.429	93.7175	73.1683	108.839	163.339
Pag.A16G000869.v3.1	73.4416	76.1232	78.6128	165.602	197.805	171.711	131.417	136.68	142.983	91.8262	88.9759	88.1448	62.7557	65.8024	79.716	40.4954	52.5522	112.099
Pag.B08G001800.v3.1	270.686	265.279	220.049	53.2364	74.5653	50.2098	58.4289	48.9724	53.1396	45.4003	46.3916	53.1215	78.1116	84.8125	81.9486	148.87	99.0775	123.514
Pag.B12G001319.v3.1	51.5023	48.4062	48.6591	54.0406	65.3491	48.3835	139.051	125.145	128.875	154.458	143.462	141.136	165.509	176.617	151.284	40.8958	71.0637	101.967
Pag.A04G000148.v3.1	22.8725	20.9089	26.7099	56.3782	69.3726	70.5329	132.879	110.656	124.312	144.87	157.887	148.56	122.618	127.122	98.2723	119.019	127.721	174.169
Pag.A18G000846.v3.1	338.996	372.888	380.161	74.6247	73.2359	76.3354	47.1919	53.9521	45.9952	37.7033	29.8547	44.3214	33.1739	33.5979	30.4224	48.0741	65.7302	67.7041
Pag.B06G002574.v3.1	350.191	288.22	330.767	59.8436	113.692	94.8119	94.1281	24.177	26.1063	37.536	71.9792	54.2366	67.4755	79.5058	76.6877	28.6779	21.2305	34.3392
Pag.B10G001210.v3.1	3.6913	2.22747	2.33969	7.28093	6.74642	5.64646	72.4038	68.1428	57.4229	146.941	132.772	128.871	202.621	255.09	216.042	195.482	219.725	130.118
novel.1018	313.043	289.417	332.65	23.9683	29.2721	24.0258	41.6655	37.3408	38.0567	65.0159	65.0876	74.3106	66.3806	77.9734	81.8029	59.7383	77.2643	156.386
Pag.B10G001965.v3.1	46.6578	51.7818	46.3623	74.4413	88.2696	72.1257	89.7686	83.7104	90.1569	114.886	114.855	113.732	116.866	142.994	126.096	131.521	129.811	218.295
Pag.A09G001491.v3.1	80.4527	78.5336	69.0807	160.13	195.683	167.651	108.756	119.948	113.986	87.7686	82.5775	93.2863	75.0863	70.6938	85.3842	75.3553	70.8628	114.899
Pag.B01G002838.v3.1	98.3778	98.6796	96.1674	151.489	206.88	166.429	118.835	127.838	131.027	84.5906	78.5186	79.4255	64.4723	65.9427	72.8859	33.1307	56.0908	116.498
Pag.A01G003955.v3.1	108.638	111.283	95.1683	159.774	215.954	157.828	115.784	125.854	110.777	79.5405	76.0804	76.6422	62.3	56.1923	72.9072	53.4849	58.1227	110.192
Pag.B08G001935.v3.1	102.607	102.069	93.6794	152.261	192.841	153.213	118.566	136.066	128.202	87.8502	86.2497	86.3599	64.3325	67.6178	65.7703	39.0854	57.331	111.698
Pag.B04G001864.v3.1	136.391	151.554	141.83	146.028	185.18	149.432	109.321	116.525	119.427	81.772	75.9845	81.7975	57.6914	54.9044	52.036	59.2561	50.7658	75.4495
Pag.A05G002502.v3.1	287.755	273.134	322.797	44.1881	69.16	46.6252	68.7106	57.0061	64.2756	53.8119	61.3018	76.3108	53.5872	56.5126	75.373	43.8241	65.9783	120.048
Pag.B09G000895.v3.1	81.9761	79.0654	78.0626	136.172	210.051	164.459	112.376	120.083	113.113	84.3531	86.0072	78.8408	66.9542	69.8153	99.9291	70.0587	61.746	124.927
novel.1975	129.024	140.089	149.418	79.7887	95.0568	72.9568	111.752	110.66	119.677	91.734	89.6504	92.0381	101.82	111.459	97.2837	62.105	79.7934	103.055
Pag.B05G001966.v3.1	221.984	251.832	246.275	78.2783	90.4745	69.1351	113.683	62.8328	97.4005	44.0511	57.1419	60.3205	58.479	51.5487	56.8675	48.8664	84.6041	141.791
Pag.B05G000992.v3.1	158.309	168.486	156.041	174.918	200.568	178.812	110.225	120.021	115.575	75.4012	72.2883	68.3546	48.4205	39.5365	50.129	26.838	37.0139	34.5961
Pag.A01G004910.v3.1	125.806	58.4298	100.987	98.5046	183.285	124.728	84.8592	94.6731	99.8032	71.2315	72.2484	86.9916	86.4634	49.6769	86.02	72.4673	99.2995	235.792
Pag.A17G000052.v3.1	101.972	119.649	104.102	154.156	176.272	158.706	126.522	123.011	126.195	85.7942	77.111	87.5675	64.4469	70.2839	76.3991	21.9491	62.7726	94.0312
Pag.A16G000245.v3.1	79.6075	90.6191	86.8279	140.404	175.449	147.856	118.627	125.521	123.133	94.972	90.8129	94.2497	74.2692	75.051	72.4824	68.9386	68.3984	102.02
Pag.A09G000298.v3.1	83.1624	93.3504	69.2558	66.1105	75.5815	66.5945	85.047	76.1046	80.518	121.718	118.026	128.476	113.578	145.972	162.523	37.2655	110.459	191.383
Pag.B01G004603.v3.1	97.0674	97.5369	87.8142	149.23	201.39	157.343	124.497	134.212	123.327	87.6869	92.156	83.8478	60.7818	66.6222	64.1335	38.7215	56.0035	101.036
Pag.A14G001833.v3.1	63.8584	59.6491	66.4939	20.5594	31.3784	28.3289	97.707	82.8391	70.9298	120.802	156.219	162.577	143.098	159.458	121.76	124.183	139.289	171.575
Pag.B07G000348.v3.1	23.4302	24.3812	25.8592	61.4416	87.2025	71.1995	106.918	100.65	108.743	110.832	108.177	119.323	108.732	125.78	145.408	87.1697	115.716	286.038
Pag.B01G003193.v3.1	187.994	207.252	190.701	109.447	130.445	123.71	89.5756	92.0974	90.9397	78.4002	76.846	69.1235	61.5843	60.1553	50.6148	57.7919	61.2337	77.6851
novel.3184	54.9023	58.0163	56.71	38.8762	52.4075	52.2535	111.814	111.83	95.8811	137.392	144.377	157.799	119.469	126.735	117.623	88.9538	125.883	164.61
Pag.B15G000904.v3.1	46.3259	45.1508	45.9451	98.0312	120.299	104.452	114.987	117.026	116.145	110.782	113.909	118.041	99.2182	105.358	100.582	116.279	96.0698	145.346
novel.3478	59.383	56.3156	61.3441	42.3873	43.1796	53.2655	109.848	106.922	114.543	111.201	94.0268	116.399	115.595	119.878	105.605	134.346	140.428	228.592
Pag.B17G000179.v3.1	109.111	107.542	119.543	75.6977	89.4748	75.6677	97.057	88.9828	91.1304	109.146	97.8549	101.634	100.918	112.566	103.344	86.7463	114.964	130.691
Pag.B09G000903.v3.1	50.0364	45.4441	45.0746	100.25	108.183	89.0215	102.593	98.4672	105.435	104.238	101.527	101.363	91.3746	103.486	91.0008	172.455	119.778	179.312
Pag.B03G000913.v3.1	227.16	226.128	223.615	88.0933	109.488	90.2434	68.1839	77.3443	65.9286	51.391	51.6881	52.5249	69.2669	65.3425	61.3313	96.3231	81.2934	101.98
Pag.A16G001143.v3.1	11.1184	14.0305	12.6592	48.4245	56.6011	55.6729	136.964	138.305	138.645	150.719	149.023	164.028	131.576	125.327	107.098	145.628	97.6484	121.308
novel.3111	28.9724	27.6634	27.7439	52.6595	65.1002	46.591	139.825	120.572	133.629	154.27	149.82	154.606	145.684	152.186	149.815	45.1453	80.8097	125.419
Pag.B15G001250.v3.1	124.95	106.453	110.744	66.7701	68.2366	65.3921	97.0955	90.625	91.3177	101.68	107.155	117.718	102.162	109.744	115.053	68.5435	123.168	129.496
Pag.A14G002049.v3.1	60.3689	64.2439	69.4223	153.937	197.706	165.182	117.828	119.194	127.79	88.0416	79.9991	89.6014	71.2981	70.7581	74.7057	49.5639	64.3467	131.57
Pag.A08G000563.v3.1	49.8224	51.5427	56.0157	122.131	133.304	124.963	116.124	117.669	118.584	118.353	112.951	110.93	86.6346	99.0418	102.06	72.211	84.2051	118.713
Pag.A01G001486.v3.1	90.9226	98.1112	95.7834	148.354	197.231	165.061	115.01	113.539	118.447	84.9163	78.8239	87.2502	67.2331	66.2792	62.9775	33.6184	56.7083	114.808
Pag.B04G001680.v3.1	131.426	124.911	135.199	87.1859	95.8017	81.0517	97.5899	99.142	105.708	86.7534	86.3914	86.9683	77.8352	90.1406	88.8521	126.651	80.1015	112.967
Pag.B17G000922.v3.1	41.1913	37.5964	39.4981	66.1302	105.75	71.1986	120.325	111.535	130.142	113.8	110.771	109.446	107.335	117.41	132.621	57.8392	92.7551	229.263
Pag.A04G001901.v3.1	110.081	111.118	110.489	170.074	216.861	177.233	109.763	124.536	126.84	74.2251	68.5454	78.0363	54.0665	43.8185	50.9463	55.4018	42.2268	68.5345
Pag.A03G001489.v3.1	17.2401	8.36671	9.73821	117.488	110.503	83.3665	75.2126	66.2708	61.7187	133.975	188.834	155.102	146.507	166.862	149.826	44.3702	108.971	147.956
novel.702	118.83	122.005	111.442	51.481	73.8933	55.8182	66.9158	69.2822	61.3655	76.3575	77.1753	96.5659	114.22	127.54	136.313	56.6588	153.293	222.104
Pag.B12G000430.v3.1	87.3183	105.536	101.718	80.4064	69.668	68.115	105.011	99.1598	110.233	118.374	112.163	136.241	98.7283	109.804	109.745	32.5959	110.027	135.348
Pag.B01G000773.v3.1	127.277	110.846	105.564	125.51	166.063	131.761	106.235	112.693	120.175	75.7756	77.3299	81.8305	69.2898	64.2135	83.5797	58.2291	59.7744	113.473
Pag.A01G002687.v3.1	215.841	217.502	192.319	73.0408	96.1636	80.0461	79.2381	67.7679	80.0576	70.2943	72.0952	83.4019	77.6976	79.4888	73.5664	38.522	76.4616	115.361
Pag.B06G001449.v3.1	24.8454	10.7925	16.6699	104.614	97.3162	55.1134	48.9448	43.5611	37.4921	136.431	209.251	170.688	152.777	170.777	173.13	100.375	107.23	127.678
Pag.A16G001226.v3.1	92.0608	102.783	113.414	26.1087	32.8912	26.4845	76.7569	65.7702	79.0949	95.0038	91.9098	95.9862	102.438	116.807	131.899	147.027	145.972	241.151
Pag.A01G000176.v3.1	78.4973	65.4538	57.6935	45.6894	84.4338	65.6814	60.8227	61.7826	64.1466	100.955	89.8364	89.2391	104.148	100.181	134.184	169.708	141.15	268.592
Pag.B15G000867.v3.1	20.9889	20.618	23.8378	14.6902	19.0386	16.7173	98.9222	80.8787	75.7155	114.45	148.291	150.741	168.754	167.377	112.326	212.84	140.399	195.106
Pag.B14G001232.v3.1	74.9297	80.2387	74.5437	162.312	209.533	173.575	114.847	123.961	115.587	84.6195	75.2599	77.1209	61.0986	59.8116	67.394	55.8565	59.4531	108.089
Pag.B12G001463.v3.1	99.0897	94.4366	91.837	158.247	223.068	174.202	112.631	118.026	117.301	70.3106	75.0905	71.9376	55.1115	55.1742	53.8169	83.816	47.7208	72.4547
Pag.A02G001575.v3.1	32.229	26.2934	29.5011	48.7598	71.86	51.7845	97.4222	93.6134	94.4318	101.927	114.354	129.95	107.731	114.293	101.405	145.424	127.47	284.016
Pag.B01G003980.v3.1	27.3508	21.2441	27.1065	75.7124	87.3603	77.9291	125.502	109.154	115.94	108.059	112.084	118.173	106.699	121.853	99.6003	110.376	145.765	181.378
Pag.A06G000505.v3.1	95.9208	80.0007	79.4591	150.835	193.24	157.632	114.97	126.751	108.805	85.791	81.1475	82.2471	69.9465	63.9369	86.8265	20.8446	59.8414	112.569
Pag.A02G000247.v3.1	72.3712	71.8852	66.8661	164.428	210.541	172.808	134.641	145.769	146.292	92.689	89.027	79.6235	62.5189	59.4777	64.302	14.5299	46.4607	74.5391
Pag.A09G001451.v3.1	277.356	325.446	303.117	89.6327	92.1956	103.68	52.415	56.0066	53.7021	39.6627	48.7942	44.8696	49.0409	53.4959	41.4981	33.7076	54.288	49.2512
Pag.B15G001061.v3.1	339.149	415.137	378.447	87.613	69.3226	73.6636	25.4959	29.6392	24.0887	38.319	31.839	38.6461	23.8098	29.1494	37.4691	40.0373	36.2432	48.2355
Pag.B04G001197.v3.1	130.612	126.61	118.528	107.479	100.878	102.65	95.2592	90.0808	94.7206	89.4495	89.079	82.0027	65.6901	71.6955	71.5897	135.631	92.9319	101.416
Pag.A06G001010.v3.1	80.9467	84.4869	79.9374	151.523	189.377	170.732	126.222	126.498	125.926	89.5735	81.7037	89.5677	64.5502	61.1432	62.2261	38.2354	55.8223	86.4367
Pag.B10G001994.v3.1	36.2253	34.2594	44.2038	69.8715	101.573	73.3874	115.797	115.452	107.574	107.899	104.261	119.621	94.3995	102.548	104.836	130.663	104.743	196.3
Pag.A01G003084.v3.1	95.2448	99.8298	99.7788	136.104	197.069	145.887	104.784	122.282	114.248	83.2944	79.2837	74.1404	63.2639	60.4937	71.9832	34.0947	59.1743	119.611
Pag.B08G002067.v3.1	105.47	122.776	124.85	54.3818	69.0381	51.5914	86.3124	74.3058	73.2503	95.344	110.989	118.574	121.413	130.164	118.712	39.2352	114.85	148.723
Pag.B14G001216.v3.1	60.3499	72.7999	66.0637	160.132	184.611	159.425	113.067	128.365	119.751	84.2872	83.3906	85.9012	64.1939	55.954	67.2733	97.8446	54.7996	97.4024
Pag.B01G002613.v3.1	78.3939	90.849	87.1918	114.028	119.867	121.14	123.389	122.592	122.03	99.7539	94.9021	104.475	86.9143	75.7946	73.2275	63.9888	76.3959	99.302
Pag.A08G000631.v3.1	97.9532	97.3967	89.467	136.612	202.624	153.965	101.659	123.79	117.042	78.9078	74.0391	84.4199	59.4166	59.016	63.4877	47.0679	54.158	112.863
Pag.B16G000897.v3.1	64.2989	61.0292	63.9582	151.529	189.074	159.008	128.743	130.002	130.787	103.647	92.9806	92.5466	65.669	64.1692	70.8452	30.2381	59.3983	94.8982
Pag.B01G000345.v3.1	144.415	122.67	132.413	50.4845	63.7807	56.6204	82.9489	97.427	107.255	117.117	100.276	90.6526	109.207	114.34	102.025	75.3004	83.5563	101.663
Pag.A15G001241.v3.1	124.251	99.3515	111.548	63.0898	65.6802	58.8482	91.327	89.1219	91.5853	102.178	98.3697	120.194	103.547	105.268	113.34	79.2698	117.359	115.659
Pag.B13G000355.v3.1	65.1555	68.6209	64.1176	146.284	165.893	142.474	110.804	124.647	126.794	95.0944	88.5402	96.187	88.0242	75.9989	100.737	34.7498	67.5786	87.7654
Pag.A07G002193.v3.1	148.423	122.703	112.983	64.3563	102.964	81.5189	104.533	98.2057	100.496	64.6707	85.8536	94.6392	103.896	95.034	128.693	87.4014	78.1719	72.6324
Pag.B01G003906.v3.1	117.16	133.895	115.972	73.118	78.1575	73.5296	112.423	117.263	115.183	99.4466	93.4026	96.4952	81.3198	86.7374	77.2082	73.2558	89.1747	110.869
Pag.A08G001268.v3.1	51.8824	49.826	50.0733	80.3829	85.3056	79.1201	133.639	121.907	132.089	131.81	127.97	120.333	109.859	111.735	91.8348	75.0133	100.249	87.8106
Pag.A09G000965.v3.1	151.002	168.674	150.322	124.752	143.011	138.761	102.032	99.1237	104.39	80.5748	75.9376	71.1223	57.2436	55.6796	49.6815	46.6798	55.5491	64.9505
novel.3324	61.8725	68.5945	63.3767	125.444	156.09	137.335	116.215	119.442	126.787	93.6431	85.8226	90.11	67.2896	72.2174	77.5239	61.2098	63.8853	149.995
Pag.B08G001594.v3.1	1.07372	0.907829	1.97455	75.2767	59.7028	62.4824	126.159	121.481	106.368	175.637	166.314	161.688	144.37	158.593	140.978	84.3602	85.5909	63.4665
Pag.B01G003566.v3.1	11.3548	8.85262	10.5267	88.3882	87.4496	84.2999	134.031	122.09	127.66	114.506	109	113.477	123.153	128.083	142.212	106.134	110.223	114.836
Pag.A08G002024.v3.1	83.151	88.4944	86.7977	155.615	196.533	162.461	106.992	115.239	120.693	75.4008	74.9577	78.6475	62.1473	60.6228	74.1211	32.227	55.5257	102.988
Pag.A14G001304.v3.1	82.5419	82.7128	79.8329	152.398	199.965	169.674	109.487	116.396	110.235	78.6343	70.2764	71.745	55.0265	62.3798	71.8781	54.8982	54.2871	109.189
Pag.A19G000728.v3.1	73.5251	67.3923	67.3934	68.6478	66.3937	59.8334	91.6856	93.9355	101.053	106.186	92.8786	101.326	100.581	126.275	120.32	93.6007	127.862	170.077
Pag.B04G001650.v3.1	66.8918	61.7535	61.7919	66.5113	72.3468	60.3724	83.662	85.6478	76.8281	105.465	107.85	106.377	122.983	141.485	124.607	90.6266	121.339	171.649
Pag.A06G002138.v3.1	64.5841	66.623	63.9537	129.587	155.546	142.54	118.769	124.904	118.771	95.2971	85.749	86.7393	71.9008	70.9142	67.088	53.717	69.2732	138.303
Pag.A15G001046.v3.1	58.7536	63.3646	62.6076	17.7325	14.3982	11.9144	61.7409	49.5587	61.0631	152.624	138.28	142.646	142.786	168.565	153.268	159.149	166.025	98.2572
novel.1475	13.839	19.3378	17.6066	39.4917	50.704	46.3541	118.513	93.4583	99.7178	109.361	113.237	134.94	124.724	111.269	102.958	210.968	132.113	183.994
Pag.B06G001451.v3.1	2.26908	1.75081	2.08979	81.4273	77.8961	85.0926	141.267	131.357	137.536	137.463	138.267	133.683	142.202	139.659	126.641	58.3206	105.11	79.7274
Pag.B13G000131.v3.1	84.0174	85.5589	83.4661	136.092	188.97	155.95	112.256	116.151	117.225	82.9537	78.3712	81.9504	59.2374	57.8641	72.8174	30.9711	59.6841	114.425
Pag.A04G001654.v3.1	149.282	129.66	136.615	74.0655	79.073	73.3496	98.6618	93.6549	95.5959	79.7961	83.6063	93.4062	81.0264	82.7231	86.4651	109.971	80.747	90.0053
Pag.B02G002798.v3.1	33.9253	29.8641	24.1774	78.3172	72.5618	71.7683	96.9218	114.874	117.567	122.104	119.632	122.149	82.8995	100.794	86.0948	184.16	98.0736	161.698
Pag.B18G001265.v3.1	234.741	275.233	252.693	88.3364	101.026	119.627	65.0322	49.5701	62.0416	50.6799	57.2055	51.6908	34.7518	27.8692	37.1669	72.1435	68.8349	68.7614
Pag.A01G004392.v3.1	22.8155	22.5086	21.9397	67.6103	94.1036	99.702	121.443	131.103	121.215	100.977	102.966	106.051	110.155	105.396	90.5246	185.264	100.736	111.844
novel.1923	102.836	102.374	110.193	67.4027	88.4844	66.5867	80.8889	82.4759	84.0357	84.9877	82.2471	98.234	96.9421	106.643	105.419	63.1946	99.4267	193.752
Pag.A05G001981.v3.1	519.32	574.693	521.032	34.5298	22.9681	30.0035	2.41901	3.36472	1.61668	0.717366	0.512969	0.139367	0.237198	0.419844	0.687611	0	0.171119	0
Pag.B04G000646.v3.1	77.0097	81.262	76.5261	142.351	172.94	147.405	117.712	124.914	109.631	84.3906	86.1148	86.5323	62.4771	65.3713	71.5194	52.3062	60.1178	93.4548
Pag.B04G001432.v3.1	1.30323	2.05217	1.65341	42.1888	34.8444	59.7946	117.177	123.244	102.694	72.6774	91.655	96.895	148.267	144.816	128.134	153.915	166.392	223.905
Pag.B17G000500.v3.1	2.25567	3.26337	1.78066	6.84642	8.74765	5.61562	39.565	27.96	46.6722	106.713	101.515	147.511	117.723	114.197	182.926	90.7924	286.496	415.15
Pag.A06G002557.v3.1	65.7069	39.0067	36.6954	31.8246	98.532	74.0146	96.5861	80.8223	108.303	97.3305	95.8139	113.217	91.2602	121.522	103.289	103.148	111.906	232.42
Pag.B06G001028.v3.1	105.642	106.363	106.59	67.6023	82.1934	73.5997	78.2327	73.9092	83.4622	76.4431	78.3584	91.7915	94.4825	99.3793	109.908	94.7183	104.776	171.603
Pag.A13G001473.v3.1	72.8189	73.8964	72.6194	131.298	158.622	138.756	109.978	122.808	122.856	87.1989	89.7158	95.2801	78.0775	75.7131	86.6566	32.226	62.5916	85.1865
Pag.B01G003702.v3.1	123.374	125.138	116.016	141.526	189.155	148.356	96.5502	103.925	98.8436	66.7573	65.6846	60.9646	56.9629	50.4294	55.4821	51.8646	47.6087	96.0668
Pag.A13G001287.v3.1	63.7394	75.1852	68.5722	129.46	153.869	138.707	116.008	118.69	115.48	79.7575	82.1028	82.0055	61.2859	68.1611	72.1884	83.6034	59.7682	124.09
Pag.A15G000974.v3.1	179.363	203.883	181.201	108.888	112.349	99.2127	99.0463	97.9064	93.1024	57.7672	60.2094	65.5411	47.9574	50.9879	61.6205	33.4551	66.1505	68.2299
Pag.B09G001251.v3.1	49.5254	47.1623	42.2387	30.8328	36.9116	35.2642	119.947	91.9747	89.1188	120.877	143.959	139.356	147.447	140.214	106.52	80.8033	136.073	126.281
novel.3647	83.6963	86.1016	87.363	136.436	161.515	135.266	100.777	113.112	118.033	86.4768	81.4876	86.793	67.0426	69.2221	74.776	28.3493	65.302	102.177
Pag.B06G002560.v3.1	41.1245	43.6185	38.2449	48.8705	62.1906	75.5984	110.966	90.4505	104.848	117.293	107.603	116.131	86.8364	94.2638	86.7303	194.975	152.806	111.078
Pag.B01G002779.v3.1	75.6754	83.1665	77.6483	125.345	159.271	126.457	107.134	107.336	108.514	86.5873	88.7873	87.9612	73.354	79.1331	79.8665	29.0456	75.2019	110.274
Pag.B05G000476.v3.1	133.136	148.953	142.553	102.041	122.565	103.359	98.9625	102.817	102.536	79.3605	74.1217	83.7251	57.345	58.2934	61.1121	40.3152	59.844	107.61
novel.1824	359.042	328.883	354.658	91.6147	120.734	78.1378	35.0115	29.3416	28.4427	21.2803	32.9555	27.5032	41.3418	34.2667	29.1606	16.7763	21.0506	28.2574
Pag.A08G000570.v3.1	72.0255	53.0522	54.4918	207.84	291.009	256.313	75.8938	98.3339	82.8703	42.0599	44.6986	43.1844	53.3146	54.9762	64.5314	47.9677	42.3486	92.6681
Pag.B06G001620.v3.1	36.4112	21.6089	29.6671	78.464	52.7639	41.7272	72.3126	72.8442	90.841	96.3032	117.448	101.66	112.816	128.053	117.982	199.749	148.209	157.815
Pag.B16G000781.v3.1	23.5149	25.7319	21.3138	44.0825	50.5748	58.3389	100.63	104.054	95.647	113.897	120.819	133.119	124.238	120.978	102.471	177.378	120.573	134.254
Pag.A01G000236.v3.1	42.4291	40.559	39.1301	87.449	95.7867	95.2167	114.894	112.291	111.538	120.529	109.656	112.178	98.1949	101.33	87.5205	106.654	98.7264	96.3127
Pag.B06G001289.v3.1	28.3673	13.9113	20.0147	15.9563	11.6838	10.9185	30.6837	21.887	30.9673	29.0749	22.9083	37.9228	142.395	234.92	159.472	286.504	300.641	271.044
Pag.A05G002061.v3.1	83.8137	90.5646	82.539	152.964	178.032	153.587	112.493	115.933	122.315	81.3803	81.6096	81.0137	58.1251	52.0223	53.4279	37.1277	50.3641	81.9305
Pag.B03G001098.v3.1	22.9149	19.9576	24.1242	37.9183	47.9411	48.3027	104.932	94.2305	95.0686	114.906	114.46	127.239	110.768	103.114	95.1012	199.102	119.892	184.696
Pag.B01G004492.v3.1	52.7154	65.0435	70.6404	27.5105	28.7985	34.4707	94.7624	55.0673	71.0788	89.4796	135.242	138.768	120.657	106.144	125.302	144.712	114.509	189.705
Pag.A06G002779.v3.1	42.2093	45.6568	42.8187	47.9542	58.4491	66.1972	99.3902	91.6006	105.412	138.79	114.15	126.302	93.4039	100.961	79.6007	172.599	140.277	98.7771
novel.3212	47.4736	52.372	48.076	37.6547	51.2115	54.453	105.746	93.4876	89.8171	117.671	144.702	142.531	119.8	114.621	113.286	83.9193	116.929	128.676
Pag.B04G000146.v3.1	25.5116	24.8249	29.5145	56.6401	69.772	60.6167	114.269	105.921	112.422	123.613	142.334	137.977	112.382	106.959	82.9509	89.6009	110.583	155.65
Pag.A14G000219.v3.1	294.155	347.461	309.496	85.3075	89.0344	99.1359	39.6581	43.4779	45.7831	34.674	28.9607	30.2641	22.3266	24.7138	19.6953	32.2035	56.0016	58.9835
Pag.B04G000979.v3.1	149.84	155.972	156.007	56.7518	48.3282	54.4198	91.3413	88.4494	86.8167	82.7426	80.0626	80.8509	70.1946	85.5182	73.1596	117.138	100.595	81.6521
novel.2121	168.177	176.463	160.907	89.1774	111.712	93.5617	69.1239	78.761	72.413	83.1843	67.5277	73.1204	76.3794	89.8363	69.8372	40.9638	63.7242	73.2414
Pag.B05G001801.v3.1	305.872	327.421	301.519	95.5223	107.155	103.876	37.9368	40.8353	38.9777	32.2128	33.5396	27.2315	24.437	28.7651	24.1697	40.4967	41.609	45.1961
Pag.B05G001483.v3.1	146.213	159.807	156.618	101.25	133.093	109.575	78.043	90.6425	85.6354	70.8154	63.1468	68.0664	53.9169	55.2374	47.3798	71.933	58.2613	105.553
Pag.A14G000531.v3.1	64.6712	63.2409	60.7962	137.736	189.78	144.25	99.6403	114.221	108.129	81.0859	81.3126	77.8795	71.6626	73.0797	86.5263	13.3206	55.0049	130.56
Pag.B12G001262.v3.1	130.033	154.383	149.495	86.0023	84.9412	88.8121	94.3671	87.0071	86.7424	94.8045	99.2366	87.991	85.6496	86.9519	67.8251	37.2574	71.97	58.718
Pag.A04G001508.v3.1	63.8041	75.5685	73.3096	144.599	200.671	159.753	103.328	109.456	114.04	68.8186	77.597	71.9153	56.2885	52.4303	70.8246	61.8128	44.513	103.326
Pag.B08G001196.v3.1	50.8599	50.6901	49.005	75.7661	75.4792	74.3267	125.78	113.902	118.777	125.903	118.613	117.346	100.475	104.812	91.1614	78.8236	93.8175	82.8891
Pag.B04G001055.v3.1	488.92	557.02	472.459	5.66533	7.6436	6.07078	6.86085	5.93316	6.73019	6.38654	6.68687	8.12747	9.24118	11.0119	8.77528	6.45867	11.3147	19.4291
Pag.A02G000099.v3.1	78.8996	68.99	74.8614	134.472	198.961	157.79	122.52	120.95	114.072	67.1343	68.1767	84.8517	63.5234	49.34	47.2886	49.5259	36.8278	104.733
Pag.A15G000351.v3.1	240.587	290.493	289.388	57.7851	50.463	56.1342	68.9008	62.7646	66.6094	52.4311	41.4387	46.3467	32.4424	58.9758	43.0461	57.7938	64.1199	63.0183
novel.3575	68.2709	65.6202	65.5821	63.2425	70.8707	61.3681	110.483	109.426	107.547	90.6024	94.9337	111.114	87.7769	96.4258	101.874	111.333	80.8675	144.48
Pag.B09G000227.v3.1	372.432	309.164	336.052	100.67	135.305	106.616	25.3187	19.5651	17.1365	15.7583	16.2396	23.3998	13.7925	9.9686	15.3268	37.0461	35.29	51.273
Pag.A10G002584.v3.1	74.6496	72.5785	72.6937	111.747	181.947	123.311	95.9706	105.218	94.8543	65.4724	71.8839	80.2288	63.4473	59.5004	77.2348	71.2007	62.3932	155.156
Pag.B19G001548.v3.1	143.65	154.485	152.11	108.864	132.429	116.419	88.4339	92.0048	95.0954	68.7654	64.8633	71.8285	58.8793	56.9592	57.8078	21.3763	57.7238	90.5641
Pag.A10G001783.v3.1	49.9627	45.0573	44.2802	108.803	128.51	112.028	118.448	127.895	121.493	97.6771	94.1383	104.758	85.8612	76.3806	74.1011	67.9047	69.961	104.696
Pag.A19G000316.v3.1	68.8136	74.1273	73.8383	133.067	175.31	153.861	99.8934	115.826	124.826	77.2667	78.8931	79.7051	57.52	53.3834	66.9648	58.7487	40.8352	98.2233
Pag.B06G000761.v3.1	92.4845	87.8909	86.1831	188.598	208.482	176.356	99.7153	100.262	101.625	54.2609	53.8463	58.2432	44.4226	35.9168	45.9915	93.7063	44.3916	53.8888
Pag.B05G002322.v3.1	121.366	135.17	113.042	77.5088	67.1721	72.8419	111.274	102.992	114.016	76.2346	82.7612	80.9866	79.0585	82.1356	88.9207	74.8948	81.9313	60.6011
novel.348	85.0517	95.4532	85.1373	99.6129	132.436	116.891	108.344	100.526	101.479	92.2461	82.6041	80.5288	73.5993	73.6486	80.5178	28.08	74.3709	111.801
Pag.A04G002186.v3.1	129.37	94.9896	113.69	82.8271	108.462	91.3347	26.1408	29.7035	34.7027	72.9179	68.6869	68.465	61.8718	97.6501	94.3774	101.17	110.101	235.844
Pag.B17G000735.v3.1	96.1802	78.062	79.1767	71.937	64.5303	69.0368	119.015	99.865	116.774	93.191	97.9803	104.733	79.3344	82.7201	82.9511	69.0276	99.8956	117.833
Pag.B05G002512.v3.1	208.937	201.385	229.941	39.3477	60.4961	40.2676	72.3034	55.2318	63.3715	59.6825	70.0894	82.37	61.4792	56.7454	76.376	35.0315	74.1149	134.724
Pag.B03G000058.v3.1	61.6671	68.3629	63.3497	88.0039	106.937	98.3124	124.7	116.481	120.022	97.11	100.004	92.0751	89.8365	92.5868	83.3038	55.3129	77.7036	86.0108
Pag.B16G000108.v3.1	15.9186	6.58004	6.43647	23.3886	33.3872	18.7813	38.2177	31.2434	32.997	138.951	185.301	192.596	152.005	158.595	158.172	56.6203	167	203.33
Pag.B09G001327.v3.1	91.4519	94.5891	84.4666	102.218	120.275	98.9473	99.033	95.5489	104.56	86.9134	83.5019	92.9762	68.1692	78.942	97.968	37.5915	76.2752	105.18
Pag.B08G002229.v3.1	156.468	173.855	169.023	59.9919	56.7583	54.2278	70.3789	72.7941	78.2718	61.6289	60.3272	65.5885	90.4898	96.7217	95.936	54.5721	85.732	114.514
Pag.B15G000388.v3.1	55.9287	72.1828	63.479	9.10703	10.523	2.64754	50.717	55.3882	52.9616	97.8815	107.549	123.372	136.365	132.037	139.016	232.812	119.989	152.162
novel.413	75.3836	81.6799	74.7874	127.121	165.706	150.102	106.023	106.805	99.5154	86.7295	80.7559	77.7527	62.8671	64.221	67.0438	30.2063	56.5214	99.4244
Pag.B04G001165.v3.1	70.3935	72.4241	75.9324	130.179	157.387	138.5	95.4295	116.3	93.1611	83.7721	84.3264	89.6786	76.4359	58.5473	72.7787	43.443	66.1049	86.7151
Pag.B12G001073.v3.1	40.3177	46.2046	41.3042	106.245	133.135	134.228	124.468	128.531	117.535	97.5443	105.47	101.29	90.912	90.2143	63.2319	39.465	71.6205	74.3425
Pag.A16G000693.v3.1	47.1139	50.7626	51.5361	125.275	151.874	123.799	108.402	111.352	131.171	95.0486	82.8047	95.7867	69.4367	63.4008	81.0235	45.9392	65.733	105.22
Pag.A10G000471.v3.1	17.7508	23.4291	19.425	32.0085	39.0005	38.7989	100.368	91.068	84.7872	141.776	143.369	142.108	117.726	128.987	99.5489	106.251	133.501	145.171
Pag.A01G003041.v3.1	2.24252	2.13912	0.595768	75.6649	59.5531	89.0841	169.003	151.53	144.137	131.748	125.882	115.2	126.008	116.852	127.928	60.4254	72.908	33.9611
novel.1417	95.2295	91.0788	84.5675	79.76	98.9383	90.7058	106.252	99.1278	93.2194	91.6945	98.5596	98.401	80.0331	78.0067	73.0885	99.3821	73.7999	72.778
Pag.A16G000571.v3.1	53.532	49.2299	52.2424	98.0951	118.998	133.058	125.948	122.226	119.383	89.9758	100.079	93.3032	81.8359	80.9179	67.2665	66.6907	65.7539	85.146
Pag.B10G000790.v3.1	67.7876	66.8072	59.4059	91.5401	88.3511	82.6324	67.4723	66.5642	65.5119	82.7754	89.0519	87.0061	105.549	122.672	113.87	91.244	129.227	125.956
Pag.B12G000900.v3.1	68.1241	35.6233	34.8263	53.1713	122.938	61.8612	73.8638	82.7307	52.5398	60.317	60.6106	64.0642	70.1784	76.6403	78.2461	292.839	81.7841	232.77
Pag.A14G001810.v3.1	74.521	71.5649	69.9071	143.147	180.936	150.883	113.507	116.065	111.974	79.7747	77.5405	81.3658	57.1614	60.9296	70.4932	17.3452	42.4677	83.0574
Pag.A16G000204.v3.1	316.169	359.067	349.26	72.7389	69.7701	68.1371	27.4756	26.1129	26.7788	24.1106	29.2251	29.1946	28.0304	29.8161	34.6852	41.6323	26.9254	43.107
Pag.A02G002699.v3.1	72.1265	55.7573	64.8302	134.302	151.047	135.652	68.79	76.3434	71.7789	94.0423	98.6229	94.04	82.2609	95.1058	117.436	16.9034	69.7077	102.149
Pag.A02G002523.v3.1	106.814	114.751	94.5761	77.0638	76.9544	79.3688	105.005	109.768	107.954	79.8185	78.2389	70.6502	71.9471	78.729	61.6386	107.475	104.966	75.029
Pag.A01G003603.v3.1	57.9031	56.3266	59.2797	66.1727	61.3013	64.3478	87.7141	87.7966	91.6319	102.627	99.2289	95.6841	96.674	97.8791	108.454	154.093	125.055	87.3786
Pag.A09G001261.v3.1	85.0357	96.9486	88.6991	103.355	119.678	103.343	96.3552	104.395	103.227	82.5443	79.7595	85.6884	70.2282	85.6535	102.067	16.0085	76.8139	99.5178
Pag.B16G001254.v3.1	196.593	220.612	233.619	32.9857	36.2737	31.7633	37.8566	28.8064	29.9514	67.7555	63.3346	56.3093	52.5803	84.0498	76.8875	72.8179	101.006	175.582
Pag.B05G002073.v3.1	272.682	209.355	216.018	60.5896	78.1131	71.1052	35.4214	35.5924	35.1116	69.0343	67.5171	61.0772	57.2301	77.0215	64.0732	14.7586	56.2073	115.741
novel.2168	173.527	136.833	139.28	36.0992	49.0147	40.8072	45.2012	33.6007	37.9172	48.417	62.873	65.8906	122.767	135.212	118.585	62.5848	137.529	147.804
Pag.A04G000625.v3.1	75.2086	71.2824	65.1448	122.159	192.583	137.168	102.571	104.758	94.8798	66.5656	77.6961	83.8632	57.8444	64.1458	75.9327	28.0767	53.5467	117.773
Pag.A15G000332.v3.1	70.8054	73.923	76.8445	117.38	142.303	130.153	111.136	111.936	119.527	85.1669	79.5814	89.3082	65.4542	64.8673	55.8492	37.0472	53.8322	100.457
Pag.A13G000485.v3.1	4.71782	1.4376	5.13288	41.5405	39.468	34.2618	186.726	151.358	197.066	80.8607	73.6227	82.6781	123.771	105.974	122.579	83.1774	103.964	146.555
Pag.A06G001827.v3.1	394.783	424.762	368.006	56.3546	59.0881	53.7849	25.9196	24.8213	23.1497	14.3998	19.3603	18.0393	12.7889	15.9386	19.9467	17.6449	19.8298	15.418
Pag.B13G000178.v3.1	86.0707	68.1815	81.0361	77.9885	87.0605	94.0762	93.7195	90.8482	101.667	90.2433	89.7605	81.7339	79.5627	85.0539	77.9965	45.2076	107.823	144.639
Pag.B10G001429.v3.1	45.057	46.0135	50.4762	50.7914	47.147	37.1679	35.4444	40.8455	40.2851	80.5089	103.029	94.1015	131.395	122.28	166.972	200.83	112.35	176.77
Pag.B03G001608.v3.1	1.82978	1.18532	1.45524	69.8872	52.2186	67.9687	150.028	159.319	139.283	163.832	169.837	140.597	107.347	96.5563	94.3348	64.6592	66.7162	34.3954
Pag.A06G001729.v3.1	31.5785	17.8711	23.349	81.3596	49.6988	33.6472	68.4332	66.5066	79.9944	95.9021	116.489	106.013	112.759	126.393	119.819	177.941	135.352	138.11
Pag.A11G000829.v3.1	77.2585	76.0673	74.3505	137.936	156.047	147.878	99.6904	104.015	107.764	76.321	77.4624	86.1172	62.3748	62.5836	62.3891	41.6271	45.1565	85.8248
Pag.A10G001254.v3.1	70.8934	61.4182	65.1641	52.7864	81.0544	63.8094	100.315	95.6223	98.8826	97.2315	93.7933	97.8573	86.0696	92.0003	99.0619	51.1323	85.9617	187.306
Pag.B19G001288.v3.1	75.401	65.306	65.9323	73.6782	80.1351	97.4576	165.29	153.538	149.688	73.2089	81.7	83.5	76.9566	94.6477	68.0359	43.2618	58.4014	73.1715
Pag.B08G001551.v3.1	135.672	147.268	139.068	115.517	142.098	118.948	62.8091	67.3552	67.8796	59.0356	58.5769	63.5928	55.879	54.8823	64.402	69.3819	58.5776	97.9372
Pag.B17G000901.v3.1	86.4298	86.1678	76.085	61.8239	63.3647	66.7449	82.6028	79.5123	92.0338	67.032	61.6045	70.6665	81.4784	99.4412	77.7832	171.768	107.525	146.338
Pag.A11G001621.v3.1	58.9939	57.5508	57.2507	126.458	178.092	134.702	110.411	101.038	108.96	81.927	74.3575	81.1501	58.2203	60.336	67.5276	22.034	58.8331	138.334
Pag.B05G002335.v3.1	116.164	122.098	117.227	68.5092	60.9534	54.589	78.2873	74.0648	90.6663	67.4082	73.7715	91.5643	66.9984	76.4774	91.6443	81.836	79.8979	157.919
Pag.B02G002763.v3.1	21.257	19.7054	21.6207	32.984	33.7574	29.1281	91.997	83.8508	95.075	68.0227	82.0804	88.9345	147.801	134.224	139.907	100.088	168.32	211.044
Pag.A08G001639.v3.1	132.018	137.402	144.631	120.199	144.161	126.275	75.3641	78.9907	69.8468	63.439	58.2783	67.2801	58.739	54.3608	60.1399	28.3879	59.7184	87.9732
Pag.B07G000210.v3.1	0.838811	3.7562	1.93133	11.4742	7.54312	9.03155	115.575	130.9	134.807	26.4183	32.7113	38.0542	67.1233	102.772	85.0747	315.013	165.77	316.487
Pag.B04G000040.v3.1	287.624	323.178	348.984	37.2713	47.3314	37.375	39.1922	36.5363	34.094	37.4231	37.712	40.0612	42.1097	44.4918	42.5473	43.9675	43.4388	41.8914
Pag.A13G000860.v3.1	65.7681	71.1331	68.2606	76.7808	83.1695	72.8891	72.7143	85.3023	82.1483	78.7986	84.2577	89.1563	81.9467	99.2187	84.1931	133.384	87.5756	143.217
novel.1985	25.4439	12.9666	15.4771	14.0335	29.6784	22.2424	12.5662	11.0333	7.97514	79.1533	116.258	98.4106	144.711	152.966	192.444	149.107	208.092	267.018
Pag.A11G000786.v3.1	60.7933	55.7905	54.2811	124.265	181.2	140.022	97.5691	109.032	95.1875	69.9391	71.4279	81.785	57.5339	67.2992	63.8845	62.4678	54.5298	110.75
Pag.A10G001680.v3.1	31.8855	30.7034	29.2588	30.8606	44.7004	35.4446	65.1139	59.0589	68.743	83.1352	112.439	104.55	113.447	125.85	131.116	140.048	127.267	224.009
Pag.A02G002200.v3.1	25.7917	23.3586	22.1905	92.4911	59.7103	65.388	206.773	148.706	209.628	52.5526	57.131	54.5807	86.1521	79.8018	96.5094	117.699	79.5532	78.8224
Pag.A02G001728.v3.1	101.463	115.271	109.184	82.9496	93.3157	88.404	110.73	100.117	103.483	79.3969	77.409	86.4982	69.5037	71.0333	63.9631	50.6003	60.3644	91.9001
Pag.B01G003257.v3.1	76.7216	74.8523	60.5782	125.751	167.864	138.545	105.995	108.34	109.784	68.4337	71.2582	76.3887	59.7648	64.7959	57.8538	41.0676	49.897	96.7536
Pag.A10G002053.v3.1	48.1052	50.0654	51.2132	55.7856	66.8702	60.6769	80.0513	76.9645	71.1594	94.6132	82.4691	85.7183	105.586	135.972	121.573	124.127	128.9	114.761
Pag.A06G000519.v3.1	107.073	114.215	109.617	65.908	53.7284	57.1964	86.6456	73.7161	77.6269	90.7395	78.5523	84.0679	81.9916	99.5445	80.121	94.4958	106.271	91.5252
Pag.A15G000574.v3.1	179.33	195.566	183.697	101.891	112.242	105.164	68.4975	73.2948	61.6201	65.3758	62.5662	73.4326	40.6738	44.1582	39.487	47.7885	51.0458	44.6868
Pag.B10G001114.v3.1	44.1515	45.7212	45.8813	76.996	74.6008	73.0442	128.621	116.455	119.535	117.605	118.503	107.614	85.9403	97.77	87.2108	60.9185	82.9816	66.7454
Pag.A08G000546.v3.1	15.0021	15.676	18.4953	39.1712	37.9115	48.9043	62.0336	65.3695	56.9013	133.873	130.144	130.674	97.263	124.615	128.216	158.686	146.316	139.699
Pag.B17G001163.v3.1	27.4251	22.2865	26.5596	60.9436	58.053	86.2252	42.0022	40.0333	39.7575	142.293	184.227	144.126	94.4477	110.924	121.888	98.969	111.96	132.464
Pag.B05G002037.v3.1	69.5048	79.2555	74.3545	138.591	165.565	145.479	104.525	116.525	110.866	75.3941	66.408	72.2319	56.3667	53.8835	52.6207	38.397	45.5921	77.1041
Pag.A05G002296.v3.1	66.9516	63.0072	56.8097	122.836	164.983	138.241	99.1951	111.74	101.423	79.3969	75.2038	75.4299	59.6228	65.0447	76.1036	20.9678	55.8371	107.89
Pag.A18G001228.v3.1	59.6644	70.8091	64.278	108.978	140.109	113.867	104.574	104.502	99.29	78.4804	79.7696	84.9466	60.3064	71.3575	70.3637	42.1156	54.6909	132.213
Pag.A02G000285.v3.1	22.7235	25.3012	27.0022	62.9438	75.8196	68.7099	94.1887	111.576	95.7232	101.728	94.8028	109.574	97.62	112.34	96.2369	65.409	110.554	167.43
Pag.A02G002195.v3.1	30.2274	32.0028	39.1675	26.2416	29.1975	27.7317	96.2194	85.8962	74.8168	103.104	126.416	135.949	124.4	125.593	93.9758	116.037	109.489	162.773
Pag.B14G000526.v3.1	37.1566	37.6148	37.0385	47.7707	79.1905	55.4154	74.3669	81.7165	82.3789	68.2319	67.8884	77.0054	124.682	154.76	178.765	51.7343	109.479	173.523
Pag.A14G001243.v3.1	82.0453	81.1474	83.9818	52.874	69.3617	53.259	102.898	100.101	102.679	93.6471	87.8341	94.4718	114.952	114.537	125.348	42.7485	54.8051	81.6476
Pag.B16G000246.v3.1	215.534	241.913	224.624	41.0836	39.2392	40.3921	11.6773	12.5711	10.9569	38.22	41.0843	41.1615	46.7136	48.0803	60.6265	150.714	119.719	153.355
Pag.B03G001856.v3.1	278.564	306.531	269.156	67.4767	70.3977	64.6132	42.0205	43.5117	40.8589	40.0114	37.4546	33.9527	34.8249	41.7115	35.5501	56.2952	32.1143	37.8611
Pag.B18G000331.v3.1	43.9772	42.1993	43.3954	67.8587	88.1864	59.8894	79.0123	64.8948	81.3725	80.9686	94.611	107.279	99.9443	102.66	109.802	93.0323	87.3794	186.259
Pag.B14G000190.v3.1	90.5817	75.7224	84.3373	82.9322	77.8378	66.352	68.9934	69.0152	71.652	82.4407	76.8657	71.301	86.5198	98.9143	79.3432	93.6984	119.516	136.534
Pag.A06G002294.v3.1	79.689	89.3489	79.5647	140.278	156.511	134.473	100.642	100.973	107.764	74.1019	71.3003	68.4103	54.3786	56.9964	62.9334	26.5734	42.7931	82.0185
Pag.A16G000322.v3.1	20.4131	19.6143	22.6673	15.1718	21.954	20.1128	79.4852	65.0781	57.3183	93.5828	121.363	133.897	145.196	153.912	94.0906	132.337	136.324	196.159
novel.2469	104.06	116.767	121.582	66.102	58.2201	59.0438	119.134	103.759	125.39	82.0997	82.6089	76.0068	84.6191	90.0825	77.4417	56.5261	66.8215	38.2957
Pag.A09G000191.v3.1	63.4713	67.1063	61.4253	108.513	128.622	121.314	108.443	103.832	107.212	74.4912	77.5352	83.831	65.1277	66.5808	60.8738	73.8088	65.5753	87.7585
Pag.A01G002855.v3.1	74.5642	78.1828	74.656	95.0621	107.868	103.157	103.397	107.923	102.613	77.8624	77.1216	89.8484	73.3515	68.3699	62.6578	70.6386	70.615	87.478
Pag.B12G000125.v3.1	86.4481	76.5043	95.2869	72.9883	61.8971	73.7824	59.502	67.6723	67.763	81.3042	81.5211	88.7566	67.2923	96.5433	97.1713	71.0131	133.129	146.387
Pag.B10G001204.v3.1	237.298	296.285	232.045	52.4667	59.7234	57.2883	34.807	40.383	42.3507	47.8371	35.8896	46.5272	40.0756	48.8811	42.6613	52.6496	61.6035	95.7351
Pag.A08G001479.v3.1	65.7735	54.9121	55.7656	104.468	150.447	117.137	93.7505	107.275	95.0507	67.0665	70.3	75.3543	58.4866	69.4976	89.4485	84.6884	50.5193	114.314
Pag.B05G000288.v3.1	135.272	133.88	141.899	72.6794	91.4268	71.2108	80.2597	75.6925	74.6811	64.726	62.7416	64.8892	65.3412	81.6622	67.1136	71.1771	69.713	99.2175
Pag.A06G002568.v3.1	72.1411	42.6881	57.3038	80.1943	135.771	102.351	92.6117	87.2755	114.725	60.2877	58.3672	59.7189	65.955	45.7383	103.208	44.8456	116.823	180.281
Pag.A08G000812.v3.1	61.9422	66.866	61.1228	146.687	194.744	153.833	112.1	114.63	114.553	64.6075	64.6788	72.2603	49.3584	46.5948	55.7955	20.7136	37.7447	80.9885
Pag.A14G001624.v3.1	35.1198	33.7	38.5451	56.8829	82.9328	65.0777	85.3333	85.2297	96.0547	77.9672	93.2179	101.183	117.557	113.165	115.73	74.481	99.0912	146.277
Pag.A04G001970.v3.1	77.6697	77.8049	73.9286	116.364	143.116	127.242	87.6806	94.42	95.9646	72.0739	68.8849	77.2184	63.9167	66.1839	69.6158	50.4614	57.2727	96.652
Pag.B01G003548.v3.1	54.5361	49.4935	48.9686	121.573	139.588	126.501	107.804	114.237	108.701	90.478	89.6852	83.347	72.446	63.4063	61.9412	47.1462	56.0424	79.9786
Pag.A17G001203.v3.1	75.2189	82.1274	71.7691	103.354	77.2117	83.6037	92.4322	81.4735	99.2896	83.3403	73.9266	94.8532	77.6104	73.9096	89.2448	103.688	65.2852	86.9582
Pag.B05G002197.v3.1	82.5013	83.0438	80.7887	123.616	164.397	132.425	96.8841	96.6514	97.2824	75.083	70.4124	75.3566	56.726	54.8828	57.0898	31.5654	49.0856	86.4654
Pag.B19G000156.v3.1	92.7997	86.1839	84.2491	109.559	115.059	93.4906	66.5481	58.1698	63.0701	54.771	76.0602	71.7561	121.734	120.532	82.651	70.9983	81.5758	64.3428
Pag.A01G003534.v3.1	172.165	163.518	143.772	53.9798	54.8403	44.9381	56.5839	53.6656	56.9702	42.7153	51.1416	52.9284	61.496	73.0136	58.0956	110.25	119.71	143.079
novel.2599	137.352	148.257	136.429	78.3594	90.7042	89.2239	76.0403	81.285	82.7374	70.361	67.0934	68.7009	69.1244	74.448	61.9363	44.5256	62.7432	72.4028
Pag.A14G001285.v3.1	57.6162	68.3309	55.7856	132.397	157.784	141.66	98.8206	93.157	111.23	73.5846	71.8049	71.8489	53.5999	52.2569	60.8865	77.4203	47.1999	84.6594
Pag.A01G000750.v3.1	56.9421	44.3226	46.2589	139.015	193.109	180.652	114.83	142.865	127.211	78.3182	73.6698	73.4484	37.381	40.8881	33.0014	51.3299	33.7294	42.4379
Pag.B07G000851.v3.1	120.849	129.734	121.757	97.5804	94.5193	90.272	107.735	94.7649	98.7949	83.277	79.9562	67.0423	60.9258	58.84	47.7053	57.1556	51.8111	46.3255
Pag.B09G001594.v3.1	358.525	381.871	358.967	83.0166	59.8229	66.7751	23.5569	29.3476	25.6945	13.2126	13.4221	11.9374	12.7442	13.009	10.892	19.7289	15.9676	10.1934
Pag.A10G001425.v3.1	151.283	151.646	143.832	88.1196	91.1241	95.8771	64.9922	73.1162	76.2386	88.44	63.6619	67.6947	42.1615	62.4519	56.2533	46.4592	61.4173	80.4171
Pag.A02G000688.v3.1	73.028	77.7851	69.3553	55.9171	63.091	52.2545	103.931	98.5603	109.166	101.73	102.101	99.8597	98.4002	102.181	109.545	36.1954	67.3425	84.6896
Pag.A06G002979.v3.1	29.8452	23.8982	24.5934	99.7548	110.459	106.548	202.94	155.94	174.234	99.7862	105.536	117.892	42.9719	39.2622	26.5032	36.1294	45.3475	60.3627
Pag.A19G000921.v3.1	89.9434	79.2718	80.8691	67.5635	60.1722	54.4641	67.4687	62.9814	56.5703	80.2786	100.361	96.2962	140.415	126.428	118.622	74.4159	79.7725	64.733
Pag.A15G001148.v3.1	61.4066	65.2194	67.7945	109.07	129.424	120.236	103.33	106.096	97.9214	80.2297	82.2053	82.4308	68.521	66.5656	67.0774	40.252	65.1531	87.0195
Pag.A09G000615.v3.1	83.9982	91.7068	85.0812	95.2068	83.0984	85.4728	101.843	99.6648	104.522	90.2762	82.7481	79.1434	71.4324	71.6699	65.4392	97.1411	62.0048	49.4285
Pag.A10G001383.v3.1	199.426	209.637	178.126	94.7774	83.484	89.1218	47.8558	53.848	46.3613	45.5963	45.9319	45.0524	47.4908	37.9435	63.6454	79.2032	45.1102	86.0963
Pag.B15G000990.v3.1	143.269	164.485	144.85	94.1098	108.038	79.2959	88.4513	88.9802	89.2871	53.2479	59.7619	63.6581	52.0551	49.3446	56.598	24.9577	56.9225	80.846
Pag.B05G002484.v3.1	50.6812	51.8928	48.7108	57.3027	60.1057	64.5327	93.1086	93.2816	85.9979	94.2229	111.366	116.934	110.73	112.159	101.889	56.5725	88.7357	99.9076
Pag.B16G000737.v3.1	51.1763	63.679	62.3313	131.366	171.849	133.811	99.1352	98.1857	104.399	63.4185	65.0783	62.1233	49.6964	54.6174	52.7353	78.7335	43.1618	111.154
novel.2545	20.6072	24.8607	23.4128	37.3281	46.6205	44.3114	92.0966	73.3902	80.9935	94.721	107.061	103.323	114.67	124.496	96.8374	159.054	120.368	132.296
Pag.B06G002172.v3.1	84.6149	95.9336	92.6122	128.812	150.03	134.681	97.015	95.8043	106.27	71.8727	67.8812	68.6202	53.9029	50.6793	57.6036	25.1607	42.5373	70.9348
Pag.A15G000416.v3.1	151.905	179.678	160.602	65.7408	60.2491	72.4492	75.9801	73.5363	66.336	69.9077	74.4677	65.5081	80.3031	74.8782	61.4388	51.679	68.87	38.1348
Pag.A02G000759.v3.1	68.7451	59.6802	64.4363	56.9748	70.5199	55.3796	91.7809	85.1581	89.7697	89.7001	87.5829	94.4996	77.8082	81.2577	85.7027	98.65	81.1889	152.268
Pag.B19G000858.v3.1	29.8705	36.759	32.4734	62.8826	67.6332	65.4621	107.478	96.7162	101.823	90.5966	93.3308	94.3949	94.8352	99.5701	102.758	70.5954	109.077	133.813
Pag.A10G001872.v3.1	46.0099	50.1641	47.0813	63.9364	81.064	65.0232	91.6835	85.7725	90.8491	88.2113	92.3616	86.3555	82.6189	93.1678	80.1243	119.619	85.9688	133.107
Pag.A06G001668.v3.1	80.4198	88.7129	82.9029	79.1857	82.8914	71.5201	81.9058	78.7932	76.085	85.2878	84.5047	82.5203	85.5286	85.7962	86.0057	85.3282	84.3932	80.4354
Pag.B15G001477.v3.1	35.7004	46.8797	21.2147	225.721	262.73	293.381	24.3101	36.8046	23.8548	95.306	119.632	98.7076	69.8907	26.9564	28.205	23.2296	9.00787	40.3921
Pag.B10G002041.v3.1	35.8742	34.401	30.5029	78.3412	107.583	93.0153	65.5025	65.9117	66.9954	80.8305	87.2102	96.1929	105.141	103.264	99.1058	104.181	92.2268	134.857
Pag.A01G000818.v3.1	240.978	261.793	249.041	60.0543	65.3596	69.1736	48.5438	54.5433	45.0811	48.6653	45.5182	44.1529	37.1875	39.4687	37.0462	50.1972	43.0866	41.183
Pag.B13G000597.v3.1	12.5111	12.3477	14.4263	87.6201	66.4855	81.6222	99.8305	103.987	104.651	91.6933	93.0774	96.6118	113.492	100.475	122.622	100.796	107.505	71.3151
Pag.B14G000143.v3.1	81.5209	91.5732	89.5503	40.2541	43.7244	38.2377	57.6194	49.7881	51.1759	92.6252	91.1469	87.3022	92.4432	127.733	99.722	70.7034	126.714	149.166
Pag.A09G000612.v3.1	41.5953	43.8071	44.0579	76.4738	88.4517	78.7183	93.6069	91.4907	93.005	95.4291	96.3421	97.0706	83.6015	97.6634	100.435	57.6332	93.2552	106.642
Pag.A10G000302.v3.1	72.8699	68.2136	71.0886	71.7982	93.001	74.8783	88.3784	90.4081	91.7605	83.5962	84.9396	98.0648	77.0914	79.237	79.5045	45.5025	81.036	125.579
Pag.B18G001193.v3.1	54.4237	60.8259	58.2189	113.804	136.537	111.589	97.366	100.549	101.582	79.7562	76.5078	79.0614	65.4917	67.915	69.3981	23.2948	55.7836	121.714
Pag.B05G000068.v3.1	121.663	135.396	131.309	104.845	102.323	125.343	65.4712	68.7026	66.2009	72.7182	60.6654	78.6188	54.8211	79.9398	55.9939	21.5274	72.3679	54.1748
Pag.B03G000003.v3.1	118.923	139.469	130.449	116.492	93.7305	87.1549	65.3913	62.2041	64.185	63.7233	74.3493	62.1888	73.6698	52.1184	73.8235	85.7409	66.1384	39.1309
Pag.A02G000381.v3.1	143.191	163.419	150.625	91.5073	80.2926	79.0929	74.9287	70.4517	72.7345	78.3234	74.3227	67.5056	54.2201	53.3935	43.9942	61.6885	58.5688	47.3866
Pag.B07G001222.v3.1	65.6757	69.665	74.1598	111.17	141.896	116.916	94.1895	101.991	103.855	71.1207	68.0812	71.6858	57.0381	52.608	57.6109	70.2788	54.0685	81.1293
Pag.A05G001622.v3.1	70.0245	76.7187	74.2106	106.071	155.075	117.688	95.0556	99.8296	88.5427	75.347	75.1097	71.1916	59.3957	60.8076	61.331	29.5396	51.8124	93.34
Pag.A15G000090.v3.1	74.9621	75.5989	73.909	73.5169	66.2944	57.0467	76.6851	77.59	88.7829	78.1264	76.4562	85.6848	88.3494	95.5554	90.8621	82.3847	83.3384	112.434
Pag.B06G001641.v3.1	144.775	144.412	149.104	66.4528	46.6289	58.3953	63.3822	69.1832	68.9654	75.4436	68.6575	68.9971	62.3994	74.1418	79.8901	25.112	96.4957	91.1065
Pag.A06G002407.v3.1	48.6025	49.7003	48.1099	45.0447	38.3416	44.2524	93.658	84.1473	87.0497	114.028	110.973	113.641	96.0334	103.962	70.7677	164.815	85.9862	53.751
Pag.A19G000332.v3.1	203.912	208.3	225.611	80.5471	89.4857	83.1627	74.61	74.8407	86.7022	33.368	32.6949	33.2341	31.3594	27.3328	34.059	31.3935	36.7956	65.2266
Pag.A02G001307.v3.1	73.4087	75.0511	76.8252	96.305	126.587	104.834	96.5868	91.4012	96.6608	79.6782	73.0364	72.114	67.63	68.151	69.9625	39.2903	64.4766	79.9064
Pag.A01G000561.v3.1	77.0993	76.44	69.4967	114.137	150.603	115.809	89.1941	97.3713	103.045	73.5888	69.9963	69.6669	55.3784	55.6754	53.6527	44.937	52.0591	83.033
Pag.B17G000539.v3.1	107.938	114.011	115.39	90.7123	68.4642	68.1487	75.8594	72.8298	77.6624	81.5773	74.7268	73.1234	72.2794	83.3238	74.1638	69.1008	76.2819	54.6862
Pag.B14G001155.v3.1	44.0481	51.7386	45.6252	95.7507	138.161	112.514	97.2616	90.2517	81.1572	67.3465	72.1879	66.8395	69.2787	71.9954	76.5073	58.5203	61.5652	149.492
Pag.B07G001139.v3.1	172.711	180.844	173.089	49.0944	45.8903	54.1553	59.4755	58.3856	60.2491	56.3741	48.6529	52.8838	55.4046	70.0424	57.1015	98.8676	79.8731	76.8942
Pag.A17G000055.v3.1	62.4999	56.9764	60.9148	109.628	150.353	113.211	89.9866	98.3669	86.0824	74.8351	71.4109	83.9605	62.1766	59.3056	67.9664	33.2728	56.0979	111.528
Pag.A01G000742.v3.1	38.1179	43.9546	44.6248	37.2459	53.5055	38.2002	62.2289	63.0266	65.1232	56.4211	61.7413	78.9742	102.146	116.062	99.3897	83.3133	130.114	273.667
Pag.A04G001594.v3.1	72.6502	78.5632	70.6598	117.35	134.291	122.159	84.0128	81.1698	85.3422	72.0629	64.0474	68.0539	55.7436	66.8794	77.5558	52.4989	58.4404	86.3036
Pag.B16G000200.v3.1	86.6896	66.0825	75.5442	141.568	154.142	101.825	97.9823	131.487	105.802	38.8174	45.586	39.782	43.3181	50.4605	58.8519	32.9535	66.1872	109.41
Pag.A04G000204.v3.1	208.315	208.031	209.375	84.7921	107.301	98.1529	85.1923	78.1992	71.1244	37.0206	52.1743	50.5033	32.8062	31.1134	21.3267	31.3038	17.5908	22.0151
Pag.A01G001741.v3.1	82.3679	84.3429	84.3489	111.587	123.236	114.869	91.222	96.2541	93.6574	73.2393	67.783	66.5868	62.2934	63.7457	56.1135	35.1288	55.7244	80.9297
Pag.A10G000710.v3.1	42.0783	43.9354	49.5128	29.5302	26.9403	30.9953	95.7018	86.9698	78.9662	96.8247	120.949	124.52	109.496	115.936	100.198	78.3272	108.637	102.735
Pag.A06G001722.v3.1	97.0903	99.2086	101.704	88.6121	108.089	111.112	85.9611	94.7308	85.291	64.4659	68.7753	70.7742	58.9433	57.938	44.725	68.5176	61.2468	73.1442
Pag.B01G003369.v3.1	5.52038	5.80841	4.90262	33.3012	22.72	35.9793	24.2367	23.8292	24.6473	134.225	156.484	133.466	104.552	125.715	141.415	165.016	154.852	143.602
Pag.B10G000603.v3.1	81.4375	83.1115	75.322	114.761	163.608	124.177	89.4728	90.4528	96.6637	57.6506	62.8733	66.877	51.6592	50.3348	51.2032	27.6227	46.2987	105.216
Pag.B07G000421.v3.1	38.3865	46.3554	51.3757	22.7756	27.5264	23.6376	69.5491	64.9341	73.1938	98.4932	106.29	131.291	94.4359	87.7678	82.8406	123.925	102.585	192.762
Pag.A14G001213.v3.1	239.414	241.195	221.419	28.2328	44.5905	35.6717	67.8635	57.2445	46.3325	48.9846	63.8333	55.8893	42.6607	47.449	45.6795	5.72536	49.0758	92.5
Pag.A08G000348.v3.1	82.2197	72.4336	67.9904	114.081	143.832	103.597	87.3902	113.626	93.2505	15.8598	22.1584	23.9975	53.0744	44.0303	53.1233	82.7336	117.104	140.802
Pag.B08G000726.v3.1	53.7888	62.4107	55.3534	137.365	185.278	148.194	100.747	103.852	109.417	66.8278	63.3346	55.5745	43.7911	34.8011	45.897	43.2205	35.6963	84.8151
Pag.A05G000286.v3.1	177.131	170.354	191.428	74.0613	94.0594	75.0967	64.8317	59.9271	63.535	46.9005	42.9939	51.27	46.9503	55.5737	48.8953	49.0856	46.8702	69.8223
Pag.B05G002608.v3.1	51.9264	50.977	49.7023	57.8966	105.065	65.046	77.0612	75.2656	73.4097	55.5181	79.276	69.7942	98.6161	85.9537	134.482	48.5647	88.3908	160.958
Pag.B01G003368.v3.1	51.6811	45.0081	48.0289	13.837	16.7316	13.69	39.04	38.2641	40.9854	140.597	105.471	111.555	79.7367	142.399	97.3818	124.349	129.562	189.336
Pag.A15G000356.v3.1	51.9159	40.6353	44.3817	15.1239	21.6674	14.9836	70.4646	69.5811	60.2768	116.092	101.08	115.366	97.8313	95.7757	107.602	134.875	113.961	155.743
Pag.B13G000148.v3.1	64.1082	68.2477	63.2601	95.0547	139.974	121.105	95.5576	95.5262	105.207	64.7954	68.7341	63.932	54.369	56.2112	64.6229	55.5926	53.5978	96.7571
Pag.B04G002248.v3.1	18.7672	14.6385	19.5873	44.2223	64.4283	48.9056	80.2648	80.7984	82.3583	100.207	83.7724	91.451	88.6443	102.402	118.558	105.638	88.8556	191.491
Pag.A06G001554.v3.1	19.7379	8.38125	13.8108	82.9717	79.3285	47.9229	40.1392	35.0667	30.6753	106.304	167.672	141.401	119.05	138.061	136.534	66.0087	85.2254	105.561
Pag.A01G002257.v3.1	228.59	239.386	209.912	71.4146	89.6702	69.5832	49.6472	50.4327	50.9508	38.2219	39.3048	39.9511	32.03	41.1199	43.7586	36.741	29.6848	60.9912
Pag.A15G000848.v3.1	48.2356	49.5673	54.8281	38.0444	42.6741	41.5787	77.9835	68.904	75.4549	92.699	104.327	104.2	98.7904	102.956	93.211	99.5032	101.457	126.917
Pag.B06G001899.v3.1	267.92	293.805	263.271	55.2725	66.1178	62.8678	40.1438	38.0195	34.5523	39.2936	44.4301	37.1166	27.6078	34.0531	25.9889	29.5489	31.6314	29.2415
Pag.B01G000791.v3.1	201.272	146.139	172.022	60.2045	52.2016	55.8336	54.3403	44.1243	39.9093	69.0093	69.9613	83.3842	67.6992	62.575	70.4132	35.0583	60.3717	74.6424
novel.1769	91.491	89.9567	93.3026	67.2242	86.1688	67.556	70.2909	70.3469	64.0037	61.6785	59.142	67.1156	71.8827	74.6745	72.3796	108.336	72.4737	129.493
Pag.B03G000651.v3.1	71.218	83.6461	77.5511	96.877	104.371	103.886	85.7279	86.6114	87.3483	78.8925	76.4285	77.814	64.2518	61.5468	55.6309	69.2807	60.4128	73.9446
Pag.B06G002655.v3.1	52.863	36.1384	42.3042	62.2063	65.9684	54.5534	78.6606	72.4905	68.9755	101.638	93.1221	94.7276	89.883	100.547	102.083	78.6281	100.718	119.558
Pag.B09G000207.v3.1	52.9336	47.8038	45.3446	44.9656	75.4765	47.8677	68.0522	67.2291	69.461	74.519	74.3466	76.2648	87.6057	113.246	125.609	29.696	104.215	208.947
Pag.B17G000123.v3.1	70.9427	81.6212	77.1085	59.3961	60.8738	49.5225	77.8025	73.5821	78.3755	85.5279	72.5571	79.0479	72.6554	87.7765	82.5824	86.7018	93.0288	123.217
Pag.A01G003027.v3.1	56.7623	62.6799	59.3	112.467	139.269	118.341	93.4628	96.368	99.3936	69.8499	72.3382	71.9418	61.046	65.8822	62.1445	18.8863	58.003	93.9851
Pag.A10G002238.v3.1	54.186	59.3909	59.7078	124.733	153.638	131.361	87.6893	97.2988	101.753	66.5509	66.8615	70.8073	55.9721	51.7882	53.4047	33.3757	48.6715	94.5938
Pag.B03G001806.v3.1	53.9979	54.1521	53.7606	101.062	123.325	115.932	107.004	107.924	107.688	76.8874	72.159	72.6181	54.6082	59.6254	69.2049	26.4994	53.1066	101.653
Pag.A18G001434.v3.1	56.0386	57.3612	56.5406	50.7329	57.699	53.1357	73.1746	72.978	73.5951	81.4583	87.9862	87.1756	76.4409	83.7674	110.85	100.79	90.6411	140.317
Pag.A19G001414.v3.1	105.565	111.698	110.232	92.1767	113.709	101.698	86.87	86.4391	87.4813	64.7569	61.1915	66.7101	53.4413	54.1987	52.9149	20.6388	53.439	87.2822
Pag.B10G001920.v3.1	47.9786	52.1675	46.9855	28.1413	28.2571	28.0613	85.5254	60.3478	61.671	101.191	138.277	129.493	119.748	106.465	83.5555	87.5861	91.7602	112.689
Pag.A01G000703.v3.1	61.982	75.2508	68.5226	67.2611	77.5498	66.3298	80.7712	74.8994	82.3037	84.7782	86.7868	84.9988	72.3808	72.7179	69.0379	98.5156	72.0485	111.188
Pag.A13G001431.v3.1	36.9479	39.9646	40.3654	60.1245	92.7631	65.9746	97.8723	92.843	96.9664	92.9623	91.2962	95.1598	70.6836	83.4936	91.203	31.4687	85.3812	138.516
Pag.A10G001282.v3.1	89.7484	101.988	91.921	84.7585	92.501	88.6839	73.1185	68.3279	78.9472	70.5096	66.202	68.1354	52.7282	55.6934	56.5226	83.0455	77.8147	102.512
novel.3235	71.9294	72.231	69.307	108.032	161.994	112.857	88.5892	95.4079	95.4197	69.2152	62.0421	62.6946	55.6282	49.3875	57.3585	32.4937	46.2856	92.0479
Pag.A12G000868.v3.1	45.1933	48.8306	46.6279	81.8057	103.372	87.4371	69.6889	64.5957	65.7434	70.696	75.0968	81.529	84.9693	96.4739	71.9988	71.9776	86.9248	148.31
novel.3651	4.79897	2.27539	3.95552	30.1197	31.8429	37.2742	26.6982	25.9613	22.1457	102.103	124.936	109.915	120.591	148.57	147.206	118.612	159.254	184.571
Pag.B19G000830.v3.1	57.3299	59.1881	55.6659	55.5499	66.4002	46.0596	81.0184	73.2548	85.8015	83.8461	78.4292	82.7348	76.736	96.4606	85.343	60.7259	101.26	154.117
Pag.A15G000070.v3.1	51.4925	54.6783	57.5031	112.222	149.646	107.228	99.2396	107.204	95.5631	70.8462	69.2232	77.1921	55.4299	58.7045	65.3391	16.9352	48.0608	103.35
Pag.A17G000025.v3.1	9.54148	5.16478	13.2262	18.1178	18.0033	19.1507	120.381	97.8398	109.345	96.5919	119.883	135.391	114.492	120.914	88.9758	64.528	78.2851	167.906
Pag.A16G000419.v3.1	83.488	83.0518	74.7185	87.9911	136.749	107.022	93.0256	94.4625	90.9165	56.5227	58.3612	56.3575	51.6427	60.9019	62.973	47.7756	51.7523	98.097
Pag.A14G001057.v3.1	50.4069	54.3504	45.8362	116.656	165.354	126.837	86.2439	96.8142	91.892	68.0483	66.1924	66.4153	54.5669	52.7059	55.3162	54.0101	45.1795	98.435
Pag.B03G002402.v3.1	103.84	102.572	100.546	64.3506	56.0812	60.6643	73.1378	70.3476	70.9925	79.8916	82.2708	82.3162	88.5872	86.6727	74.6501	53.367	86.1719	58.6108
Pag.B09G000622.v3.1	89.952	80.5325	76.7245	126.505	166.897	132.357	80.0372	92.0499	92.5251	53.007	55.5713	54.4147	44.4499	46.649	54.9483	26.769	37.5674	83.3458
Pag.A02G000120.v3.1	28.1874	26.9049	30.787	55.9789	60.7242	67.8076	88.8062	87.4257	90.1148	93.5375	95.8277	101.224	89.7774	84.6593	84.3585	131.086	82.0982	94.5376
Pag.A02G002431.v3.1	52.195	51.073	48.3022	102.239	156.691	115.373	90.0195	91.6906	95.1401	70.5496	70.1225	78.8152	59.5318	57.9088	63.8634	22.9512	55.2423	108.311
novel.998	51.1252	54.6716	55.2971	99.6256	150.495	113.318	97.0746	96.9219	93.9728	76.1893	67.8248	76.3245	55.0283	57.2404	59.9053	24.7882	51.2028	108.834
Pag.A07G002866.v3.1	16.4914	15.5813	16.4283	48.4821	38.0023	43.061	90.6008	77.5859	85.0945	109.303	110.988	107.323	105.195	101.816	90.2124	151.155	91.2484	88.8899
Pag.B14G001149.v3.1	315.946	349.475	280.926	33.6622	49.8266	34.409	43.0026	35.3814	36.3457	23.0809	31.5842	28.6221	20.9186	30.7823	21.3277	5.37837	17.1349	29.4657
Pag.B09G001113.v3.1	180.862	209.574	180.488	55.0031	59.4827	51.9522	50.1103	43.605	48.6101	54.056	60.2395	58.6268	57.6443	66.3281	64.2097	24.2107	65.4477	56.3798
Pag.B08G000456.v3.1	39.7531	39.97	36.5285	101.53	113.43	104.999	96.9213	98.2478	96.1396	84.7579	90.889	77.7789	70.6654	77.7302	77.2849	33.4527	69.3032	77.3269
Pag.A11G001270.v3.1	86.0151	100.877	100.716	67.4785	89.4313	78.1436	62.3908	64.9672	59.3116	48.8043	44.8047	47.7129	98.3293	83.4571	73.3926	44.0428	111.916	121.806
novel.192	44.9011	40.4469	38.1208	51.4279	58.4956	59.8699	94.899	88.5693	87.854	88.2618	103.964	101.696	89.2928	90.0382	90.2544	57.5182	85.1199	111.193
Pag.A03G002332.v3.1	117.146	151.482	135.733	68.8728	70.1308	77.0734	56.5551	65.2734	58.0488	56.1637	64.6272	64.2634	58.9135	65.5893	61.6308	60.436	67.3926	82.364
novel.1517	56.1687	47.1297	45.2998	118.159	156.732	133.18	100.78	109.277	112.053	65.1548	66.7702	64.7804	48.6456	48.3932	60.45	28.3739	44.1486	75.8573
Pag.B10G002007.v3.1	57.3114	62.3652	59.4462	113.915	141.846	123.147	82.0459	91.1952	97.1445	66.3466	64.4026	72.5359	53.8494	51.5029	55.9826	41.5498	48.8358	97.6444
Pag.B10G001145.v3.1	198.05	205.728	170.323	81.9984	90.7309	88.3091	41.8018	65.8778	49.452	51.2958	34.8055	29.3568	49.7523	41.1541	53.2655	25.9048	37.116	63.692
Pag.B09G001499.v3.1	50.2998	46.8212	53.0453	43.9884	38.7419	37.3793	91.9113	86.7533	94.2453	98.1544	90.1941	91.8554	84.7002	85.3962	64.9706	140.774	89.7028	88.7166
Pag.A14G000855.v3.1	72.1934	43.0832	67.7596	49.8457	80.7634	56.1519	71.1968	61.5435	69.266	93.6269	78.596	80.2049	85.1865	67.5282	88.6475	59.5979	107.801	144.532
Pag.B14G000647.v3.1	8.99997	9.16163	8.7815	84.3508	96.2028	102.177	146.077	135.761	130.846	83.7501	95.2388	93.5964	63.5564	64.6249	47.5681	72.7906	67.5375	66.4895
Pag.B09G001371.v3.1	15.2868	13.1555	12.5116	78.3814	101.507	93.7298	95.7642	98.5526	95.6336	72.7567	75.3398	84.4077	108.614	113.056	97.805	46.3997	85.2036	89.3284
Pag.A08G000927.v3.1	53.7996	66.3333	69.5945	162.352	228.241	177.997	58.6547	62.8255	61.5217	33.5646	39.0966	40.7817	24.9865	21.324	21.801	88.5149	62.1817	102.869
novel.275	62.6766	68.4238	62.7199	88.0836	138.726	98.448	92.9112	84.7819	85.4172	70.1857	73.116	72.9144	54.6791	59.0418	66.1819	29.8607	54.1648	113.667
Pag.B09G000606.v3.1	39.4256	36.2657	39.1221	70.3963	80.4869	73.9262	85.531	82.0328	87.624	90.19	88.0157	93.1845	74.6746	79.2408	89.4336	83.6704	78.0631	104.256
Pag.A05G001269.v3.1	153.452	163.465	136.015	114.054	114.345	91.6963	34.7769	41.7779	46.0095	44.1808	47.501	36.7962	52.5125	46.5888	54.3762	89.0464	51.5966	57.107
Pag.B08G001147.v3.1	391.558	386.189	383.007	29.4704	31.5591	25.0433	13.2091	10.8591	12.3045	9.47528	9.31221	10.8428	7.62239	5.97661	9.08226	13.2204	11.0558	13.8862
novel.1493	63.7425	58.3938	57.4732	129.858	155.238	138.001	105.979	109.634	112.633	68.1221	69.9382	70.3372	39.7354	43.9138	39.3733	8.39588	32.8028	67.9554
Pag.A14G000239.v3.1	64.0826	51.4058	57.2681	65.7877	80.6177	57.7059	64.784	59.2504	57.1046	68.8706	65.2742	68.5317	79.8476	84.6659	72.1548	124.754	110.926	138.103
Pag.B14G001177.v3.1	67.1841	65.5142	68.4115	59.4141	72.4316	56.837	93.6119	93.4815	92.5524	89.9816	85.4656	83.1653	98.073	91.761	100.544	35.2563	41.9861	73.424
Pag.A14G001712.v3.1	2.15505	1.20258	1.78629	1.43502	1.63515	1.79969	67.9029	42.9774	37.6516	80.5903	106.964	114.261	143.229	153.373	99.333	197.97	103.932	209.63
Pag.B03G001235.v3.1	69.9303	62.9891	60.1478	132.644	162.377	135.842	107.114	109.726	99.3938	66.3791	63.1614	62.2327	43.9919	42.0553	40.9062	11.8104	34.7247	61.7912
Pag.B04G000231.v3.1	10.2669	9.68704	12.3334	43.031	56.8257	62.9503	71.2982	88.5004	78.9744	116.541	90.3722	99.4315	83.4908	116.519	104.969	45.4209	96.3713	180.127
Pag.A10G000195.v3.1	23.0532	19.5877	23.2538	56.9872	55.1385	69.1507	91.0604	76.1046	103.403	110.678	99.1817	116.783	89.7112	86.9744	62.947	89.3189	120.243	73.2788
Pag.B09G000609.v3.1	99.487	105.608	94.3121	74.5758	76.6308	78.4763	91.9855	85.7737	84.7713	78.0666	75.5212	71.5807	67.3377	66.521	60.7141	56.1026	53.2834	45.8594
Pag.B04G001752.v3.1	6.94913	6.67621	8.83936	22.2791	25.1734	26.775	48.2503	42.6925	44.0543	93.4124	111.444	104.133	133.278	131.666	147.116	138.833	120.634	152.366
Pag.A01G001065.v3.1	109.454	116.097	107.866	57.3002	55.6986	61.5819	60.0074	54.7713	63.04	82.5893	77.0025	76.0366	60.7547	75.6351	66.9738	55.7467	98.3251	84.1871
Pag.B10G001614.v3.1	35.3348	33.9407	33.7358	52.8179	66.8901	53.1633	75.8685	72.0198	76.8291	89.046	97.7821	93.3668	79.4906	86.6987	80.9397	106.011	92.1578	136.619
Pag.B16G000036.v3.1	46.0796	66.0441	60.0995	69.4962	82.7627	61.8731	83.3176	76.2703	81.041	71.4013	65.4957	80.9548	72.1444	72.9592	78.4668	64.8874	84.8429	144.158
Pag.A19G000761.v3.1	29.7757	31.5398	29.2641	63.8337	71.2624	65.0915	94.663	90.2277	94.7468	80.8041	87.1748	85.4897	77.3848	83.6957	86.2372	74.7744	89.4188	125.654
Pag.A02G001208.v3.1	146.271	158.025	154.366	86.3276	76.5867	71.9729	55.2094	56.7698	63.683	58.5491	51.9302	60.2574	53.6104	55.1905	55.0033	38.0335	52.8189	64.448
Pag.B13G001506.v3.1	0.57867	0.217451	0.103821	49.2455	46.3904	61.7947	103.123	112.624	89.589	128.623	128.415	120.07	138.14	120.214	81.4115	40.0438	68.4498	69.4375
Pag.B15G000868.v3.1	49.2916	57.6855	54.1765	28.615	28.5466	33.8413	73.0849	71.162	66.0532	85.7964	100.099	109.426	103.002	101.875	98.1473	87.34	97.2831	112.839
Pag.B02G001267.v3.1	68.6987	79.4645	76.159	95.0022	96.5284	90.4281	83.437	69.4741	84.7865	62.3276	62.1618	76.4761	74.3772	75.3552	61.7637	26.4408	70.4252	104.475
Pag.A14G000941.v3.1	275.117	310.323	253.686	42.4288	47.1504	39.9651	29.0263	30.2512	27.4357	23.8912	23.0031	23.9377	36.5707	40.3025	30.7582	53.5961	35.8566	34.093
Pag.B05G001627.v3.1	73.7542	79.9124	74.6226	102.987	140.901	111.034	83.2351	82.6436	84.3367	66.0956	61.6771	61.3671	59.1001	56.2896	55.726	25.0847	52.7342	84.7902
Pag.A02G000243.v3.1	110.55	113.334	79.6509	92.3905	101.336	106.449	62.5287	57.0085	86.7542	67.6279	34.9432	43.0178	46.1651	46.1764	59.9437	69.1411	69.2109	109.439
Pag.B14G000811.v3.1	52.8805	45.9343	45.6772	45.4545	58.2789	44.3177	61.5582	68.8215	68.8903	93.7539	83.6831	92.7734	98.2921	93.4206	95.8318	61.7217	119.638	124.415
Pag.B12G001151.v3.1	56.1838	69.8165	62.9085	100.005	107.155	107.441	93.0794	93.8975	96.4939	77.3052	68.9071	80.0335	46.8917	52.0324	52.1996	42.3608	51.1889	95.6865
Pag.B10G000249.v3.1	39.4687	49.3126	39.3274	44.4578	58.9218	54.2448	85.9873	87.361	81.6776	102.076	109.454	107.599	76.8976	78.8855	65.8346	83.0661	80.9311	108.04
Pag.A04G001545.v3.1	30.0052	31.3476	28.502	34.2362	29.7994	29.6658	74.5607	67.8713	70.8646	77.2842	66.7818	68.0666	70.5358	109.971	75.0478	209.813	131.338	147.724
Pag.A11G000647.v3.1	99.5678	98.4373	88.4982	94.1899	87.6644	91.365	59.3278	58.1562	66.7589	57.5135	48.417	47.0174	40.1948	50.1588	58.0514	130.656	98.7408	78.6873
Pag.A08G001869.v3.1	59.4086	62.2581	59.068	131.758	140.798	142.774	101.811	104.16	103.944	64.6541	63.3346	63.9817	41.6075	45.4775	40.0515	38.0477	38.0885	51.3997
Pag.B19G000611.v3.1	174.026	203.861	178.083	47.1967	49.2927	45.9188	35.9373	33.4423	29.7589	50.2914	40.415	41.7205	44.0956	72.6511	59.0314	83.6839	80.1649	82.41
Pag.A04G000761.v3.1	4.59405	5.23434	5.11446	4.5604	8.04403	5.38262	52.1481	33.8539	41.7772	66.4867	79.9502	100.873	87.4513	130.692	116.79	179.026	184.279	245.288
Pag.A04G001583.v3.1	284.303	356.345	352.542	34.0466	32.0313	28.3093	18.0882	17.0556	19.4261	18.4499	18.9833	18.8179	21.5211	27.7613	28.6556	13.4465	22.3066	37.2855
Pag.A18G000278.v3.1	3.75135	4.38223	3.75537	28.7936	31.9928	36.7931	22.0171	24.0487	20.4369	91.8782	111.151	95.9169	117.6	136.284	133.289	144.869	143.198	198.029
Pag.A18G000274.v3.1	17.7199	14.8442	22.4518	29.2266	32.9717	29.325	75.4286	79.5704	83.6263	73.6062	67.2495	83.8493	88.1856	96.3038	92.1272	147.64	107.959	205.059
Pag.A15G000499.v3.1	48.206	50.7936	47.9686	107.736	143.467	111.112	84.294	92.6199	94.7534	68.8685	61.5395	67.4416	50.2491	50.2756	54.9472	48.2152	47.3265	115.643
Pag.A01G003327.v3.1	15.7028	13.6903	15.149	48.845	46.6792	49.8531	114.083	106.724	109.98	112.901	104.588	115.417	80.0864	76.5048	62.529	96.774	77.5863	98.1473
Pag.B12G000112.v3.1	41.3824	39.1921	37.5189	23.1207	20.3175	23.6765	55.3862	56.308	63.7893	100.189	97.6708	107.139	115.092	118.589	92.2959	141.683	100.137	111.272
Pag.B03G001241.v3.1	21.4161	19.2886	19.9696	48.3015	76.6098	49.1466	113.997	119.644	108.377	88.4242	98.0586	98.3264	71.4785	73.4687	106.297	45.0037	55.9595	130.95
Pag.B01G000104.v3.1	142.496	156.377	158.23	57.8354	58.1637	52.4781	74.5211	69.7839	70.6858	61.0861	54.7336	57.0636	47.2197	44.3761	46.7316	74.0908	50.0389	61.5889
Pag.A01G003527.v3.1	58.9719	59.5297	55.7537	113.725	149.424	124.064	103.905	93.4298	93.4061	65.6359	57.4543	61.2839	54.9514	53.0399	47.1593	37.7243	41.8952	66.0301
Pag.A11G001013.v3.1	41.0284	40.567	44.588	77.6779	100.55	78.3927	101.943	98.6725	106.208	69.4219	69.2722	71.0946	82.0307	85.7967	103.576	45.8582	52.0643	68.3255
Pag.B01G001156.v3.1	70.1223	74.3415	80.1044	92.993	97.5499	103.927	83.3016	85.2866	88.9862	63.5159	54.0355	55.8207	69.4796	66.2101	72.1913	51.4126	66.1494	61.3259
Pag.A01G000907.v3.1	53.4827	60.3786	53.8144	93.7064	135.73	101.407	85.0006	96.4668	91.4139	62.4679	63.7905	67.1976	51.7631	51.8911	62.7506	65.5468	45.2842	94.6242
Pag.B10G000786.v3.1	56.3252	59.5023	64.2473	117.666	181.773	131.368	81.0082	91.518	90.0052	59.2783	54.4851	65.5285	41.8945	39.2918	53.0537	25.2334	41.329	82.7334
Pag.B04G000924.v3.1	257.499	261.27	199.111	73.442	94.7635	115.326	37.8059	40.647	42.2427	16.8172	21.2452	15.9275	20.2566	19.5481	26.4823	21.6156	27.546	44.221
Pag.B07G000112.v3.1	45.0346	23.3308	41.0205	52.1658	68.4813	74.8182	69.8091	58.2129	80.5337	75.7396	83.3559	69.9797	74.4426	54.8585	89.3952	52.6539	121.607	199.372
Pag.A18G000389.v3.1	198.296	172.08	170.329	40.3268	55.6914	46.2085	48.676	49.2571	42.6584	53.2652	56.5948	53.7218	58.4345	74.3277	44.8874	33.8268	53.9596	82.1729
Pag.A17G000264.v3.1	54.0792	57.9569	51.002	95.3157	135.521	104.832	83.0915	83.9556	79.98	66.7498	65.5352	74.0964	60.7348	57.6025	66.4478	29.0736	55.7015	113.023
novel.2256	98.5533	105.832	107.922	155.875	177.313	158.411	81.3193	93.0477	87.8109	44.7033	45.3297	41.0384	29.9912	25.0623	29.1462	13.9732	18.9137	20.1992
Pag.B01G001864.v3.1	38.8434	40.904	41.3684	68.2591	76.295	68.1594	99.632	98.2699	96.6357	73.6105	72.6014	78.4803	67.9207	69.2922	75.3524	82.0673	76.2365	108.587
Pag.A09G000629.v3.1	86.0788	87.375	81.0002	115.25	165.979	124.715	83.7907	81.8798	91.4063	54.3591	47.0138	49.5863	39.2947	43.3634	52.2909	17.8984	35.9818	74.3875
Pag.B09G001505.v3.1	17.9881	17.89	20.5345	46.6086	46.511	49.8555	108.038	94.2411	98.021	90.5245	88.8928	100.902	90.3518	91.2681	77.2194	115.379	90.2538	85.9919
Pag.B10G000808.v3.1	378.528	421.145	460.888	14.699	6.58224	8.99243	4.88473	2.54214	2.26708	2.89061	5.39298	3.85284	2.21567	2.72506	4.37646	2.12789	2.13908	3.28336
Pag.A08G001202.v3.1	17.6406	18.6978	19.1956	44.2978	44.9473	45.1443	66.9379	68.2416	67.4866	118.744	120.93	111.588	96.7288	110.694	103.788	74.4725	93.1803	105.779
Pag.A19G001018.v3.1	154.767	158.938	140.843	93.4832	104.939	88.974	56.995	57.7705	53.9741	44.1135	42.32	42.7215	48.2016	49.6446	39.5453	41.8165	51.036	54.9556
Pag.A13G000616.v3.1	30.3309	27.007	28.0951	27.351	26.5559	25.3186	116.509	88.7201	102.139	91.3532	82.8595	84.015	83.98	84.8614	72.2878	108.422	108.637	135.728
Pag.B13G000024.v3.1	229.839	240.081	270.752	37.3204	39.647	36.9761	38.9582	39.1752	38.6216	43.9512	40.7318	46.6114	26.3281	44.2188	44.3631	24.2807	29.3164	51.6752
Pag.B02G001287.v3.1	72.5099	75.9181	73.5411	43.6489	47.6153	41.1507	84.2058	71.7227	84.5863	63.5288	54.0855	63.8985	73.055	81.6482	82.3162	77.3181	100.319	131.335
Pag.B10G000139.v3.1	78.3971	59.0748	68.7191	61.9811	72.7793	72.0471	74.4589	62.2789	75.676	78.5333	76.358	73.256	64.8612	60.0274	60.6407	64.5996	103.374	115.27
Pag.B05G001142.v3.1	100.612	112.034	113.667	67.5488	51.5857	56.7802	79.9031	78.3392	81.4215	80.6871	77.4327	68.2803	67.3347	68.478	58.6628	53.0327	65.1942	40.9501
Pag.B12G000916.v3.1	81.0126	84.0893	76.2103	109.006	136.673	109.069	79.0943	80.0829	83.341	55.3567	57.0609	59.1241	45.8087	47.8328	61.0698	37.728	43.5008	74.6564
Pag.B08G001794.v3.1	56.3241	62.3928	56.0551	121.892	146.44	143.893	95.9056	100.913	104.251	63.4248	63.041	58.6261	41.8372	41.2313	36.9773	46.4914	33.8148	46.1713
novel.3802	16.3444	5.83965	9.86564	51.6644	78.7179	19.6575	29.8497	6.48176	16.4468	143.102	237.757	216.804	76.765	94.5002	102.461	63.0904	84.3538	65.7527
Pag.B12G001355.v3.1	64.2337	71.3514	68.9573	111.245	132.931	116.061	89.8634	93.5422	100.202	67.7798	64.222	68.0864	46.0777	44.5685	43.7548	36.003	41.7926	57.1165
Pag.B15G000072.v3.1	52.3672	66.7063	50.4005	98.8378	127.616	91.3496	80.6427	89.8679	83.7408	70.5543	66.6152	77.9641	60.1022	64.5219	57.692	17.6085	55.7446	104.252
Pag.A15G000847.v3.1	12.5777	12.0703	13.654	11.1039	13.0456	11.7322	79.284	65.2649	61.9782	82.9136	109.585	114.336	130.274	131.61	87.7283	122.948	109.315	145.169
Pag.A04G001622.v3.1	49.1766	42.3487	45.7265	42.4006	50.7605	41.6878	69.2484	63.5489	60.4634	86.7419	84.7451	87.5965	97.6694	109.216	90.1919	83.9631	97.972	109.829
Pag.A11G001598.v3.1	103.927	65.3722	69.43	85.5928	126.936	81.1149	67.9239	69.0982	79.7845	51.3609	54.3633	63.1625	58.3774	59.8643	80.5124	55.0616	52.6625	88.1784
Pag.B05G000762.v3.1	121.226	129.018	118.188	114.381	148.787	127.22	41.6281	47.7812	44.9861	44.9377	44.4128	44.1365	49.2633	59.7995	52.5724	14.4916	46.6697	62.631
Pag.B18G001364.v3.1	65.917	54.0854	50.9952	129.332	214.619	151.433	71.4059	82.915	79.9374	43.2692	44.0827	47.81	38.9107	39.6161	55.7182	23.7465	35.3585	80.9935
Pag.A04G000467.v3.1	104.396	138.471	117.135	90.1921	91.0367	89.5154	77.7526	78.6735	84.6819	64.8226	60.0031	58.3521	48.7788	47.3913	37.1581	36.3986	43.5911	40.9939
Pag.A15G000175.v3.1	68.4441	62.0833	62.8637	96.5664	132.996	108.997	78.5157	81.1782	81.3228	60.6332	61.4737	65.9966	52.9974	53.5224	51.7718	60.9735	46.6843	81.0699
Pag.B06G001061.v3.1	50.0563	55.8721	53.7569	105.417	146.943	125.922	94.0008	91.6045	93.4236	63.1863	59.011	62.8715	48.3975	44.7968	50.3541	32.7911	40.5943	88.9564
Pag.B13G000311.v3.1	31.8303	30.0646	30.5089	71.3471	94.8619	67.0051	83.8884	88.413	87.4769	66.6255	79.2314	80.2942	66.0894	78.65	83.5924	61.7127	73.1468	131.444
Pag.B17G000428.v3.1	45.2609	47.2776	47.5591	119.058	157.89	131.742	83.4188	91.3376	94.5651	64.4139	60.7295	63.3892	47.9049	48.1123	44.7679	30.4379	36.4315	89.6518
Pag.A14G000937.v3.1	74.6688	67.538	69.2503	62.3219	122.816	87.6505	55.634	50.1488	43.2154	64.3675	59.6091	66.0731	68.6348	73.6894	75.8339	36.1472	72.6346	153.098
Pag.A18G000779.v3.1	63.5407	64.5462	65.8965	58.2024	48.2233	44.3229	62.2822	56.4598	60.929	79.7637	94.8067	81.0738	85.3815	96.6415	83.3837	113.479	88.6713	55.6418
Pag.B09G000455.v3.1	16.6581	13.1467	16.299	35.8644	39.4054	27.9642	98.8287	89.4074	88.9705	102.179	113.256	111.407	102.455	116.704	113.017	32.2597	78.0319	106.449
novel.2565	84.2806	87.6984	86.6646	78.321	78.7732	71.6178	75.075	78.0954	78.425	78.3141	73.9389	75.627	68.1055	71.2788	65.1911	50.6478	52.0262	47.4415
Pag.B14G001002.v3.1	46.1162	52.7153	48.0368	119.758	169.392	137.209	87.8485	93.7288	88.4786	62.4146	56.8735	55.4212	42.3227	42.7091	44.6378	40.9048	36.899	74.6994
novel.930	50.9873	50.0705	54.5055	117.397	140.771	126.381	96.8125	106.433	111.657	66.7864	60.3658	63.5185	48.6602	40.6873	48.4415	25.8211	39.3666	50.6533
Pag.B09G000200.v3.1	86.1761	89.6923	85.443	65.5677	91.0317	64.4411	74.6306	79	77.1184	67.7502	66.8841	73.6764	59.2811	59.8957	74.3985	25.2624	60.3869	98.4961
Pag.A09G000222.v3.1	91.6457	97.1588	85.8648	72.109	89.3225	65.7484	69.4246	71.201	69.6527	64.4947	67.1761	75.0136	56.2654	63.3347	76.7676	23.5931	64.9105	95.1431
Pag.A08G001255.v3.1	124.922	113.369	137.371	51.0965	45.4293	67.091	59.207	52.3818	64.5066	69.1872	71.0771	73.623	47.8271	53.4495	53.2276	44.5533	93.7477	76.6876
Pag.A02G000783.v3.1	68.5903	60.1068	79.0398	65.5765	52.3433	55.0137	96.1947	86.4586	98.3945	71.2211	66.9317	65.0939	75.7821	69.8779	76.8362	51.1295	82.6674	77.4429
Pag.B11G000636.v3.1	55.0705	86.4441	88.3916	96.0757	94.9122	93.9124	97.8995	94.6538	92.5686	77.1311	73.4566	69.8303	74.7911	63.6124	57.3179	24.4486	46.5964	11.3556
Pag.B05G001995.v3.1	77.6395	78.8802	72.0963	88.2955	115.476	89.54	69.7559	80.3794	77.1142	59.8781	62.5661	64.0661	56.619	65.6284	70.1632	33.4992	52.7963	83.4282
Pag.A02G000173.v3.1	56.9978	59.3331	55.3353	78.9333	74.6543	104.053	103.86	103.258	109.433	68.5369	78.8211	84.6913	67.2973	62.6644	44.1507	40.2265	56.7803	47.5248
Pag.A06G001347.v3.1	30.337	40.957	36.2125	59.1028	63.1147	61.2934	67.282	77.0374	73.173	81.9199	50.3429	59.9768	76.031	84.7331	66.0828	122.882	69.0708	176.723
Pag.A04G000469.v3.1	0.19349	0.299925	0.286396	0.97381	0.652494	1.14329	16.7098	11.3634	19.8436	54.9258	60.2843	120.384	107.854	81.8777	121.973	111.594	238.107	346.892
Pag.A02G001138.v3.1	35.4871	28.7541	30.6404	43.8476	66.5864	53.692	92.5947	89.5009	87.0453	81.6475	88.2861	86.4902	83.2638	80.2002	73.0892	67.7981	76.2027	129.934
Pag.B09G001630.v3.1	78.0569	56.8948	66.5983	115.701	118.585	110.987	84.3088	89.6916	102.258	45.036	43.8333	40.1621	63.4648	66.1382	84.3945	30.6235	51.9833	45.5625
Pag.B04G000448.v3.1	12.0047	10.0648	10.5794	43.0848	52.5766	53.1179	94.1958	85.1593	95.6941	84.4157	97.2259	103.779	94.2267	87.2277	85.7127	83.8206	85.8895	115.189
Pag.B03G001789.v3.1	68.5307	72.0503	68.2656	86.4939	132.404	102.135	89.3456	86.3313	89.559	59.8524	57.5361	60.8172	52.6008	49.2982	50.9141	19.4224	50.1573	97.5283
Pag.A02G002529.v3.1	0.106312	0.0732407	0.0699369	2.00302	2.44981	1.39594	10.3993	13.3136	17.4331	145.386	85.7987	81.9316	78.9836	183.348	89.469	173.909	183.674	222.99
Pag.B01G000612.v3.1	53.3282	64.0005	60.6	57.3028	70.4657	57.9228	73.8909	69.0491	73.5482	75.1126	79.2834	75.2323	68.6319	69.42	65.2439	94.7661	71.1038	113.589
Pag.A01G004352.v3.1	118.064	138.897	141.799	76.7739	55.3982	74.0018	53.3656	55.0922	54.0758	76.9403	71.9072	63.2557	56.5119	58.1363	50.7789	61.9455	53.6672	31.4358
Pag.B01G000965.v3.1	122.589	127.747	125.072	60.669	58.8823	63.8954	57.216	46.2591	58.3537	65.7005	61.0229	60.5906	55.1309	61.9125	56.0017	46.5688	77.4536	84.8378
Pag.A11G001243.v3.1	17.1301	19.8617	19.7095	23.5297	25.1575	24.4272	81.1203	59.1913	58.4574	79.4218	97.8446	107.622	107.457	107.198	69.9491	147.513	125.286	118.794
Pag.A05G002477.v3.1	44.9467	47.8887	44.1991	46.6222	55.8591	56.5348	70.8223	83.9212	78.5254	92.0391	91.369	91.6476	97.0325	92.4246	80.5259	56.2369	73.9357	82.1623
Pag.B06G002050.v3.1	2.86368	2.19395	1.21801	46.2194	56.1105	67.0219	92.1086	86.29	73.6743	116.299	112.904	114.278	97.2592	103.523	86.6856	63.0662	80.8477	83.2327
novel.1544	44.5077	44.6432	48.9252	97.9689	160.589	117.851	79.4683	88.624	88.4459	60.7801	57.2754	58.2235	42.2163	46.1336	67.9078	43.9348	40.2126	97.8147
novel.1108	64.6771	69.1305	63.99	109.644	125.717	110.755	94.6756	98.0113	100.927	68.82	63.9722	67.486	43.4166	41.6027	34.1189	38.8922	36.2288	52.694
Pag.A02G001272.v3.1	70.6638	75.0653	73.519	96.8973	130.496	105.35	82.3214	85.7035	88.6137	60.0197	63.7987	58.5059	48.7146	61.9787	55.6638	10.0105	44.8044	71.4352
Pag.A18G000304.v3.1	122.689	95.1052	126.088	154.965	103.853	117.976	54.8943	43.6834	49.2423	46.96	55.2505	51.5689	38.7759	44.5143	43.3359	48.7972	53.1281	31.9452
Pag.B04G000770.v3.1	39.0337	37.7419	36.5496	67.2805	57.4096	56.2092	90.566	88.1658	83.0788	82.2412	78.1954	85.3176	77.9058	80.5638	79.5341	72.3059	85.1235	79.5097
Pag.B04G000569.v3.1	64.0191	61.5819	58.7306	97.4677	160.128	116.64	80.3431	83.4494	72.4388	57.407	56.2974	58.6149	49.2993	49.1337	56.7103	23.1936	43.0582	88.055
Pag.A16G001269.v3.1	167.603	162.834	165.854	66.0512	61.326	70.0349	37.2227	46.2607	39.2121	80.8968	75.6424	65.33	37.8444	45.7515	36.3173	32.9138	47.4274	38.0327
Pag.B06G002192.v3.1	197.384	187.702	158.841	89.3704	91.0357	95.3072	42.1165	46.6322	40.1478	18.3041	21.1986	21.0985	39.3882	50.0923	42.1889	27.6135	63.1212	43.2037
Pag.A09G001434.v3.1	53.1623	52.1092	50.8748	51.4465	47.2491	47.7761	88.8566	81.4891	87.9599	87.216	85.9498	78.9157	78.9996	76.3489	63.4669	115.031	73.8808	53.7316
Pag.A04G002023.v3.1	52.1056	55.1698	50.8787	100.291	138.7	105.959	86.8379	88.359	90.9992	62.4681	64.5577	66.0166	45.8681	49.5898	54.709	39.4613	40.4191	81.4639
Pag.A07G002523.v3.1	127.387	133.792	134.17	58.6302	54.878	60.2217	62.6754	62.0611	59.1203	53.2663	45.8774	43.554	54.8744	58.6089	51.7699	78.1346	74.0856	60.5258
Pag.B08G001864.v3.1	46.546	46.9704	47.1886	95.9186	119.489	106.137	100.048	103.499	100.19	63.4158	58.422	65.1427	51.8222	54.8213	52.0294	35.5751	45.0788	78.5997
Pag.B15G000435.v3.1	122.963	142.044	123.411	63.5878	60.1287	72.6999	66.4377	66.1761	64.5884	61.9117	66.1553	59.4032	68.419	62.0431	48.0257	30.4266	55.1372	37.0985
Pag.B01G002836.v3.1	137.567	133.775	137.796	66.7737	70.5568	62.8129	42.8776	39.2208	47.0333	51.2218	41.7273	41.2365	46.7759	44.2919	43.5504	103.606	64.3228	95.2941
Pag.B12G001009.v3.1	131.721	127.22	146.202	115.781	142.07	124.437	46.7692	60.3256	48.3022	24.0082	36.3768	26.9689	46.0209	54.495	50.3784	3.05086	29.091	57.0249
Pag.B13G001524.v3.1	63.2355	57.6319	51.8483	88.103	77.5001	87.1524	80.8421	77.6582	83.1607	46.9046	59.765	51.9583	72.9766	69.0386	86.7516	55.6374	73.9421	85.7765
Pag.A05G001621.v3.1	65.8822	77.4918	73.8981	47.0048	47.2784	44.3382	93.4133	79.6281	86.5308	74.0289	76.2575	83.3716	63.9012	59.2202	62.6173	70.4541	64.4983	99.0301
Pag.A17G000027.v3.1	2.29225	2.36878	1.35715	16.3287	28.0213	22.0321	49.3934	39.1448	50.5759	71.4342	71.8934	93.399	105.724	113.441	129.658	45.8545	155.887	267.357
Pag.B10G000738.v3.1	72.6051	75.0291	70.9665	87.3239	117.541	94.9738	76.0997	81.6408	87.0211	63.4839	60.374	64.8619	51.5866	49.629	52.0527	37.0335	45.2984	78.0407
Pag.B17G000492.v3.1	1.61038	0.332828	0	5.48633	3.52987	4.31362	22.1435	21.7321	24.2139	50.9856	67.8776	69.4275	84.7335	123.577	229.002	138.34	195.229	219.756
Pag.A06G001627.v3.1	53.5224	54.8794	39.3371	157.554	160.325	152.664	53.5949	56.5405	57.8446	57.174	60.9186	61.1275	77.1194	50.848	50.0107	25.4561	40.5856	52.1446
Pag.B01G004566.v3.1	68.9814	40.3166	51.8885	67.4209	82.9429	85.528	63.5259	55.1082	52.6739	64.6707	71.3101	59.747	68.334	95.034	62.4375	45.0472	86.3882	136.317
Pag.B04G001125.v3.1	105.828	111.522	108.254	64.8039	54.1044	49.256	64	61.5177	66.0085	65.937	65.7567	56.7924	62.0035	63.6124	59.1178	56.6696	69.569	70.0395
novel.3706	46.0521	49.1876	49.4934	27.5377	28.0163	30.301	44.3639	45.5527	45.904	75.5217	82.7666	89.0778	94.3994	106.752	90.6819	70.3383	136.22	138.103
Pag.A02G000133.v3.1	36.9694	36.2707	40.4432	24.8551	30.0542	28.5406	69.2584	64.755	59.4099	80.523	100.674	99.3595	90.0516	95.8746	82.7336	62.1001	90.5173	157.47
Pag.B14G001416.v3.1	52.5234	53.5288	50.5983	53.5288	49.2644	51.8356	82.3098	73.771	74.8984	79.2644	84.9245	94.4443	66.9218	82.7189	65.529	110.959	72.3324	50.4637
Pag.B06G001712.v3.1	306.652	327.083	262.756	31.4607	38.1335	34.2148	18.8852	19.8056	17.5642	15.6484	24.7353	20.5963	17.9734	22.9629	25.6422	20.7166	24.8763	20.1101
Pag.A13G000065.v3.1	79.5094	76.6911	67.8665	14.2153	20.1808	16.1886	68.6771	45.8811	65.8392	49.8042	50.6794	52.5287	69.606	79.1817	99.6841	51.8542	114.276	226.898
Pag.A09G000466.v3.1	15.8362	14.927	17.719	34.2201	39.6615	29.703	99.3889	92.4542	92.266	97.094	98.7404	106.536	97.1297	104.843	106.595	22.7225	78.0729	100.536
Pag.B13G001253.v3.1	49.0705	46.8351	48.5894	66.0948	85.8988	64.8351	59.5714	55.922	54.4406	67.3601	69.555	77.4897	60.7946	76.8005	81.3506	113.318	67.2026	101.981
Pag.B12G001172.v3.1	58.4054	57.0487	52.8776	37.0735	32.6961	37.3881	81.7454	73.2529	75.388	90.0086	93.8184	79.9414	88.3017	91.1397	70.625	73.0459	81.181	70.551
Pag.A09G000608.v3.1	0.39499	0.408177	0.194882	0.586185	0.666	1.21882	24.1483	21.7165	32.6814	126.502	89.6353	89.1521	88.5995	136.214	87.1825	220.254	183.206	140.851
Pag.A06G002802.v3.1	88.7762	78.1008	76.6555	49.3456	64.1138	49.7386	67.8205	65.6545	70.569	62.4314	64.7426	66.1206	64.2025	75.653	75.8196	54.8899	61.53	106.331
Pag.A10G002146.v3.1	36.336	40.2005	35.4063	21.4551	23.1893	21.2356	75.3567	51.3434	53.2942	91.9041	119.455	113.732	101.401	92.5421	67.0555	111.235	84.5022	102.714
Pag.A04G001272.v3.1	17.4927	14.9465	17.4108	42.3922	44.2422	41.2248	68.8889	70.1469	68.132	88.7465	88.5302	91.5409	88.2814	97.9652	89.036	91.2836	91.7414	129.983
Pag.A16G000121.v3.1	193.017	183.998	188.438	45.8852	41.3075	48.9862	35.782	31.0507	33.7268	49.8776	51.86	50.0505	42.5478	41.042	43.9892	36.5362	53.4244	68.2877
Pag.B06G000309.v3.1	47.7619	46.9525	48.9952	49.1397	47.682	52.5195	65.28	65.5243	62.1394	93.15	95.1226	90.276	74.6494	85.4072	82.1248	97.9567	78.6549	56.0984
Pag.B15G000514.v3.1	147.159	167.097	153.283	55.7255	53.7144	53.2027	61.2789	54.7189	56.1181	53.603	58.7246	55.0233	46.3837	48.0239	35.4769	48.3173	52.9482	37.6535
Pag.B06G001593.v3.1	175.511	233.763	280.14	10.8556	13.7301	12.4588	69.6994	54.9745	49.2612	33.6474	37.4446	37.7503	34.5021	47.1644	37.1645	34.0116	38.8449	35.9442
Pag.A06G000434.v3.1	38.876	38.4862	39.5528	85.3004	93.2659	83.1287	87.4865	94.8769	91.1575	77.036	75.5008	74.1607	59.8952	60.5766	65.492	53.4964	47.1685	70.062
Pag.A13G001116.v3.1	76.4675	75.3744	78.268	74.916	100.161	77.2425	57.7422	59.3473	66.1473	64.3896	56.9167	62.7487	56.0618	59.5546	60.3173	61.0488	50.1427	98.6537
Pag.A14G001543.v3.1	5.30082	4.16312	9.41526	49.4165	80.9766	70.8279	136	148.192	148.492	45.1641	39.936	39.6122	59.9666	68.5757	69.9053	25.8899	94.0176	139.344
Pag.A04G000338.v3.1	131.86	144.272	136.112	58.6466	55.2039	52.4671	59.3209	56.9489	55.5363	58.511	60.1962	57.4503	51.3618	51.0577	45.616	67.7934	41.3455	50.2165
Pag.A10G002463.v3.1	10.8589	9.57124	8.66676	31.5297	38.7729	36.3589	64.2678	60.2608	57.4182	84.7061	82.4145	112.179	98.4661	89.7382	113.162	67.6231	90.0352	175.701
Pag.A01G000758.v3.1	42.0881	47.1177	43.8386	20.6159	34.9741	25.6117	60.7747	58.9682	49.4948	63.5149	86.6783	84.8667	84.1187	79.8424	73.1643	184.589	75.032	114.83
Pag.A17G000881.v3.1	118.632	110.158	110.577	48.5956	53.7163	52.9539	50.9333	44.9079	49.1652	64.6268	61.0475	63.272	63.8888	80.3199	66.41	32.5001	78.1719	79.5404
Pag.B12G000101.v3.1	35.6264	27.0034	35.3004	34.3104	36.9545	28.9086	66.4378	61.7162	75.9111	75.3443	71.366	74.0782	75.9181	89.6958	75.5231	122.547	108.582	134.022
Pag.B04G000430.v3.1	92.649	104.041	96.1441	88.4722	95.394	95.5729	78.5764	75.0085	80.1441	64.6102	57.4513	61.0242	41.3338	42.2787	38.2101	36.1397	43.1655	37.137
Pag.A04G000958.v3.1	260.524	228.353	185.03	78.4825	91.3989	114.064	34.0869	30.7565	36.6126	13.0656	15.8337	18.002	15.2342	14.2034	20.7629	23.7105	20.5534	26.5163
Pag.B03G001910.v3.1	18.0701	18.1418	20.75	18.1242	21.9568	19.0493	67.3429	56.9974	54.0215	82.7187	96.1491	102.362	108.276	112.833	86.8485	91.7742	99.2657	152.283
Pag.B16G000590.v3.1	105.025	106.58	114.065	63.6781	72.4926	63.5445	60.3224	61.6327	64.0696	67.8343	63.5368	65.5824	62.5554	59.7798	54.1556	36.8229	50.5341	54.0698
Pag.A09G001412.v3.1	93.8082	103.824	97.5681	122.352	145.596	127.436	73.8781	77.9271	82.9132	42.3498	43.0901	41.1849	30.8409	29.1825	29.2204	22.4412	24.8802	37.3018
Pag.B16G000426.v3.1	50.5761	50.2573	43.5178	74.7558	103.898	86.8896	88.9123	86.5998	82.7186	55.6325	57.8428	58.445	56.3678	61.5592	59.0975	64.4198	58.3049	85.1837
Pag.B03G001350.v3.1	42.5557	40.9137	39.7303	104.74	141.245	115.736	92.7883	97.0334	96.1017	61.6427	61.8035	61.9267	43.7681	45.903	54.2879	17.1913	35.0114	71.3137
Pag.B01G003511.v3.1	68.2182	66.3035	59.6256	70.0554	74.3876	60.1789	65.0741	66.0765	65.4304	70.4762	71.8383	66.6024	69.2946	76.7129	68.189	51.0325	66.3967	86.7051
novel.3066	7.19579	5.83218	7.37905	28.2404	40.5027	38.5721	80.7394	80.2176	73.9069	90.8628	105.07	104.722	85.6656	85.3964	53.6911	95.4262	90.7977	145.981
Pag.A11G001199.v3.1	67.3191	75.7533	75.9321	67.9959	67.8908	66.1096	74.8031	73.0458	69.2369	78.9058	71.9196	74.8961	71.4495	73.3028	65.9138	48.717	51.0087	45.8546
Pag.A05G000030.v3.1	222.091	187.016	212.834	45.9796	39.5322	31.5521	47.1053	37.9113	51.0917	38.1878	28.8027	29.2387	31.3263	41.9362	42.9372	41.205	32.5253	57.614
Pag.A13G001064.v3.1	210.893	181.755	192.956	91.5386	61.8549	80.8347	35.3744	34.1986	36.8247	34.2736	36.248	31.9472	22.3864	25.9844	28.7158	45.3722	40.6981	26.2655
Pag.B08G000295.v3.1	55.441	60.89	53.3862	66.9831	77.4485	65.8341	57.7123	52.654	55.5921	59.9351	68.6681	63.3947	62.0951	76.8457	56.598	71.9003	85.6222	125.403
Pag.A02G000306.v3.1	102.287	103.984	105.098	87.0206	133.879	96.4003	59.7119	72.6398	76.6913	48.9587	43.8144	44.6391	38.6836	36.3595	37.7862	23.3626	32.1691	69.1491
Pag.B06G000750.v3.1	128.979	116.772	131.638	62.9693	41.859	56.8771	59.8131	63.7053	117.642	60.3085	63.8082	56.4458	68.3861	41.1787	43.0719	19.5217	63.5011	15.6716
Pag.B04G000203.v3.1	236.513	224.988	198.576	124.698	120.295	129.613	19.6364	28.9029	24.5728	8.86666	14.994	11.9766	14.9758	11.5356	10.7959	19.4049	6.7224	4.44084
Pag.B03G000045.v3.1	55.5539	54.9771	56.8654	103.075	114.953	103.402	90.6499	95.878	94.9995	67.5288	65.2869	61.6948	43.9028	40.7598	35.1044	40.3726	37.8177	48.5569
novel.319	43.7325	38.1994	36.3327	36.4533	49.2611	47.2954	76.6292	72.0727	66.48	83.1067	84.5267	98.7892	78.6092	74.123	77.6941	61.3758	86.4034	100.111
Pag.A01G003847.v3.1	50.2581	49.9835	51.4237	92.7504	105.767	100.084	86.7255	85.6213	86.6316	73.1731	64.8168	71.3801	50.809	46.3369	47.2408	42.3921	48.2929	56.4398
Pag.A10G000873.v3.1	36.7843	35.8709	28.6292	63.6491	69.448	64.6267	70.8054	69.4847	71.6912	74.7155	68.6364	72.994	57.3604	67.5812	83.0037	56.9792	68.4016	148.537
Pag.B01G003482.v3.1	46.3662	41.42	45.526	112.687	122.179	117.557	84.8193	84.2073	86.426	70.506	62.19	75.5403	49.8391	45.9296	43.654	26.2815	38.946	55.0022
Pag.B12G000331.v3.1	91.9403	96.3355	100.64	69.8638	55.1591	67.3803	81.0308	86.9193	63.0759	74.9609	58.3672	55.6701	58.5369	70.9669	53.5065	10.5541	80.4267	33.0388
Pag.B12G001156.v3.1	298.343	536.592	372.13	0.463551	0.630905	0.117915	0	0	0	0	0	0	0	0	0	0	0	0
Pag.B05G002061.v3.1	50.2412	55.9812	47.8131	86.9344	111.573	97.1844	81.7659	85.0655	81.4448	58.1444	58.5051	64.872	47.518	47.7626	54.9214	43.331	45.2794	89.9218
Pag.A07G002742.v3.1	88.3109	108.488	100.295	72.5096	71.0368	70.7056	45.4037	49.9837	46.4062	55.7164	47.7588	50.27	55.4794	57.7924	57.8998	94.0124	66.0696	69.8965
Pag.B08G002297.v3.1	312.18	330.529	306.233	39.0147	33.3689	33.3586	15.0353	17.3521	15.1833	8.36373	10.6076	11.7583	6.97909	7.37961	7.39389	16.6214	20.7501	14.7883
Pag.A06G000384.v3.1	51.4636	56.394	59.3033	40.8281	53.4813	53.969	68.3439	58.6952	64.1646	63.074	85.8791	79.0282	75.818	73.8849	63.3846	51.6452	73.803	133.64
Pag.B09G000273.v3.1	10.2597	12.1925	9.5165	6.35513	6.40063	2.74819	36.4731	22.392	38.3987	60.8839	76.955	135.818	101.894	61.5735	74.6598	135.225	159.138	254.895
Pag.A09G001340.v3.1	92.326	78.4867	84.7582	66.9984	67.3487	81.0048	87.6275	80.3642	83.3307	45.8004	43.7444	46.6066	43.5533	37.8215	49.3126	77.241	60.6422	76.2131
Pag.A13G000885.v3.1	59.7484	61.9999	60.6934	79.7806	93.2246	80.8527	74.0576	77.8468	78.3579	66.1564	64.0643	66.8618	55.2433	53.8505	56.4871	45.8393	51.3982	76.4096
Pag.A15G000478.v3.1	130.463	148.712	139.444	51.2417	46.4556	47.8147	62.1595	58.0798	58.5243	57.6	59.6298	54.426	51.6607	53.446	39.5948	51.5422	54.9316	37.1057
Pag.B14G000294.v3.1	31.6498	31.3597	33.4356	58.2378	75.8886	59.4035	75.4732	83.6704	77.8952	76.1493	73.3755	70.7433	64.2098	74.0412	61.75	77.71	70.1074	107.1
Pag.A08G001839.v3.1	115.683	108.879	116.306	58.1129	50.4198	68.5138	61.5686	47.0924	61.2558	59.1557	55.3919	53.456	41.6833	32.5303	30.3204	106.173	85.1575	50.3005
Pag.A09G000799.v3.1	74.3785	79.0695	76.0448	97.7405	98.2652	99.5709	87.4658	91.7058	99.9878	65.7944	62.423	54.1292	48.4782	41.3492	41.5344	21.6463	32.8444	29.4044
Pag.B10G000392.v3.1	109.409	92.6843	80.0297	138.399	218.261	157.859	35.7333	52.1939	30.9286	23.4607	30.3478	18.2826	41.8372	33.4779	51.5446	16.2501	27.4658	43.5202
Pag.B19G000656.v3.1	87.5648	96.3192	95.1708	59.9927	61.6654	57.4614	61.6345	65.2838	66.0487	66.9456	62.5977	62.8484	51.8884	56.0145	56.1995	48.0494	56.1377	89.1937
Pag.A15G000869.v3.1	5.03436	3.93698	4.09505	27.2863	31.7746	26.3702	69.7611	56.9558	62.8218	79.8987	76.8821	90.7515	78.3048	83.9113	90.0963	109.286	95.4694	207.904
Pag.B01G003828.v3.1	163.905	152.266	151.394	25.7582	17.7369	27.2262	31.204	26.9531	26.5645	56.3403	60.3097	51.2361	35.5304	60.4117	43.3837	116.484	75.4916	77.4164
Pag.A09G001064.v3.1	164.444	191.383	156.417	44.4279	47.7659	44.4792	40.4829	36.9168	33.9881	47.1248	52.3965	51.3165	55.0142	54.2857	57.0118	21.2012	52.1368	46.0635
Pag.A17G000380.v3.1	115.568	111.772	105.759	79.7148	88.9905	72.6749	57.304	50.6667	55.3306	50.1706	52.2427	47.6979	46.1985	50.2058	48.6873	49.2131	48.8224	65.0201
Pag.B06G002579.v3.1	17.2449	16.452	17.0435	22.5193	25.5221	26.1715	74.7649	69.7109	64.6963	93.8444	102.582	107.027	101.245	101.829	80.0097	87.777	84.6598	102.202
Pag.A10G000868.v3.1	55.8645	56.2645	56.3057	99.0306	152.757	107.081	67.7887	80.6363	83.5917	55.0033	52.6747	56.8869	39.8825	45.1653	42.5858	10.9339	41.1638	91.5076
Pag.B19G001160.v3.1	178.567	181.558	165.147	80.1135	85.0033	78.8574	44.2244	44.2564	42.5036	31.6811	33.4929	32.4618	30.5578	33.0454	27.9898	30.1549	35.3696	38.9947
Pag.A13G000908.v3.1	90.0213	85.4163	106.614	44.2097	60.1887	42.4576	51.4325	53.5541	66.5543	36.5514	39.3954	33.6916	42.9531	52.734	52.6562	125.976	63.0949	146.462
Pag.A16G001219.v3.1	129.442	134.453	126.685	72.4965	75.4965	72.4362	54.3638	55.679	52.3121	52.7641	55.1005	46.4884	54.2744	52.9755	55.1874	21.5018	46.739	35.0155
Pag.A13G001140.v3.1	14.8118	13.4877	17.2206	47.2368	59.9014	55.7465	101.379	89.302	97.1308	75.8449	85.2371	84.9819	78.2487	73.0121	63.5533	76.1347	63.3218	96.2395
Pag.A06G001972.v3.1	120.859	113.033	126.083	62.8502	60.6217	48.371	38.9565	40.5479	44.8617	38.9675	48.1894	46.2909	58.0945	49.4186	44.4918	97.8356	52.9337	100.144
Pag.A04G001194.v3.1	29.263	27.5462	27.1956	56.8402	67.6842	60.3853	64.2996	62.956	59.1817	60.9475	65.0789	73.7321	115.798	101.254	75.9053	82.5955	90.3871	70.5446
Pag.B18G000317.v3.1	44.1799	68.2035	56.6817	50.9239	45.8266	50.2356	86.303	72.2573	80.649	93.6831	81.8872	78.9312	65.6717	73.828	46.5525	59.8923	70.6172	65.1682
Pag.B06G000424.v3.1	93.1175	113.024	103.613	50.4065	43.659	45.6577	61.329	55.5233	57.1038	64.4157	60.9964	62.2826	56.2753	68.2281	58.0126	70.1338	74.0312	53.3756
Pag.B09G000923.v3.1	311.969	320.143	363.008	21.1653	15.054	15.0145	24.1784	19.7404	23.6471	11.5077	11.105	11.1165	10.8114	7.53638	5.80687	7.08131	5.65372	5.03308
Pag.B15G001194.v3.1	51.7707	53.4523	49.2095	91.3358	123.036	95.6804	85.6749	87.1013	84.2607	60.1691	58.207	58.9199	46.1921	49.846	53.699	15.6041	42.9506	82.2214
Pag.A01G004386.v3.1	119.605	119.512	114.229	47.0271	53.7966	56.1566	44.9381	53.1564	47.1193	58.7134	44.8354	47.8148	62.3042	51.557	54.7075	40.6122	89.4653	83.6283
Pag.B05G002634.v3.1	39.6318	30.0805	30.3251	41.753	44.976	38.7301	60.2688	49.4561	63.1471	79.1461	68.9817	77.2285	74.8937	78.8839	76.9031	110.986	90.6398	132.604
Pag.B17G000451.v3.1	44.5768	44.1659	42.5532	93.5187	108.167	93.7071	83.7805	90.9649	80.6081	72.0142	64.4339	67.4171	49.5791	54.6375	51.5412	38.0104	44.1478	63.3752
Pag.B04G001424.v3.1	153.575	177.035	191.854	33.8579	31.7719	35.2813	57.8894	46.6913	49.0553	35.3679	40.8174	44.9498	38.3945	42.8174	36.872	40.6909	58.4458	71.4105
Pag.B01G001646.v3.1	65.2426	43.1662	61.2243	41.2455	46.5722	44.5399	65.6542	56.5591	78.277	73.4707	66.0441	64.8143	43.9626	41.176	42.3728	159.835	101.966	90.1783
Pag.B15G000419.v3.1	47.0412	44.1511	38.7693	84.2376	142.778	95.5666	70.2412	76.5385	79.51	59.9428	56.537	57.3033	53.9924	47.1107	62.7752	11.9388	41.1091	115.949
Pag.B01G002551.v3.1	29.1675	23.3201	27.6125	23.9818	25.9216	19.7345	54.5395	37.6913	46.1488	50.4997	55.1428	70.3451	99.5372	86.2987	101.068	124.387	150.75	156.444
Pag.A10G002227.v3.1	31.2899	27.3845	26.9879	51.3261	77.5744	50.2764	77.7328	81.5425	77.845	70.8208	67.1168	75.6948	62.7557	61.32	76.9057	71.2536	62.3562	130.313
Pag.B01G004182.v3.1	13.3657	10.6441	14.1569	45.858	69.2627	59.2191	92.4787	89.9403	80.1632	75.7654	77.8329	81.4229	79.2386	74.8406	57.9131	96.153	66.5391	95.2515
Pag.B16G001212.v3.1	61.2057	67.8039	70.5774	40.5653	42.3103	54.2179	66.3517	63.5864	64.4235	64.4272	59.7606	63.6799	60.038	47.8741	54.0355	97.0709	117.532	84.2011
Pag.B13G000258.v3.1	14.2455	13.5489	13.4974	30.9979	36.8732	35.8245	62.0419	72.1461	62.8677	93.8742	81.4381	76.2307	89.9096	93.7671	93.744	75.2891	101.723	131.176
Pag.A06G001098.v3.1	45.1872	42.7052	50.0827	106.206	87.2265	90.956	136.62	115.433	140.697	41.8163	37.7012	42.3112	35.6248	30.7802	38.8069	66.4928	32.0245	38.2811
Pag.B09G000719.v3.1	21.9634	21.6867	23.1955	1.43376	0.997373	0.769947	18.8895	22.3238	46.1523	80.0189	43.4039	66.7878	60.3453	261.498	66.8927	240.087	145.302	56.6416
Pag.A04G001899.v3.1	65.4634	43.5147	53.2243	41.8808	42.1486	48.9458	72.053	62.9127	57.6264	52.7905	53.2263	57.5613	78.2992	81.4025	78.9534	48.7666	112.788	126.249
Pag.B18G000473.v3.1	38.8183	32.024	42.1675	43.443	92.4032	47.8011	58.8034	54.6191	64.7761	51.0985	78.7623	74.7297	69.4604	75.5952	80.0768	66.1019	76.6551	129.657
Pag.B05G000493.v3.1	78.8594	83.7467	78.4462	103.929	132.338	110.129	67.9484	78.2142	72.5086	49.7034	46.4248	47.4785	39.0227	39.659	41.1106	17.3492	36.0987	53.8411
Pag.B01G000106.v3.1	80.8341	79.0578	80.2734	85.5274	74.87	81.7981	70.0225	70.0281	74.4536	65.3727	67.9257	63.3646	49.6169	55.8394	52.0402	34.3754	53.109	37.6861
Pag.A11G001103.v3.1	32.4869	29.8812	33.5254	53.5727	62.3452	60.9965	78.5133	80.4023	81.6292	76.7893	77.7794	77.3985	70.4218	66.8589	67.2998	76.2813	66.9245	82.2724
Pag.B19G001296.v3.1	0.411492	0.0708717	0.338374	0.637226	0.46255	0.216125	81.9982	54.8454	49.8231	32.9682	32.2648	32.6982	86.6063	82.4357	106.898	235.366	135.478	239.909
novel.150	5.02396	3.46113	2.66532	318.268	229.263	269.148	75.7763	88.922	71.8682	15.805	13.5813	11.234	14.3898	13.9405	13.6474	9.44981	7.49109	7.44226
Pag.B01G001747.v3.1	2.90461	2.80793	1.38686	10.6404	12.0331	11.0727	61.8527	55.0527	54.3885	140.223	125.503	120.631	116.011	123.865	111.158	43.3016	94.3219	83.9907
Pag.A05G000517.v3.1	86.05	95.4191	83.6595	100.7	139.936	109.528	63.8307	76.5584	69.1873	45.5306	42.6378	43.1478	37.5539	34.8336	40.5722	16.6066	32.8527	50.787
Pag.A17G000589.v3.1	26.2521	26.2695	30.2792	111.716	154.399	119.019	89.0308	104.266	91.3014	61.6574	60.6909	62.0089	41.4575	41.1001	43.8572	10.2572	37.2129	58.1581
Pag.B10G001038.v3.1	124.393	131.832	135.6	80.5627	81.2915	83.7621	57.9047	50.886	61.3869	43.5992	36.9452	37.6406	31.2118	32.5694	35.0529	37.1605	46.7405	58.2243
Pag.B05G001718.v3.1	60.1713	67.4457	68.3715	52.6626	39.3989	41.6393	46.7016	46.3374	44.2722	94.7524	80.4739	80.6584	65.3021	79.5319	53.6361	76.2897	89.3496	77.9821
Pag.A15G001186.v3.1	50.6597	51.9737	50.6876	88.769	127.031	96.3988	77.2209	80.0866	82.4048	60.7683	58.6768	57.0227	45.3642	50.4033	49.6184	12.509	42.672	79.3377
Pag.A01G002741.v3.1	95.6447	95.5644	105.572	76.8257	80.4619	73.4201	57.66	68.3533	55.6967	54.2875	53.33	61.417	52.5905	55.2543	52.3604	24.9541	47.5158	49.1762
Pag.B10G001098.v3.1	144.655	156.189	160.147	66.9517	66.6597	71.2378	47.6813	48.2176	52.5193	47.2176	48.0267	41.3897	37.0034	41.1321	39.8634	22.1218	35.9421	33.1205
Pag.A01G002238.v3.1	116.259	113.571	109.367	79.2008	72.9553	76.4711	64.7809	62.9118	62.5425	50.1756	50.7349	50.3206	47.3415	49.4305	41.8533	25.9498	44.5192	40.4835
Pag.A10G001336.v3.1	159.993	175.679	186.188	64.9853	56.4401	69.1504	42.7916	45.4189	45.2124	42.0037	38.1936	38.3836	38.4324	42.7167	30.6044	15.4031	32.582	33.2803
Pag.B06G000971.v3.1	20.0533	13.1467	11.0643	30.0522	32.3579	38.9021	54.2373	53.3479	60.6149	64.1584	76.3952	56.1419	52.1192	73.7648	69.7197	201.107	99.1921	150.336
Pag.B06G000327.v3.1	81.6237	80.7293	77.2004	64.5561	70.1295	64.366	75.4913	72.5298	75.6302	60.425	58.8491	60.536	54.743	51.1257	53.2912	60.794	41.5069	52.0232
Pag.A10G002252.v3.1	212.833	275.947	221.579	73.8784	118.608	84.12	20.1905	16.4373	16.7081	8.17709	11.1213	13.3882	16.7829	10.8269	15.4954	12.9281	11.2914	14.5913
novel.3498	25.937	28.965	26.7685	42.0646	48.9333	47.291	76.1588	67.3427	68.656	77.616	76.7439	78.1578	85.8294	84.9451	75.1131	79.6597	84.8597	79.784
novel.1327	169.604	177.981	174.812	92.4037	88.5709	71.9056	46.8783	49.2556	48.8821	27.9998	28.4393	28.6693	24.2655	22.4347	24.5171	17.4566	29.7694	30.1939
Pag.A09G001207.v3.1	60.6748	58.3165	61.1973	58.5829	66.8224	58.2614	71.4466	64.9848	66.2179	63.4925	61.9671	62.4627	64.8133	65.2881	67.0661	55.2655	66.7786	80.2583
Pag.A17G001228.v3.1	55.3096	52.9876	56.5298	40.2127	33.2879	35.2021	65.561	59.9677	61.331	80.3991	74.9202	77.7075	64.8922	75.1013	63.3215	81.3174	87.441	88.1669
Pag.B03G001418.v3.1	32.9384	36.0835	31.2006	58.2775	60.373	65.6548	87.8723	83.7531	80.7915	75.3794	85.2322	82.5033	71.4347	70.9567	61.3665	50.6752	66.1219	50.5972
Pag.B16G001164.v3.1	255.36	295.454	297.705	30.7432	31.0115	28.5448	20.3185	15.3212	17.352	15.8326	19.0593	20.5525	12.8497	15.4786	17.308	9.02322	20.057	26.2317
novel.987	35.1949	35.6277	31.1211	40.4973	57.2509	46.5045	68.1608	67.0132	69.3671	75.171	62.9012	72.3097	65.8157	74.6067	76.151	81.9347	66.6358	119.739
Pag.B05G001965.v3.1	139.222	159.799	162.934	44.1122	37.7381	30.0199	71.2375	40.4734	56.8346	30.9681	38.3691	36.4852	38.5253	25.5415	30.7612	122.166	44.7467	34.0919
Pag.B04G001022.v3.1	48.5126	49.7788	47.6458	91.788	125.629	104.285	72.3166	82.3917	75.9332	54.2641	49.2392	56.5271	44.4305	42.0036	41.031	35.6921	38.2947	83.2583
Pag.A17G000732.v3.1	65.2409	68.6831	66.792	116.816	133.38	119.085	76.3419	79.6529	84.5688	51.8082	45.8093	49.4981	35.8029	33.1248	34.9526	17.4789	27.6622	36.0961
Pag.A19G001308.v3.1	114.667	105.443	121.391	75.6515	73.7906	80.7582	53.1911	56.6734	53.9748	52.0827	48.8705	46.1725	43.0815	43.7732	39.2869	55.3674	45.3755	31.4335
novel.3014	52.6821	50.4778	57.8609	40.7911	40.8689	38.1653	67.4976	68.0142	63.8615	80.0221	71.9597	80.9357	69.1724	77.8465	72.4268	37.2315	77.9084	92.692
Pag.A05G002018.v3.1	67.1837	72.9793	67.1574	77.781	104.044	79.4174	65.9542	64.5087	74.9	52.93	50.2326	56.6949	49.4381	55.398	60.2704	34.8675	45.0936	61.1819
Pag.A05G001034.v3.1	322.692	310.602	327.458	24.3707	15.2537	18.5022	14.4982	11.3699	10.975	6.72302	8.22161	8.19159	5.41101	5.2983	6.92651	19.0124	14.4794	9.58532
Pag.B10G000011.v3.1	4.08921	1.40858	2.54062	46.3206	59.3726	34.7219	114.413	20.06	71.288	22.8456	45.239	103.192	150.664	23.1414	16.3634	19.6732	186.249	217.249
Pag.B14G001709.v3.1	43.8919	49.5937	44.2347	97.4005	129.756	114.587	78.683	81.404	85.864	63.0802	57.2711	60.6468	46.2334	39.2634	49.879	9.33839	34.7069	52.5123
Pag.B10G000609.v3.1	24.9215	29.6408	28.1491	48.3016	75.9806	60.3838	71.7536	72.2039	64.1702	72.3584	62.4243	74.7291	60.6939	68.5213	81.3108	47.6422	59.9988	133.791
Pag.A12G000945.v3.1	1.4639	1.29666	3.71451	28.4989	21.3332	19.6063	85.9178	63.7606	90.9166	115.61	115.217	113.143	100.581	103.496	117.792	17.929	53.6582	81.9548
Pag.A01G000966.v3.1	21.8763	15.4357	16.1321	49.2675	74.962	52.6314	76.6225	72.5023	69.8738	72.1356	66.9454	71.2876	55.987	64.2967	68.3026	88.2038	61.2341	137.837
Pag.B06G000074.v3.1	23.5062	23.8338	23.1328	18.3473	16.9937	21.5059	68.2914	64.2707	60.673	69.6542	77.91	87.0149	81.7695	84.1596	66.9658	148.018	75.503	123.579
Pag.A09G001440.v3.1	4.00982	4.59409	5.39039	22.6782	25.4029	24.7461	91.968	77.7221	80.779	88.3829	82.0674	87.7878	84.6856	91.0645	72.0902	118.39	86.8827	85.7401
Pag.A10G000274.v3.1	74.3492	54.8064	64.3987	43.1757	55.0894	58.9003	62.8918	56.2231	68.7902	69.3585	63.5403	55.7975	60.2428	50.5604	61.297	53.2249	91.85	89.432
Pag.B06G000337.v3.1	46.9734	45.5078	45.6278	49.5128	68.529	43.4402	60.5384	64.9621	66.5755	66.6866	66.5318	70.1883	60.342	59.6558	63.5561	46.8751	62.6208	145.694
Pag.A01G001284.v3.1	94.1822	121.175	103.546	60.6666	67.7827	65.0274	63.4023	58.9845	62.0372	56.5199	58.3812	51.5963	48.5197	52.9208	42.3777	42.2846	42.0989	40.752
Pag.B08G002368.v3.1	42.6423	43.6201	43.7812	47.633	45.4982	43.6226	73.6166	65.4135	68.077	68.8374	73.0004	71.7301	67.6922	63.6971	54.728	89.5162	74.25	94.1466
Pag.B05G001189.v3.1	8.30163	6.64763	8.90105	33.614	41.5987	39.3268	75.2994	66.5203	65.9011	78.4556	81.5538	88.6787	85.1812	92.8619	76.2006	86.113	89.3146	106.68
Pag.B05G001192.v3.1	149.938	175.602	169.833	64.7316	60.675	55.1255	35.0476	26.1916	22.8716	27.4148	26.9926	47.166	44.3773	55.8479	47.935	14.4795	41.5005	65.3015
Pag.B01G001811.v3.1	42.0626	31.1108	31.0769	146.228	189.187	175.196	68.386	53.0035	58.9746	39.2861	57.6655	45.2138	39.2333	23.7434	32.1438	31.7104	21.7185	44.1227
Pag.B01G000662.v3.1	38.6033	37.2981	37.7548	13.075	16.2564	15.9107	57.4629	49.7413	45.2832	65.8497	88.1699	87.5789	89.0525	83.2952	72.4546	140.569	71.4042	120.228
Pag.A10G002004.v3.1	68.3559	46.1047	44.4554	57.5588	144.622	66.0278	58.5665	71.9954	50.9709	48.701	48.2377	49.6197	44.262	46.2828	92.1244	35.776	46.7221	108.697
Pag.A11G000260.v3.1	39.0183	32.6384	31.7268	86.051	104.273	79.1628	57.7667	58.6557	63.3057	65.1094	63.2168	65.6876	65.9091	61.1783	62.6345	52.3238	57.2095	82.9985
Pag.B08G002089.v3.1	10.7388	7.92669	9.41526	43.4289	42.5545	42.5085	106.855	102.175	109.435	78.1817	74.1388	73.5731	67.1855	68.4168	72.7391	93.612	64.5012	60.2909
Pag.A05G002478.v3.1	10.317	8.78848	11.969	61.9634	71.4046	74.361	93.0484	89.834	92.7395	80.251	73.3988	79.0821	65.9652	66.6895	59.5885	44.1283	73.8596	69.4961
Pag.B17G000511.v3.1	28.598	21.1612	20.9034	99.2336	146.742	118.215	92.0629	83.9976	96.0179	60.3972	53.5503	60.1095	44.2367	39.0214	44.8214	12.4132	37.2322	67.9641
Pag.B19G000829.v3.1	47.7986	48.8623	46.6582	57.5745	57.9496	55.4382	76.0157	69.9487	67.6014	69.0615	72.3417	71.7447	64.9076	62.5741	64.288	65.4331	61.53	66.2207
Pag.A15G000402.v3.1	42.6137	50.4711	40.2526	75.9283	121.741	81.4952	62.4373	70.6085	68.4693	57.3667	53.9856	62.8437	44.3678	56.2379	81.5722	10.7847	41.2233	103.347
Pag.A06G001671.v3.1	30.1851	32.1727	30.8774	46.7438	61.1546	53.538	64.9275	65.4295	71.288	66.6704	63.4658	60.786	60.8068	64.5276	73.4468	47.6262	74.6682	157.112
Pag.B04G000497.v3.1	185.519	214.569	196.713	28.5121	33.0125	30.896	24.0245	19.5426	20.697	26.4571	36.5094	36.7526	35.2161	37.5499	30.4131	71.8631	42.4974	54.0506
Pag.B09G001472.v3.1	116.802	108.597	117.448	49.9042	54.8047	48.1532	29.7425	31.0764	29.4419	52.9584	48.0883	51.3398	43.4041	48.2081	47.9833	74.3226	78.364	94.1522
novel.1819	0	0.0720367	0	24.1269	40.1394	30.1508	76.7415	79.3234	74.0549	38.2478	46.966	45.8464	71.9255	84.0867	91.321	108.178	104.017	206.606
Pag.B01G001803.v3.1	273.381	310.145	283.881	43.6246	41.3099	39.3972	14.1401	17.6309	16.8498	7.94505	9.18953	6.5963	9.12278	8.42222	8.76532	12.8062	9.09199	8.39598
Pag.B03G002388.v3.1	9.63877	9.40376	9.33403	65.3607	58.0432	68.1551	98.3843	86.677	85.2241	70.6085	70.6864	65.7413	80.2289	82.024	78.0006	52.3631	77.1031	52.7746
Pag.B01G004176.v3.1	94.0809	101.835	94.6629	39.7953	46.3593	41.7784	34.2368	36.1019	40.8431	54.6009	43.9096	46.0248	73.588	59.5272	55.1043	75.9087	91.8642	87.0683
Pag.A13G000275.v3.1	96.2816	93.7082	94.9553	51.0076	53.4245	52.9927	50.6722	52.5666	51.2616	55.2186	58.0235	60.243	49.8625	57.5058	55.5979	55.5699	55.4986	72.7416
Pag.A04G001976.v3.1	139.418	160.116	137.118	59.3413	48.6148	52.638	38.4052	38.9011	34.0078	37.3002	43.5521	40.3097	54.3984	56.2976	43.6329	44.228	54.4047	33.3475
Pag.B10G000471.v3.1	10.8092	10.9018	8.41587	61.5289	60.8978	64.1538	31.6813	37.4229	37.0444	85.731	90.6561	68.6801	85.2545	82.5018	84.3991	66.7441	86.1216	142.072
Pag.B09G001261.v3.1	60.8813	61.1636	59.2256	58.0215	62.6739	53.559	65.5446	63.5864	63.6639	56.1971	61.6828	57.2678	59.6289	64.1653	63.072	72.5345	59.6572	72.1874
Pag.A10G002627.v3.1	27.9295	23.1166	23.4938	46.3402	67.1646	44.9352	70.7455	72.5768	68.31	69.1197	69.6301	77.2441	63.1322	66.9058	77.8924	34.7219	66.2069	145.151
Pag.B18G001317.v3.1	43.7318	44.781	53.7454	46.4819	25.4728	35.7063	76	54.6446	71.4736	79.0811	83.4566	84.3553	76.4835	82.0073	62.8516	74.0204	61.4019	58.471
Pag.A01G001951.v3.1	39.3728	35.0442	36.7825	53.7409	63.0846	55.8971	85.6983	80.4637	80.9381	71.5624	66.5194	71.4845	53.2562	59.6566	57.4656	42.2175	67.3584	92.7857
Pag.A18G000836.v3.1	123.168	123.347	106.85	83.9131	49.9914	78.1513	80.9586	65.8108	67.5186	43.2195	41.4082	36.5314	39.2886	38.1168	29.3085	56.6929	38.1264	10.1709
Pag.A09G000586.v3.1	23.5982	21.1986	23.5427	48.0534	56.0184	49.1284	73.3164	68.0443	71.2142	81.0677	76.9944	85.889	68.1025	65.9	65.1578	67.6788	68.5668	97.7936
Pag.B15G000187.v3.1	50.9721	55.3623	49.4503	90.0232	112.904	94.5833	66.4143	73.055	68.5074	54.7235	54.5952	56.6691	42.3425	46.6565	46.1126	42.7191	38.8434	66.6332
Pag.B01G004103.v3.1	124.382	134.169	131.272	56.6123	48.1485	57.0002	37.2292	36.6128	41.3817	56.1126	62.4396	53.5844	49.8885	53.6248	44.8885	48.0648	44.5242	30.3967
Pag.A04G000813.v3.1	36.2318	35.6603	37.8689	46.3214	44.2361	41.429	69.5554	65.5645	70.4206	73.6132	67.4023	70.484	74.7527	74.4519	72.2638	75.3223	78.2981	76.3655
Pag.A16G000563.v3.1	95.994	94.5051	99.7476	60.4481	69.7235	58.6239	58.5815	59.7519	57.1706	60.6878	61.4882	55.5074	54.5855	57.8867	45.0688	26.2929	43.2339	50.0836
Pag.A18G000272.v3.1	6.70151	6.0807	5.88706	42.1439	44.4403	47.5815	76.6081	83.8061	70.458	75.6604	64.0127	76.4787	81.7034	80.0583	88.1692	100.498	76.8871	81.5517
Pag.B02G001850.v3.1	51.517	67.72	60.5611	60.7535	57.7226	56.2269	66.5787	63.1206	71.0595	61.8165	57.3318	66.2699	58.1008	66.8133	57.9752	59.0498	63.7019	61.3584
Pag.A16G000602.v3.1	43.477	46.4602	44.1207	57.3813	59.7705	48.8491	56.5437	53.7089	60.5602	50.1614	44.0678	50.9531	56.4598	57.8759	57.8932	140.761	62.5622	115.203
Pag.B01G003730.v3.1	29.4657	25.8282	28.0273	31.8654	40.5001	33.4346	57.5963	49.4418	50.0934	61.1181	67.6696	66.3233	87.3448	86.8957	78.4214	108.796	88.7688	114.802
Pag.B06G000154.v3.1	50.1937	49.5557	48.1938	46.6452	55.5291	53.7786	50.7285	50.1838	45.3574	57.741	59.792	63.0302	74.0997	85.8789	69.0791	84.7691	82.7952	78.7113
Pag.B10G000151.v3.1	18.1511	15.4913	17.9909	44.4212	62.3028	47.752	72.9681	68.7165	56.3512	52.1163	52.3755	57.8823	63.4219	77.7963	79.7599	46.0327	97.9	174.466
Pag.B04G001662.v3.1	105.894	100.766	95.4224	73.1382	73.6517	85.6864	55.8304	55.8372	57.7198	42.5727	37.3418	42.5205	38.1492	37.1109	32.1314	85.7478	46.3768	39.4627
Pag.B12G000693.v3.1	41.7148	48.3833	47.3067	61.8506	74.7977	74.7051	77.3116	78.4717	70.9755	61.6136	65.0911	61.053	50.0101	56.1283	61.4321	42.9716	59.04	71.4591
novel.3133	14.4809	13.8879	15.8058	28.6391	35.6745	27.4316	80.6658	72.9039	78.5225	92.9017	84.9279	88.6052	87.0297	93.0336	86.5792	64.3421	51.5711	84.7872
Pag.B04G000836.v3.1	88.3456	90.3192	84.9508	59.509	78.9034	64.4353	58.9856	60.9206	59.9334	42.394	51.93	47.0535	43.3467	43.7762	45.22	71.281	39.5107	69.5884
novel.2196	145.503	112.025	116.295	48.5143	58.2315	46.8167	41.7355	38.1933	37.6294	48.139	49.0998	45.6101	44.2765	48.6708	48.315	37.6802	54.505	78.8762
Pag.A01G004911.v3.1	58.6793	41.2643	58.8641	56.4634	122.136	88.0473	52.1595	56.6903	62.178	33.0955	42.4251	30.7711	38.6343	28.936	55.3213	52.2911	74.6035	144.26
Pag.A06G001981.v3.1	49.4422	47.109	50.1196	42.0137	69.0649	49.5826	55.2727	56.8424	52.6897	54.2384	52.7789	62.8158	53.2473	65.614	66.5363	73.6969	67.6242	125.958
Pag.B02G002276.v3.1	85.0782	101.887	68.2606	80.6506	38.8795	68.9068	40	33.1179	55.8794	61.2878	57.397	63.8546	63.4094	48.5969	42.3222	95.0215	65.3634	22.9443
Pag.A04G001070.v3.1	36.5043	34.2356	34.1402	35.3859	48.8452	37.2431	68.0607	64.638	61.9139	73.6631	69.0632	78.1594	68.6437	70.8316	72.2654	46.1799	68.4096	124.649
Pag.A17G000615.v3.1	109.886	113.626	113.893	58.9778	44.7161	41.7143	54.4483	50.4465	58.7588	52.2556	48.6395	49.0676	47.8536	54.4794	47.9813	53.6604	52.6402	39.3906
Pag.A19G000501.v3.1	174.294	206.151	188.397	33.9984	35.6124	39.702	20.4272	20.1023	17.7139	36.5078	27.4783	29.7575	26.8083	40.7333	36.8333	52.0633	46.5755	59.0244
Pag.A04G000057.v3.1	135.072	151.033	163.737	42.5186	55.8893	44.5154	50.4583	40.7765	36.7927	37.6459	40.5737	43.816	41.1834	46.6564	36.2028	39.8505	39.6142	45.7962
Pag.A06G000813.v3.1	40.6274	48.7847	48.5784	88.4736	118.132	97.9827	71.8642	70.3206	74.5306	55.8775	48.9736	55.2836	42.4762	45.6606	44.0088	25.8933	37.6509	76.6972
Pag.A10G000272.v3.1	18.3965	18.5142	14.8341	31.4648	41.7827	38.5049	44.777	49.7484	41.2294	70.8885	64.4168	68.8208	95.3752	118.346	121.772	69.6091	89.7161	93.1618
Pag.B12G000834.v3.1	20.5963	23.9861	23.7524	18.1663	20.5951	19.5	60.4261	56.9622	57.7229	87.3417	101.971	98.8643	101.422	108.824	84.0319	41.6588	79.8604	85.5242
Pag.B05G001626.v3.1	59.3193	69.1877	63.4084	41.4492	47.5702	40.7201	79.2261	73.5608	70.1639	59.4193	60.3128	73.9738	52.9117	54.293	55.4486	61.4791	53.2746	75.1402
Pag.A04G001778.v3.1	8.40898	9.53066	10.0108	21.0451	24.9725	25.0891	34.4335	30.1889	33.9593	61.826	69.5466	76.8175	92.8624	91.9669	99.6456	156.446	109.872	132.815
novel.644	44.4328	43.0256	39.9701	97.5883	111.335	100.949	43.5687	54.0866	45.3211	64.2457	64.9414	66.573	51.9648	57.9921	77.9056	8.4316	46.0518	70.7029
Pag.A05G001304.v3.1	19.5509	24.0724	21.6867	56.8482	63.534	69.6408	76.0908	75.1371	75.6909	74.5847	73.2289	66.6952	71.8185	72.3878	61.8524	59.1975	62.0586	64.4708
Pag.A11G000751.v3.1	20.7891	23.0022	26.3161	92.3531	133.13	90.9084	76.2366	90.0881	85.0283	54.3016	53.7517	56.0948	48.7716	49.6442	58.8056	3.81882	51.3513	73.9855
Pag.B08G001185.v3.1	87.7301	83.3638	93.826	40.5406	34.532	52.0839	49.5106	40.4919	48.1949	69.055	62.4804	70.3702	38.5724	34.2707	39.6677	55.9128	93.5474	92.3421
Pag.B13G000347.v3.1	30.8276	27.286	24.0713	49.555	52.0355	44.7199	81.8683	73.4119	77.0539	60.2099	68.5059	67.1894	56.6399	67.2421	59.7356	41.379	61.7132	142.044
Pag.B07G001004.v3.1	42.3262	53.6086	50.9049	97.1414	112.052	92.4569	74.7374	72.808	85.6723	54.3298	47.486	46.3614	44.0777	44.8351	52.0763	7.26808	32.6225	74.6903
Pag.B10G001821.v3.1	80.0596	87.1458	84.5059	46.7929	56.0897	50.8985	56.7969	50.8774	51.221	46.6507	51.147	53.4453	53.7848	63.5176	56.9536	65.3323	66.314	63.0794
Pag.B04G001927.v3.1	97.5991	114.416	100.938	42.614	38.5356	40.106	38.0655	34.3091	33.9779	52.81	52.775	54.1721	68.6456	84.7331	60.5068	49.8258	74.9068	44.8758
Pag.A01G001321.v3.1	121.73	128.36	132.759	52.1535	54.5084	47.883	56.073	51.791	52.052	44.1265	43.163	43.1283	39.294	41.0152	32.051	41.7664	48.2605	52.5601
Pag.A10G000783.v3.1	46.236	49.2097	44.0119	79.0877	103.248	85.7259	66.3486	69.1839	66.4782	54.8627	52.848	57.3665	46.964	43.4096	47.1694	44.7321	46.8517	77.7428
novel.542	28.4897	28.2679	30.7448	106.253	117.748	98.0969	33.6892	37.9628	32.2784	54.2808	53.5401	61.6962	67.6549	55.9316	52.5703	60.7449	66.5871	94.192
Pag.A18G001091.v3.1	6.49304	1.79727	3.39426	85.2277	75.2677	48.5662	34.8678	31.1976	26.8458	82.8049	134.943	109.516	91.2897	102.656	97.0865	28.6497	57.7665	61.5916
Pag.B01G003120.v3.1	34.9154	37.1814	35.4489	69.257	89.1576	73.4712	63.4831	72.7836	76.6202	57.4122	55.7549	65.0952	50.7299	41.4846	55.7431	66.296	46.1642	88.3212
Pag.B14G000816.v3.1	56.4471	52.3106	53.9597	52.0253	51.7342	50.6194	70.5882	57.3079	64.5174	64.9041	60.23	60.7762	62.2723	62.8448	61.2777	61.7507	70.2624	64.6845
Pag.B01G002514.v3.1	93.0468	96.4411	96.3059	66.0053	78.3657	70.5987	57.4598	49.585	54.1815	53.4904	50.3133	52.9873	52.4491	48.8728	49.87	19.3802	42.872	46.2452
Pag.B01G004078.v3.1	195.617	252.444	243.2	38.5095	33.2972	35.8656	23.8978	21.0478	18.6914	24.2846	22.877	22.071	18.076	33.5644	24.2633	25.412	21.3116	23.8908
Pag.A01G004801.v3.1	35.4039	39.0941	35.7615	45.1695	56.2377	47.4765	53.7544	55.0804	55.469	50.7784	42.2231	49.8809	85.3946	86.4656	74.0721	74.0022	77.5604	114.215
Pag.A04G000542.v3.1	297.969	303.332	284.328	13.2644	15.1528	13.8948	8.33554	7.34589	7.29797	9.63637	10.0198	11.3005	12.6066	11.2523	8.96893	26.217	17.3964	19.7109
Pag.B18G000395.v3.1	96.0784	81.8909	89.5687	63.2635	80.7815	63.4013	39.6811	44.6561	47.5102	46.0401	44.8553	53.6902	48.6503	55.8926	51.8455	21.3051	50.104	98.6552
Pag.A10G001658.v3.1	65.3291	60.8775	65.822	66.7346	71.6958	58.8727	51.6997	57.8579	75.1146	59.8451	56.1073	52.319	52.5791	53.7047	58.4555	41.2889	47.5846	81.9355
Pag.A19G000727.v3.1	47.864	46.9174	45.9946	52.8145	65.3356	56.4953	67.803	62.9027	66.7543	63.3365	62.8328	67.9959	57.5705	60.5055	59.0964	69.9176	52.7292	70.8122
Pag.B06G001380.v3.1	101.233	110.358	102.124	72.8549	82.031	74.6637	52.1018	53.5346	57.0589	43.4126	40.4982	42.7886	39.645	38.632	39.9963	30.3309	42.6679	52.7537
Pag.A17G001353.v3.1	42.0812	21.1801	37.7618	38.2244	34.9029	44.7942	70.9081	58.3112	74.1179	77.2046	70.6794	71.2615	54.0785	46.8773	53.8788	59.0259	116.927	104.393
Pag.A13G001203.v3.1	76.6176	81.9813	79.1998	65.2804	71.3196	70.119	63.0015	63.1301	65.8608	52.191	45.3124	47.8766	45.2703	42.5368	49.3451	42.0123	49.9151	65.6219
Pag.A01G005294.v3.1	36.0456	34.3275	37.3123	38.8546	47.6683	54.5687	66.0741	50.6336	57.7565	60.3359	73.304	75.2812	82.2216	80.9949	103.595	23.8701	54.8729	97.3695
Pag.A05G001174.v3.1	6.36685	4.98	4.96362	30.0689	36.3872	33.0891	69.3382	63.2641	59.7899	70.3202	86.3336	87.453	80.8884	91.2517	77.799	101.437	83.6242	87.4252
Pag.A06G002024.v3.1	16.2545	18.5348	17.1252	11.5087	13.6335	14.2942	73.7122	63.6383	55.4048	83.5502	96.8191	97.7289	84.8918	94.6651	65.2255	77.6971	77.8105	111.421
Pag.A16G001046.v3.1	54.3323	61.1408	63.8922	34.9068	40.1499	32.1693	45.7642	46.3709	44.127	64.3354	69.8686	73.3322	78.0679	76.0078	61.7661	51.0919	79.9203	96.2634
Pag.A01G003675.v3.1	45.1639	43.6122	43.1853	97.1986	135.693	102.334	78.1269	85.4247	79.3569	56.4833	53.5977	49.874	33.6792	34.1344	35.7087	20.8375	26.998	51.9622
Pag.B10G002429.v3.1	45.1901	43.0516	47.4604	74.0526	102.567	85.7073	68.1777	77.6527	73.1785	54.4892	55.4106	55.2836	42.6147	42.4727	59.5411	26.0692	45.1091	74.9829
Pag.B06G001579.v3.1	1.89537	0.77159	1.53024	25.6601	29.1982	30.9056	46.4229	45.5966	42.054	48.841	46.1785	54.0393	128.203	125.984	145.83	84.5547	101.298	113.931
Pag.A17G000257.v3.1	74.4748	70.476	72.0362	48.4424	55.4984	48.0792	59.3825	48.4366	52.1204	57.2144	60.1998	64.1478	55.3324	61.7518	57.7918	47.6355	61.7343	76.8355
Pag.A06G002665.v3.1	0	0	0	14.3368	19.5924	26.1238	61.3861	69.8034	62.9174	89.8079	68.9783	73.5509	89.7842	111.388	94.9387	94.7351	80.8756	111.856
Pag.A19G000540.v3.1	85.2675	87.436	89.2208	52.2622	52.3926	47.9265	57.1852	57.9091	58.6641	58.1183	54.2868	57.4424	43.1653	46.9256	51.9376	44.7237	49.2138	75.8467
Pag.A18G001298.v3.1	179.483	179.327	161.059	66.0866	69.57	67.0917	34.3935	30.854	34.1878	25.1707	29.2987	24.9833	24.1399	20.3225	21.1918	33.8611	35.8943	32.1996
Pag.A05G001177.v3.1	92.2664	117.656	89.5242	55.5208	73.6693	66.4138	52.5791	47.9574	40.3245	34.7211	44.1423	53.0119	76.2788	63.0505	63.295	5.7867	46.3099	46.412
Pag.A15G000922.v3.1	159.691	210.848	186.87	37.9008	51.8904	41.8095	23.2635	30.4811	24.7528	25.6072	26.4397	25.0937	24.5046	34.8664	25.2188	47.7403	36.2187	55.2638
Pag.B15G000551.v3.1	73.7669	77.1355	75.9628	100.884	116.633	107.331	68.1378	76.136	73.2021	45.0469	44.8811	42.3225	33.4199	28.8012	28.1408	26.7388	23.4281	25.9612
Pag.B01G002511.v3.1	55.9399	53.3462	52.3901	56.8624	64.9718	53.6962	59.9182	58.345	60.538	57.2886	50.9497	63.5949	51.7301	55.4781	54.9488	69.5621	53.963	93.1133
Pag.A01G001129.v3.1	62.0738	59.7503	63.4291	43.4884	52.4647	44.3114	51.9133	52.6934	52.9786	59.2822	64.7072	61.4635	61.5252	59.3126	74.3459	31.5843	66.4569	104.344
Pag.A05G000967.v3.1	63.1659	55.4835	58.6881	77.9296	89.1821	75.0062	67.318	73.4129	67.7876	58.5973	58.2199	57.6109	48.3025	42.8312	45.5259	26.3617	45.499	54.7954
Pag.A08G000981.v3.1	48.6175	54.306	45.8306	90.4272	135.239	102.418	75.3231	73.6624	74.6605	52.8018	44.7727	49.8345	35.6259	33.0957	39.0433	22.4746	32.7152	54.7658
Pag.A18G000496.v3.1	16.1832	12.4428	14.0343	42.4881	47.1234	43.7972	72.5441	68.5326	67.9512	73.0155	73.5085	78.1371	72.2463	77.6191	67.3542	71.0045	77.7148	89.6137
Pag.A10G001056.v3.1	48.7167	47.6086	53.6963	90.0989	136.541	93.4393	66.048	74.0429	67.8107	52.8051	48.3032	52.0229	37.4861	30.9292	40.0498	21.9752	31.2688	72.3798
Pag.B12G000554.v3.1	13.7497	10.6071	15.3819	33.1841	31.6434	23.9884	105.008	91.1842	114.05	67.6455	64.5422	69.2861	64.1097	62.195	71.8682	55.1899	71.4923	97.079
Pag.B16G000729.v3.1	52.4346	47.7117	46.1319	71.0491	102.299	76.0393	60.693	63.7797	63.5146	46.8237	51.2067	48.9344	43.4903	50.6156	66.9075	38.6766	41.9019	89.1947
novel.2199	90.9916	106.567	100.762	62.0561	70.0087	60.4627	44.6574	47.4697	49.1956	36.7934	37.0246	40.402	41.9001	47.2803	54.9819	58.3018	42.4332	70.1123
Pag.A02G002615.v3.1	18.473	15.632	13.6199	62.881	67.5258	69.0888	79.8393	68.6385	72.4029	76.9	71.8949	64.2321	76.5677	69.4115	62.4682	64.8946	50.3009	56.5183
novel.1272	0.810501	0.478606	0.314199	62.5543	43.6336	53.8655	111.229	109.884	97.6459	93.4698	100.802	85.1792	78.8195	66.3439	66.2288	28.2005	40.4524	21.2325
Pag.B01G003433.v3.1	155.33	170.702	178.414	77.1322	62.5457	65.4265	32.0599	34.2327	33.4649	29.7183	28.5263	27.4933	25.9949	28.0122	28.183	23.0099	31.4739	29.3877
Pag.B05G001206.v3.1	76.6114	68.9118	70.6317	62.6749	70.2453	67.9569	62.5934	69.7587	59.0639	52.1414	42.8031	50.8178	46.2048	53.1659	54.8654	47.2156	42.7194	62.7248
Pag.B08G001079.v3.1	89.0677	85.1746	62.3449	65.7269	70.0009	74.8166	56.6645	51.9393	55.6121	39.2394	41.1434	42.9476	53.15	54.6899	57.4294	63.8002	54.8305	42.3176
Pag.B19G001060.v3.1	236.584	216.344	224.204	22.1203	36.5039	27.6067	24.3275	24.5421	27.9055	21.4583	25.1857	15.2826	19.6341	16.4832	22.6959	15.2692	35.9539	47.1612
Pag.A04G002243.v3.1	136.845	149.313	128.749	66.9119	71.6915	76.6139	45.3519	47.933	44.3753	32.6883	31.7554	30.648	35.8292	34.0201	28.1275	31.2122	32.2203	34.4891
Pag.B08G000399.v3.1	96.8765	132.658	101.492	34.8664	33.034	36.5708	53.4101	50.1049	48.3864	51.2973	54.8918	59.9664	52.2655	51.8806	45.1662	27.6101	53.8337	73.7296
Pag.B13G000744.v3.1	17.7255	12.706	16.5672	30.3971	39.6216	43.9594	63.843	66.9139	66.9673	69.3172	75.4526	80.144	85.1795	77.9882	77.7966	59.616	71.1047	102.717
Pag.A19G001193.v3.1	42.2323	45.2063	43.1311	85.915	95.606	91.5845	73.311	74.6753	78.6046	56.5998	54.9979	55.1699	44.6306	42.7535	50.0366	32.9562	40.8671	47.6971
Pag.B13G001491.v3.1	177.75	162.446	168.54	75.4086	49.7668	71.37	31.6123	30.0166	30.6644	32.9056	33.6102	30.8639	20.3545	21.2441	26.8961	37.4035	34.6016	20.0471
Pag.B19G001059.v3.1	62.3997	47.7408	43.7961	34.541	35.0838	23.8116	33.6361	23.4007	21.5464	61.4218	73.3883	69.7441	120.363	107.595	99.1811	69.9533	74.0846	52.2551
Pag.A04G000197.v3.1	238.344	193.833	187.205	109.506	113.81	103.652	20.2067	30.3643	21.9371	3.90963	3.48696	2.39256	4.79482	5.0235	3.20237	5.42184	3.13352	2.95391
Pag.A17G001322.v3.1	76.3318	92.6127	83.2055	29.4595	37.6111	30.4112	49.2767	42.8302	40.5289	39.6635	39.6416	41.9257	45.3272	67.2131	52.1573	64.8689	109.557	109.93
Pag.B02G001376.v3.1	27.6011	27.2737	29.3517	61.6987	64.5823	59.5226	77.336	75.992	80.4402	68.8223	58.7738	63.5381	73.5248	76.6101	73.8652	25.6575	49.7544	57.6992
Pag.A02G001064.v3.1	70.5848	65.3681	58.7276	52.8908	55.2473	54.971	48.8974	47.7461	49.2964	56.136	64.4867	60.5488	58.5699	52.5832	57.7297	90.9861	49.4506	57.3382
Pag.B19G001455.v3.1	107.534	97.2973	113.512	71.1823	68.3178	70.5955	46.5375	49.5674	47.5996	47.9522	44.4708	45.6392	40.3476	43.3451	35.2924	52.3429	43.5281	26.4413
Pag.A13G000337.v3.1	20.2055	20.4382	19.2525	41.2229	51.644	47.0398	72.3361	73.2936	68.8418	67.0749	72.6042	75.3264	74.7092	65.0228	69.8982	54.298	62.9388	94.8374
Pag.A13G000256.v3.1	46.5951	38.9395	45.5962	46.0727	35.7638	35.4997	94.6065	82.3731	99.9177	63.9814	62.3081	64.9173	66.5546	55.2049	56.9106	61.1452	54.5331	39.8626
Pag.B16G000133.v3.1	2.72209	1.50025	0.984895	23.6762	20.8834	18.461	114.135	106.368	136.432	57.1922	56.333	65.3321	66.1126	59.7316	73.9763	73.0166	74.1756	98.4613
Pag.A06G002746.v3.1	144.115	150.3	186.337	46.5997	35.8118	47.2953	59.3808	62.8901	64.7988	32.6244	29.4132	29.0354	18.2113	23.093	21.7027	31.159	37.8277	28.2233
Pag.A01G003434.v3.1	11.995	9.6588	8.91567	42.0956	64.6149	57.9278	80.849	70.2046	69.8877	67.7838	67.9878	72.5596	61.2189	66.9117	59.1556	70.0141	60.4076	102.81
Pag.B01G002715.v3.1	82.3791	96.2126	92.7733	94.5732	87.823	78.6993	66.7264	69.0041	74.6379	35.0841	37.7262	36.7002	27.9071	30.1703	30.7283	28.3082	30.0333	44.6075
Pag.B05G002379.v3.1	91.1045	119.267	95.5457	85.5991	84.752	88.0692	62.8398	67.7923	64.7608	39.7071	44.9642	40.4675	26.9963	26.1279	26.7401	26.363	31.5516	21.0619
Pag.A01G003730.v3.1	88.0694	111.356	82.3461	42.3335	48.9026	50.5317	58.6667	57.089	57.3646	43.8712	47.0611	53.0041	47.8139	49.5611	41.51	52.5274	40.4316	71.2649
Pag.A04G001921.v3.1	16.932	13.8941	16.2377	48.3815	43.543	47.1332	89.0489	80.8047	80.0467	77.9012	77.1754	70.9942	64.818	61.7722	53.1677	109.417	52.8432	38.784
Pag.A01G004286.v3.1	12.4907	10.1697	12.2632	40.4439	50.0458	49.6502	77.4347	79.3517	75.8319	65.0425	77.9906	74.659	80.4933	70.3116	78.6826	28.9537	71.1876	87.8479
Pag.A03G001790.v3.1	62.9332	56.0133	59.8971	80.0088	66.0638	78.05	44.2553	35.8519	43.6307	51.1503	49.1854	60.2364	51.2394	56.8687	59.673	34.1058	73.3283	79.3682
Pag.A05G002083.v3.1	41.1798	46.2803	41.0797	77.2043	97.4545	76.5136	68.5343	71.0009	73.4714	52.8997	52.6776	55.1453	40.2007	44.4725	44.3505	41.8076	39.199	78.3423
Pag.B05G001294.v3.1	117.17	147.376	124.06	55.295	58.0432	51.7143	32.986	32.2385	33.722	39.164	33.8849	35.0649	39.0246	39.2042	44.5038	72.2122	39.7695	46.3738
novel.1597	57.1129	64.5156	56.6555	62.5188	68.4284	55.7087	69.726	69.7789	70.4272	62.9643	64.839	65.7018	49.8369	54.0222	44.7003	24.4938	46.5709	52.2634
Pag.B12G001436.v3.1	0.584787	0.924239	0.916492	27.3007	29.6966	23.7404	71.5277	66.1081	69.3484	82.1103	77.2917	93.4024	83.1747	77.5857	81.7652	63.8081	68.2956	122.414
Pag.A09G000301.v3.1	57.8321	56.9714	66.6388	46.2364	52.4134	44.4013	57.4456	53.2899	54.7847	56.5822	57.3577	66.2913	52.8965	49.7521	47.5696	49.6562	59.8822	108.885
Pag.B04G000201.v3.1	173.676	127.015	137.708	92.0016	109.579	89.8025	35.5469	57.0032	49.5369	14.8722	14.5029	10.8461	24.2309	26.1236	17.2098	26.8916	9.72742	21.7228
Pag.A16G000704.v3.1	46.4629	37.6071	39.4114	71.3309	99.857	78.5296	66.2069	66.6371	65.089	49.1322	58.5869	49.7252	49.96	51.9727	57.8223	27.1543	38.6758	83.7301
Pag.A02G001410.v3.1	58.4513	57.6371	59.8979	49.7028	40.678	52.3142	71.1219	63.7803	70.9031	49.3774	36.7521	34.6569	50.8934	81.0607	66.7109	57.3017	64.1878	72.2088
Pag.A14G000195.v3.1	58.6417	62.3366	60.8968	37.6096	37.6779	34.3223	46.6072	41.5185	45.6122	63.4107	68.0155	66.3346	58.0814	77.6535	67.4718	54.0674	73.3947	83.932
Pag.A04G001707.v3.1	19.6807	18.5638	18.0289	43.5319	46.7265	47.2884	74.3839	68.3873	66.7359	75.5113	83.4287	81.0601	62.2013	62.5059	61.6636	68.2257	67.2009	72.4231
Pag.B12G000497.v3.1	47.0784	42.3926	42.9209	94.0361	127.41	96.1518	72.0804	78.1509	79.731	49.1981	42.6713	48.6654	35.5499	34.0993	38.7558	30.5029	27.8317	49.0626
Pag.B09G000634.v3.1	30.9802	31.3139	29.9014	57.5281	66.7526	69.6968	81.3925	79.5677	76.2262	57.0283	73.7404	68.9966	56.2907	52.6539	54.7705	39.802	50.1545	58.8115
Pag.A11G001411.v3.1	43.1615	45.5464	51.1536	52.1183	56.0255	47.7227	63.1384	61.1134	62.1437	63.2175	58.7397	62.3067	55.9028	62.712	58.7358	48.6	60.6331	82.1605
Pag.B13G001571.v3.1	11.2921	11.1387	12.5175	49.9052	52.4214	52.1071	84.78	81.3613	79.8138	66.3035	70.3312	71.717	68.1813	62.2439	54.932	59.6251	59.3033	86.6838
Pag.A06G001881.v3.1	38.694	37.723	39.199	75.9779	76.9056	73.8569	67.1967	70.003	71.1978	61.8983	60.3207	57.057	50.2597	50.7127	44.7796	58.5168	49.0718	51.1498
Pag.B08G000715.v3.1	79.9108	88.2996	87.2411	76.0759	94.1476	89.919	58.7956	64.8442	58.8583	43.3353	41.9447	44.4833	35.3547	40.2542	32.5194	27.5546	32.1789	38.6239
Pag.A01G003381.v3.1	109.318	93.1181	138.537	48.4347	36.6274	61.4046	43.3412	39.8777	48.2415	25.3393	25.1169	29.6704	21.0839	20.3181	22.8501	84.4781	100.878	85.6573
Pag.A16G001127.v3.1	239.159	290.442	315.206	17.9075	11.7163	11.6025	9.65217	9.07143	9.32265	8.76768	12.9939	12.2741	12.5341	14.3502	14.7482	11.496	14.5539	17.5703
Pag.A05G002570.v3.1	36.9077	38.7178	46.352	44.3812	63.4094	41.6332	51.8095	64.751	44.555	52.3731	59.3907	61.6904	54.4802	60.2863	99.7351	47.6999	57.5784	107.231
Pag.A06G000419.v3.1	70.5388	71.6613	79.5253	74.2083	110.605	83.5607	53.1428	53.4382	54.9976	36.9986	39.9376	41.0494	35.8604	37.3155	44.8714	48.0272	31.4791	65.5024
Pag.A03G001255.v3.1	34.651	33.8058	37.9979	16.315	21.8552	21.4266	57.4252	51.3979	49.7719	68.6784	84.783	86.6283	68.2319	75.7283	71.4438	76.8552	75.0572	99.4439
Pag.A08G002217.v3.1	26.6526	27.3493	23.9762	34.6165	34.9494	38.3733	62.2448	58.2305	55.0152	66.2391	75.5549	76.8506	77.5381	81.0425	68.9261	67.3644	78.7472	77.8038
Pag.B04G001582.v3.1	119.434	120.621	120.655	42.3162	60.7076	44.8358	39.0059	41.8176	38.7022	38.344	37.1549	41.3451	36.7092	42.8321	43.1097	42.2985	40.6656	80.8435
Pag.B08G000406.v3.1	43.025	44.1959	40.766	52.5063	56.3759	53.4588	54.6315	53.6366	52.5464	67.4872	61.5586	64.4905	61.0663	67.6305	59.2803	44.1915	70.7412	83.6063
Pag.B01G003850.v3.1	25.7981	23.3654	24.0729	62.9201	54.8929	67.7377	90.6191	81.8905	83.0767	62.3138	62.5941	63.8082	50.8056	62.3787	50.2751	49.5396	57.6302	57.0485
Pag.A13G001095.v3.1	47.3074	48.3301	40.4281	57.4835	57.9945	56.5921	77.6554	70.766	77.7576	40.1807	46.7451	43.4196	56.4776	52.9341	64.7942	54.7694	64.2246	71.8793
Pag.B08G000197.v3.1	28.6303	43.698	28.2051	27.856	29.6552	37.8406	48.9574	68.3329	24.5506	64.6308	36.4536	169.417	56.1356	101.131	128.726	14.0686	37.8106	82.8445
Pag.B04G000477.v3.1	6.71049	6.45296	5.42613	62.3502	50.2089	39.9444	63.8437	47.5928	66.0328	71.762	75.8624	88.872	73.1767	61.9477	82.8534	79.9841	70.8895	74.4369
Pag.A16G001174.v3.1	39.0675	38.9225	41.3184	38.8589	35.2164	39.2231	61.7323	56.6604	57.4654	63.0158	56.1035	60.2927	58.1438	51.6156	50.9318	82.4973	114.954	81.5902
Pag.B03G001433.v3.1	33.4809	37.2556	31.3466	82.1953	129.234	92.3209	70.2754	75.3423	72.7887	47.9222	49.1602	46.3182	38.2829	36.0354	54.1954	21.6711	36.2932	73.0212
Pag.A10G000289.v3.1	13.202	8.5991	11.6062	31.0382	42.2944	28.0513	49.0398	49.5894	45.0501	51.527	51.6503	48.9023	67.4262	76.0027	87.02	37.7626	118.46	207.649
Pag.B01G001967.v3.1	23.5561	18.9745	20.2188	40.4725	48.69	44.2785	75.4934	70.498	78.4134	75.7922	75.6364	79.3166	57.358	65.8064	48.7762	61.6347	72.5186	67.3597
Pag.A04G000482.v3.1	11.7828	10.4367	10.6159	31.5064	38.3152	43.3009	75.3519	72.3654	67.3408	69.5731	76.1473	73.0643	74.6691	75.4192	59.6523	62.9964	70.3104	101.505
novel.509	64.5865	65.1351	55.6216	49.4664	59.6963	58.9521	59.4565	60.0659	62.3134	41.0448	38.3149	44.7347	59.1746	50.9519	52.6899	78.0245	51.9721	71.343
Pag.B17G000342.v3.1	0	0.484522	0.185066	18.9506	19.2108	19.5777	101.425	95.5359	86.822	62.3322	57.2657	61.1973	61.9848	56.5969	77.7751	115.394	75.5297	111.817
Pag.A08G000795.v3.1	79.3203	88.4066	87.8674	77.8886	85.2336	81.2466	60.56	64.135	68.4616	42.3585	46.6499	44.0597	37.0621	35.0852	32.3524	20.528	30.7029	40.0294
Pag.A18G000248.v3.1	56.2894	58.6093	52.0381	87.2784	77.1748	83.0942	60.1862	57.4291	53.8974	54.6646	51.7764	53.3517	42.5383	45.3692	40.9918	50.9612	43.6715	52.2646
Pag.A13G000784.v3.1	17.2739	28.4644	30.6356	41.2093	33.6521	54.8036	78.4832	75.2537	61.4232	70.0363	69.3388	86.233	81.9471	76.2887	37.6455	39.4186	72.4927	66.4904
Pag.B09G001552.v3.1	87.8924	74.5095	80.6482	51.6798	70.8724	75.306	65.6549	62.9489	65.6028	43.7345	37.3323	37.3199	38.2164	30.2951	37.0244	29.5802	66.1588	66.2165
Pag.B13G000685.v3.1	75.6953	68.9037	75.1127	45.8775	47.6269	44.0474	48.8784	48.43	46.6852	53.0651	47.3139	53.8545	48.9312	57.006	56.848	69.9605	53.9127	78.8056
Pag.B03G001625.v3.1	93.1081	91.1157	89.9026	47.0874	39.0846	41.7857	44.7946	38.8882	48.9314	50.2696	51.2887	58.2813	50.6873	53.8688	53.2849	43.3881	61.5074	62.0741
Pag.A01G004339.v3.1	66.3004	61.3055	64.5711	40.945	61.2159	43.7549	56.1462	48.3124	46.6335	52.5831	54.0191	54.0811	50.9037	61.8634	60.799	18.9849	61.6174	114.836
Pag.B10G000346.v3.1	12.8758	5.67518	7.55953	52.4921	62.5236	66.1724	45.6203	42.3269	41.7481	63.8768	83.7442	60.5865	98.6107	87.2825	79.9621	88.6821	62.3863	55.3736
Pag.B15G000597.v3.1	128.424	135.24	130.137	47.2822	48.6654	51.1087	36.7715	37.4076	35.2993	44.9132	39.6768	46.8927	29.0624	38.4159	32.8663	41.7468	48.0612	45.1994
Pag.A18G001343.v3.1	65.413	56.0029	61.3845	16.133	23.1398	22.4921	47.2861	44.3102	38.7196	47.8222	68.0723	69.2688	58.5555	52.2109	51.7276	91.519	64.6303	138.097
Pag.B09G000991.v3.1	87.4858	89.5504	93.919	70.6026	75.0527	74.938	58.7163	61.5901	66.1245	48.6992	42.1249	43.8432	39.6237	35.8638	28.9806	38.6107	30.8806	29.4954
Pag.A04G002271.v3.1	16.5452	16.7672	19.1657	37.5658	51.6166	38.6639	54.2157	56.3955	53.3634	64.921	55.7079	66.1483	54.2131	70.9023	70.8639	100.226	58.5377	130.054
Pag.B10G000158.v3.1	11.0804	13.1467	12.1487	26.2149	30.2732	36.6964	63.3118	62.7318	66.9044	73.809	66.7397	73.72	59.7192	62.8799	78.2461	67.8788	99.1632	110.4
Pag.A02G000182.v3.1	194.802	187.068	210.088	46.4101	36.4578	35.3374	35.668	30.6622	32.3802	23.5055	26.9527	35.8765	19.4303	15.1959	21.0924	12.0185	21.2946	29.4886
Pag.B01G004626.v3.1	23.8942	17.8765	24.7517	43.9503	56.8779	45.1878	70.2549	61.9202	68.5175	79.0363	62.3478	69.645	74.4002	67.641	78.5495	44.38	49.4223	74.8275
Pag.A01G004974.v3.1	144.715	166.418	143.861	57.8553	49.5621	56.611	43.5272	46.0196	44.8518	29.852	27.1519	27.0879	16.4248	21.0921	19.5973	48.0882	36.8939	33.5604
novel.3582	6.1015	1.34801	3.61247	75.8496	66.6582	44.0252	42.161	35.2635	31.2229	78.7149	117.766	100.632	84.0664	100.48	93.5685	31.812	48.6376	50.9203
Pag.A06G001168.v3.1	43.22	49.4426	50.1139	85.0254	112.41	88.0093	71.191	66.6229	69.6109	50.1905	45.9506	50.0263	34.6013	35.0241	40.6624	27.5071	34.54	58.5649
Pag.B05G001960.v3.1	290.759	361.789	324.006	13.6318	6.60822	10.7341	1.13548	0.923029	0.704256	0.136053	0.272407	0.242843	0.202438	0.0348365	0.228218	0	0.374844	0
Pag.A18G001570.v3.1	157.702	183.013	153.379	23.212	18.6898	27.1906	36.9637	27.701	39.526	22.3411	25.7101	29.3884	53.8498	61.802	45.0302	11.7805	50.6225	42.4445
Pag.A01G001886.v3.1	215.216	246.776	219.573	43.468	39.4532	40.1554	23.1256	22.8837	18.8038	12.8737	13.4218	11.8924	15.5612	13.8445	13.891	25.8835	16.5827	16.6686
Pag.B01G003200.v3.1	21.1578	14.8231	19.7152	35.3427	30.4054	24.7005	51.0282	47.1991	56.9347	42.2049	37.3207	42.8302	68.0626	75.2763	91.8157	99.8183	100.306	150.357
Pag.B08G001381.v3.1	115.676	128.13	112.143	40.4241	35.6807	36.8506	49.8113	45.4539	47.9597	32.9617	31.3142	35.1134	46.8246	47.1243	36.1192	50.6536	60.7734	56.2151
Pag.A16G001028.v3.1	51.7686	55.246	55.4018	71.6969	63.9694	72.0081	69.1574	57.4307	57.1143	44.2751	45.2831	46.938	51.4196	51.8297	44.2753	66.4594	56.6982	48.2272
Pag.B12G001119.v3.1	6.97602	5.9552	8.08091	45.56	49.2657	55.8357	98.0768	87.9261	85.345	70.4712	76.0016	82.56	65.6649	55.1838	50.4402	54.8952	52.1333	58.7249
Pag.A15G001132.v3.1	46.5116	50.7944	41.1171	52.9972	64.386	40.0492	65.1075	60.8523	72.2553	43.957	44.3708	48.5896	50.0861	49.7777	49.7972	72.9998	56.5026	97.9174
novel.2849	38.1996	40.5888	35.8993	85.6547	116.72	89.8603	67.3892	69.8721	73.9935	55.0566	48.8565	48.9788	38.2184	40.6047	39.5529	24.2121	30.4886	63.9042
Pag.B01G001906.v3.1	50.5736	55.3019	47.3368	60.446	69.6302	64.2371	59.4466	60.6019	64.3186	58.4825	58.5783	63.5065	46.2917	45.7157	39.4884	49.3478	52.7667	60.7675
Pag.B01G003386.v3.1	44.3617	51.6478	45.6497	91.7884	114.079	96.0628	74.5974	75.3541	76.4186	42.9982	49.9	50.4202	30.9704	30.9253	33.6018	23.4647	27.4384	46.4462
Pag.A02G001911.v3.1	33.5342	39.9208	33.4898	28.9406	45.391	42.9913	68.5787	63.5527	59.6003	60.5157	76.1895	74.5802	62.7225	57.2415	43.5443	57.0641	63.6514	94.2107
Pag.B08G001757.v3.1	138.444	143.908	132.05	42.9142	34.4683	48.4302	42.691	32.6531	42.8678	38.8024	39.2072	35.2254	26.0347	18.9821	17.58	76.1998	62.4168	32.1567
Pag.B04G000422.v3.1	44.7443	46.644	41.4949	70.0718	78.3532	77.1105	65.6464	63.7266	66.9619	56.4757	55.1647	59.1436	46.2653	47.2931	39.9591	49.3639	44.3516	51.7037
Pag.B01G002722.v3.1	133.031	141.961	138.299	88.7696	89.4864	89.0449	43.7401	48.1635	42.7071	28.4491	28.8518	23.6577	19.0842	16.4759	16.5895	16.3075	18.4853	21.3646
Pag.B12G001570.v3.1	42.3348	42.5953	46.0623	72.6964	105.241	82.5726	65.6738	72.0972	66.2156	51.8772	47.9394	53.9046	42.1912	41.5192	50.3318	18.1018	35.5918	67.5008
Pag.B04G000947.v3.1	56.3524	54.5279	44.4855	72.7215	94.4409	68.3435	48.5369	55.1936	51.7715	44.7241	48.7407	56.1541	50.6819	54.5039	58.0631	13.9006	49.2031	81.2266
Pag.B12G001342.v3.1	182.966	219.923	191.913	64.6873	62.9166	63.0175	31.3701	38.9696	39.9065	8.7176	8.85189	11.1355	12.7653	9.90646	13.3696	19.9086	10.6885	12.2152
Pag.A06G002135.v3.1	74.9338	78.808	75.8739	34.3142	39.4246	38.0536	51.1648	50.6595	45.9259	43.1035	47.733	46.4451	49.7104	52.5132	53.366	84.625	55.0245	81.334
novel.1470	29.2616	32.4962	28.3519	57.4112	57.3198	56.4337	71.6045	60.8841	74.2789	67.7642	63.6642	72.5856	51.4347	61.986	55.5391	33.9396	53.5977	73.6417
Pag.A18G000366.v3.1	36.5662	37.4583	35.9844	32.852	34.2955	34.2096	64.6332	60.888	56.5307	86.4724	78.3397	71.2297	62.2492	68.1867	51.6417	85.0496	60.6764	44.3598
Pag.B02G002643.v3.1	108.9	74.6733	97.9187	64.225	38.6114	52.5195	42.6667	40.2714	44.9114	48.503	40.1119	30.9728	38.4902	41.9013	50.9382	42.3052	66.7631	76.7377
Pag.B08G000856.v3.1	79.5823	84.5519	72.9559	63.8681	71.7421	59.5072	44.9452	51.2464	49.7927	40.5646	41.8031	43.0403	47.5761	51.1582	49.973	24.2489	45.7063	79.064
Pag.A02G001129.v3.1	35.9269	17.0381	31.4344	42.8692	40.8422	48.9915	66.6453	71.8951	91.1536	46.0568	36.9874	42.6737	38.2392	34.5578	50.8573	55.8781	113.92	134.812
Pag.A11G000248.v3.1	86.1734	92.275	106.825	76.9451	44.3181	77.1568	60.9811	61.1869	54.9231	46.1555	44.8122	49.5111	46.1787	42.7897	22.5019	31.8037	40.6606	15.1938
Pag.B03G001018.v3.1	105.465	94.2619	99.1113	63.3877	57.6489	57.0298	37.0667	40.6953	44.5996	38.697	42.1175	46.1904	36.7644	37.2576	35.5253	55.5256	44.7376	64.0073
Pag.A17G000537.v3.1	40.3645	47.4031	39.7252	40.3935	44.7011	38.4096	69.1007	63.1419	64.8191	68.6785	61.0499	67.7386	55.0692	60.0848	56.927	41.6649	58.987	81.6041
Pag.A02G002577.v3.1	33.4178	44.1969	42.704	20.8796	21.6952	30.2683	82.112	58.9367	59.0005	38.1512	40.1781	51.7807	58.4051	46.7047	35.5897	104.96	104.314	125.912
novel.1310	13.5384	13.9903	13.8963	34.5556	40.4352	38.4833	60.0642	61.5462	53.871	80.8008	74.85	70.7379	74.4455	76.1727	84.4754	48.0152	73.6075	85.3654
Pag.B07G000552.v3.1	10.5535	9.86003	9.98588	41.4167	57.4051	51.9364	79.3939	83.2163	75.1359	62.4261	74.2503	75.4034	66.0837	64.305	50.3042	50.8284	54.7396	81.55
Pag.B06G000314.v3.1	63.4648	67.4831	60.6204	78.3542	109.619	77.8197	52.3194	59.4763	52.5738	40.4927	46.8789	39.0922	31.5767	32.1105	41.5031	34.6009	33.0168	77.5374
Pag.A07G002952.v3.1	76.6953	87.8951	97.56	52.6296	21.7572	48.6822	78.6286	81.754	61.4859	67.1812	64.8426	50.3923	60.6639	41.0374	40.7159	16.3681	48.8952	1.01505
Pag.A06G001557.v3.1	2.43316	2.29888	2.19518	49.6291	46.1641	49.256	80.7286	74.1263	79.4578	83.5081	76.0246	76.1627	80.2641	80.808	74.006	39.9541	60.5733	39.431
Pag.A11G000788.v3.1	37.1485	41.3718	39.9258	76.3609	101.376	84.1842	62.6906	68.1199	62.1063	47.027	47.2752	50.0452	44.4309	37.4796	40.3394	48.972	39.4914	67.4413
Pag.A04G001309.v3.1	40.1636	42.2433	41.9562	26.1811	30.3502	24.618	60.2975	51.9552	54.0601	67.8659	64.4164	68.1886	66.4208	74.185	73.2366	50.9877	78.8878	79.3919
Pag.B09G001227.v3.1	14.2723	16.0675	15.4753	64.5892	45.6383	56.8827	36.322	34.4928	39.5173	83.6666	89.1645	74.9453	63.584	73.576	80.1695	76.3095	68.2347	61.4879
Pag.A02G002025.v3.1	17.702	20.319	14.6718	23.712	24.0446	21.049	53.7893	45.3712	53.4426	45.7941	52.9451	55.357	88.5451	81.1103	92.0866	60.7111	106.113	136.512
Pag.A07G002415.v3.1	174.037	141.984	174.747	47.0195	69.7865	35.5476	44.0889	40.9779	36.5945	15.1836	16.0448	22.6561	22.3131	27.6462	20.4831	34.9606	26.4799	42.6321
novel.611	236.587	225.067	240.726	48.9758	51.805	49.3294	20.514	23.794	20.4238	11.3696	9.63584	10.3255	8.6826	9.2201	10.7189	2.7339	7.27137	5.87739
Pag.A06G001570.v3.1	249.011	276.758	261.587	15.4198	14.6216	15.5704	7.98943	6.84583	11.0004	13.121	9.45418	13.2122	9.82372	8.17438	11.0147	28.4666	26.5839	13.3753
Pag.A15G001022.v3.1	4.60156	3.07689	4.27359	35.6293	26.6993	34.9732	46.7518	38.1068	45.345	92.4295	85.3445	86.2645	84.1194	89.1518	119.131	42.1927	71.0245	82.1398
Pag.A07G000322.v3.1	59.5441	59.8152	65.1411	61.6754	65.974	62.6168	50.2909	54.7732	57.3754	47.1044	47.0113	50.1135	43.5624	51.6586	47.0955	51.7155	59.8251	55.8335
Pag.A08G000764.v3.1	1.70987	0.501727	1.47895	32.7386	35.2727	29.7525	88.4602	87.6072	91.4955	77.0515	81.9707	77.0538	55.5187	57.0369	56.9177	70.5806	73.0233	72.5665
Pag.B04G001888.v3.1	15.8826	16.8817	16.3088	44.3456	35.8609	42.299	80.8611	68.9384	73.8531	83.1588	79.3863	78.4375	63.9928	58.957	51.1917	92.5758	50.4721	36.705
novel.1623	51.372	48.6788	52.1254	57.3458	57.5038	50.555	60.5374	60.3353	57.2222	59.0146	55.3143	55.3196	52.57	54.4717	48.3828	65.4338	50.4574	53.4379
Pag.A16G000851.v3.1	40.3119	47.0771	42.4614	76.1785	86.9704	80.9255	69.8781	71.7833	77.8387	52.1355	50.0631	52.207	39.428	38.1793	35.0512	46.2749	34.0577	49.1118
Pag.B10G001405.v3.1	71.2889	86.6972	68.3101	53.6007	66.8645	48.7596	50.9309	54.2299	53.573	57.5653	55.5367	53.2878	45.0409	44.9485	56.8165	22.034	33.8802	65.7191
Pag.B03G000889.v3.1	239.587	276.21	253.238	39.8871	36.5085	32.4384	11.087	9.97127	7.6819	5.03833	4.5239	7.5758	7.72854	4.89427	6.9702	10.5828	20.399	12.7173
Pag.A05G001491.v3.1	62.2157	65.4274	61.7022	57.8478	57.4322	58.5717	65.1835	65.0672	66.7776	58.4983	56.6975	53.0357	43.3702	47.7093	41.4932	40.3855	41.2856	43.6541
Pag.A16G000762.v3.1	1.15654	1.4228	0.978208	28.2295	21.265	29.5478	77.6681	69.5964	71.513	84.627	78.4143	76.352	86.1646	86.7685	74.2477	65.148	69.9679	62.851
Pag.A06G000260.v3.1	45.253	47.2617	49.4487	30.8416	34.0888	32.1721	41.0394	42.9819	33.7315	54.9116	55.9717	63.6442	67.3774	82.3157	59.2371	87.7302	73.5519	81.2573
Pag.A01G002330.v3.1	53.2348	56.244	53.854	62.1026	74.214	64.686	57.5969	54.9903	58.7848	55.5767	56.7817	55.709	42.6641	48.004	38.0299	42.2613	47.0189	60.0608
Pag.B10G001816.v3.1	126.849	109.556	142.327	30.6596	27.0369	42.0958	40.9778	35.5024	47.1293	34.4881	31.8432	38.3576	23.7513	16.109	25.1406	80.7912	75.9712	53.1914
Pag.A14G001576.v3.1	9.35543	11.865	9.30161	33.9141	43.9173	41.1522	67.8626	67.0698	68.5742	69.7852	78.3891	85.7361	70.9717	78.453	75.8431	27.0054	67.973	74.55
Pag.A01G004527.v3.1	71.7809	62.6033	70.8021	39.7451	41.3818	50.9406	44.5745	40.1508	40.0633	69.9759	71.2545	64.0521	51.2153	58.8506	53.2455	36.8001	63.9961	48.7444
Pag.B19G000703.v3.1	26.1923	23.8629	19.9909	42.0507	49.0303	48.1348	68.5266	60.4695	58.9262	67.8281	80.5875	76.3657	62.5799	66.4748	63.401	41.2905	62.7169	61.6991
Pag.A02G000649.v3.1	52.7507	57.1262	56.6918	15.0132	8.92941	12.2564	40.5718	38.4538	33.5568	56.1607	52.1653	54.1048	53.0234	71.447	58.1059	118.176	122.454	78.9619
Pag.A10G001596.v3.1	47.4779	50.1085	41.784	62.4975	91.0156	73.3333	66.2307	63.7113	62.7138	44.9718	49.4054	49.6384	39.3109	44.4696	51.0549	48.2216	36.0009	57.6241
Pag.A01G004430.v3.1	29.6705	21.751	27.9017	79.8182	120.046	89.8057	78.7774	72.6702	80.0954	45.8197	56.391	46.8408	44.2	41.9774	51.6756	1.20784	30.5332	60.1948
Pag.A04G000154.v3.1	5.08232	3.54593	4.59982	0.877267	1.11893	1.19866	18.592	10.7056	13.1209	60.555	100.159	125.688	88.1188	68.8353	92.4269	68.6249	115.153	200.956
Pag.A06G001055.v3.1	65.0416	61.5606	57.0192	58.8313	59.9774	57.485	61.7951	57.4819	61.8899	61.2887	55.3342	58.8062	44.2202	51.5212	42.6741	31.305	51.1836	41.9075
Pag.B06G000711.v3.1	36.6692	40.4712	35.6426	84.3277	121.891	89.5371	61.1137	70.1529	64.2524	45.4018	46.0728	44.8735	34.7002	38.2423	36.9789	22.3796	31.6085	72.9575
Pag.A13G000883.v3.1	15.8102	12.9039	12.1231	40.5454	53.3156	53.1553	72.781	67.8647	74.9676	61.4287	66.5933	73.8908	67.4748	66.6765	75.6009	18.0516	65.6404	77.4276
Pag.A10G001318.v3.1	31.7607	36.7864	29.1851	36.4764	27.8213	35.3473	44.3496	44.0138	40.9575	76.7202	66.2736	67.3713	69.5021	88.9503	81.5109	73.9237	80.2455	44.951
Pag.A08G001501.v3.1	55.1418	54.5422	55.2248	83.7471	75.1477	63.6703	63.673	63.6406	68.4677	48.5755	46.9212	45.8995	44.9782	46.937	43.3591	33.7733	40.3181	42.031
Pag.B03G002070.v3.1	44.162	41.1108	43.0931	35.525	36.472	33.3091	46.2928	41.084	48.1624	63.4005	61.7385	63.5234	64.2699	76.1221	54.4628	83.54	67.0191	72.6155
Pag.A18G000447.v3.1	122.311	95.8923	112.571	62.638	84.1947	71.536	32.8896	37.7662	37.7835	43.1715	42.8989	38.0528	29.924	37.7203	41.1764	6.40414	30.1161	48.187
Pag.A06G000442.v3.1	51.0401	52.7441	47.752	48.6396	74.7441	44.8869	52.134	57.7298	53.5726	55.3189	52.3496	50.2475	49.2437	51.0771	47.8742	26.4882	45.2625	113.38
Pag.B14G000332.v3.1	100.148	101.409	99.5237	43.3874	37.8599	49.6705	42.1748	40.5544	43.7961	44.6783	46.2585	43.6737	41.0748	46.2415	37.9089	56.9081	54.8264	43.5463
Pag.B15G001177.v3.1	11.3519	9.03414	11.588	40.3111	45.9816	50.2169	19.2	20.5433	21.1122	75.7015	87.5317	71.2	72.5714	79.7488	91.9458	85.085	85.8104	94.5557
Pag.A01G004451.v3.1	177.804	223.565	227.979	81.0448	99.9563	73.2979	22.7432	19.6339	17.9539	4.04402	3.63677	3.82173	4.32876	3.72067	3.13168	0.811652	2.42635	3.25886
Pag.B03G002380.v3.1	50.3137	54.3669	49.1877	52.6006	59.3299	53.4927	57.621	60.5073	57.6261	58.7735	60.7143	58.4593	47.9446	45.0555	41.4535	69.8934	42.1061	53.0813
Pag.B07G001275.v3.1	30.9935	33.4208	33.5003	65.8343	57.1694	60.5136	72.3827	74.16	71.151	62.0039	61.6395	54.1275	56.5731	56.8994	48.4159	50.5552	46.8873	35.0007
Pag.A02G001628.v3.1	12.7989	13.5759	13.176	18.4383	18.6494	17.8399	59.5373	46.2866	46.437	72.2663	86.5395	79.6116	82.3843	82.8949	64.087	93.8642	84.4847	78.07
Pag.B04G002295.v3.1	177.622	190.291	159.453	74.1112	81.0009	73.8866	33.0234	33.3867	35.9077	12.804	10.853	10.5337	7.63853	9.89722	10.1309	14.7349	20.7847	14.3124
Pag.A15G000515.v3.1	66.3797	70.3931	64.0714	97.2826	107.905	101.954	61.0025	67.0475	66.9303	40.7618	39.7378	40.6219	31.4573	25.3989	27.6337	19.6911	21.1543	20.7164
Pag.B05G001501.v3.1	52.966	58.7406	50.7661	58.9811	65.2356	54.8538	68.744	62.059	66.9579	61.3977	55.7275	52.7463	42.3397	46.4734	44.7001	30.5784	38.5864	57.6425
Pag.A09G001531.v3.1	239.546	264.193	262.223	44.2007	31.6367	37.0944	13.2686	15.1842	13.8497	4.45862	4.33354	6.00454	4.83067	4.52219	4.04548	8.61609	5.57282	5.2263
Pag.B15G000092.v3.1	44.2936	53.3583	45.4265	45.2302	48.0413	36.8075	52.1597	49.2834	51.9046	54.0355	57.3986	55.534	58.2549	64.6903	68.8942	42.8289	59.3534	81.2453
Pag.B04G001706.v3.1	73.6997	70.3905	77.8407	22.9741	22.3249	23.0619	24.0084	18.7371	28.2228	46.2091	47.2528	55.3568	65.0509	65.6084	54.3675	107.545	75.2379	90.4316
Pag.A02G001146.v3.1	56.1354	62.7487	63.0947	51.8984	62.9024	61.7002	49.8764	53.0805	49.6566	55.3704	45.8819	47.5284	49.8493	51.2453	48.2393	52.3545	49.322	57.1793
Pag.A01G004312.v3.1	51.7837	52.9113	46.7243	39.2159	36.8595	37.2172	63.4192	57.1932	60.0223	69.0058	66.4381	62.1846	70.9789	70.6522	61.3451	40.9808	41.7336	38.7634
Pag.B09G000601.v3.1	4.64124	3.46867	3.31221	1.98934	3.17918	4.70125	19.5613	16.3281	24.7883	109.322	85.9934	90.2393	85.1052	127.727	98.5988	110.636	101.165	76.1452
Pag.B06G001726.v3.1	50.4253	42.3882	45.8019	57.7894	75.0126	63.903	52.4929	56.6497	56.5803	50.9953	52.5869	53.316	49.1903	51.8367	49.4926	26.4408	53.5231	78.2305
Pag.B04G002190.v3.1	32.9734	34.383	32.0457	76.5925	84.0254	84.2309	79.3266	79.0629	78.8006	53.2539	51.6802	47.6003	45.2087	44.4587	37.5715	34.7008	37.0163	33.1042
Pag.A04G000424.v3.1	82.0747	77.1081	78.1555	49.0979	54.2993	46.061	48.0501	52.3575	51.1009	48.1593	49.3375	49.9627	47.4111	51.6268	46.8587	20.618	52.0572	60.2506
Pag.A17G000411.v3.1	64.8101	74.0846	70.7427	48.323	41.1477	47.1513	55.6813	56.5213	64.4693	43.2376	42.4886	35.3071	36.9693	32.6017	51.7417	44.0679	70.2923	84.9066
Pag.B01G001554.v3.1	53.458	33.1987	45.3961	61.8887	94.47	70.0585	63.569	70.8657	52.2959	42.1766	47.5543	44.7559	42.6823	51.4876	43.8982	25.3724	42.2551	78.709
Pag.A01G003655.v3.1	4.39793	5.17162	4.63904	21.4101	12.9131	26.4443	15.1311	14.7807	12.5167	94.9811	107.585	87.9444	74.8082	92.6453	97.8685	80.5042	112.326	97.969
Pag.A02G001217.v3.1	45.8484	42.8365	41.6744	71.0951	99.0568	83.6349	64.4133	65.6398	65.1635	43.8904	46.359	47.3705	37.086	32.6072	35.3465	48.5625	36.8424	55.6802
Pag.B01G003153.v3.1	149.029	160.739	134.887	33.7536	38.4423	44.4756	46.9123	49.1986	45.4973	32.8894	29.473	24.7511	30.5844	34.0045	29.4541	26.202	30.2863	22.2377
Pag.A06G001639.v3.1	72.7571	84.9646	78.7665	86.912	104.488	93.3033	61.9901	61.7997	61.6553	36.5995	36.6399	33.7388	27.9721	25.0616	22.8196	17.9185	25.842	29.0086
Pag.B10G001428.v3.1	22.8587	22.8385	23.3619	25.2846	31.4633	22.0977	32.66	31.0403	34.2144	53.3087	67.9311	65.3154	63.4749	78.656	81.3484	79.4334	74.3257	152.42
Pag.A16G000059.v3.1	57.6718	56.8659	57.0653	49.6889	56.5088	41.3545	47.2465	48.7907	49.461	51.9175	52.6765	59.7006	46.5018	50.6611	51.7378	47.8827	54.3844	81.7311
Pag.A09G000898.v3.1	35.7815	30.3185	31.2569	60.7411	62.0625	49.264	49.463	55.5362	54.8928	49.7324	50.3113	50.1904	46.2944	47.6921	47.0172	104.117	57.8232	79.1965
Pag.B01G002588.v3.1	30.0099	29.7454	27.5169	76.1188	80.2624	64.578	63.8858	61.2499	68.2075	49.2712	47.3372	46.893	47.1731	48.0595	53.6745	51.0798	47.1469	68.6199
Pag.B04G001718.v3.1	211.146	235.67	213.021	57.7259	58.1009	52.0217	11.3934	10.3136	10.6384	18.8543	19.9887	14.2384	8.9651	7.71854	9.1161	10.2857	6.60294	4.841
Pag.A14G000494.v3.1	54.3234	68.6735	63.351	71.5717	75.4849	63.6893	52.8382	52.1391	53.0775	46.7145	40.2634	48.6446	42.0137	46.5692	43.327	36.2584	39.135	60.96
Pag.B09G000577.v3.1	25.9478	9.11158	15.1638	53.251	54.3702	38.1065	84.4884	71.3511	74.1113	74.9574	77.5483	77.5173	45.151	44.908	72.0484	10.0353	66.102	64.4874
Pag.B09G000831.v3.1	109.72	126.074	114.706	31.7651	28.5687	29.2672	36.2956	35.2299	34.9361	50.6055	46.2034	45.4185	36.8836	44.0443	43.293	57.8599	51.7195	35.4731
novel.1288	108.597	113.797	104.154	46.9815	45.437	47.168	45.7393	40.8397	41.1859	39.6674	41.9174	41.8224	47.994	47.5001	46.0442	23.3879	42.7678	32.4816
Pag.B03G001376.v3.1	46.1172	56.3217	60.3432	53.394	65.2054	55.2394	47.7576	53.4704	48.3185	49.845	47.1411	55.6054	52.0587	55.9601	53.4052	58.9659	36.7331	61.2297
Pag.A01G000173.v3.1	32.6163	28.8606	28.5868	54.7903	60.7039	51.3294	56.2394	59.848	58.9062	61.5047	71.8125	71.3351	51.4893	59.6258	72.6097	25.955	43.5527	67.1371
Pag.B15G001137.v3.1	41.3417	38.8702	40.1192	40.462	46.7492	26.338	60.4285	54.3035	63.7445	45.8962	47.9033	48.9336	50.905	54.1419	50.7001	81.2523	63.0984	101.641
Pag.A06G002799.v3.1	14.919	13.3657	13.6198	12.0559	14.7741	12.78	56.2243	54.259	48.9182	69.6916	80.8861	86.8659	91.6983	83.1736	65.2485	100.482	60.6784	77.1165
Pag.B07G000516.v3.1	44.8195	46.7637	39.8638	49.3698	56.459	48.3212	31.364	29.3559	28.8684	57.3731	58.8749	58.8106	73.4823	73.1851	75.689	53.0767	63.4546	67.5835
Pag.B12G000907.v3.1	147.692	125.725	128.423	51.1771	24.9026	41.9345	35.0651	32.1587	37.5218	25.209	26.6928	30.4091	20.6781	34.2599	33.4569	30.6449	56.0973	74.5925
Pag.B15G000898.v3.1	50.0144	50.5069	48.341	66.8655	103.252	72.613	57.9821	65.4845	60.8874	37.2035	40.364	39.1976	32.7828	26.8855	43.8061	70.0483	21.7582	68.5082
Pag.B04G001050.v3.1	33.6562	35.0675	32.7989	33.6468	47.3372	35.4417	57.1612	57.1629	57.8273	63.5186	59.9623	62.4088	53.6468	63.8507	58.3849	31.484	54.1133	118.526
Pag.B17G000792.v3.1	60.1675	54.3191	53.1094	39.5409	47.0402	36.7425	49.3427	45.1838	46.3791	58.6502	61.6457	58.6055	61.0822	65.2025	61.3066	37.5355	67.2602	52.4402
Pag.B10G001774.v3.1	66.8223	39.7699	43.3291	51.0972	112.509	61.947	50.7826	61.7788	47.3565	37.8214	38.3397	40.3562	36.6775	41.9331	77.6769	29.0163	38.3158	79.9054
Pag.B08G002360.v3.1	29.8016	31.0081	31.5141	20.8784	22.2151	24.6769	59.7088	49.7241	46.5796	61.5681	76.7295	80.8686	77.3987	72.3678	58.2941	61.3912	73.1208	76.7431
Pag.B18G001345.v3.1	29.8058	37.562	37.3023	32.0844	17.7735	42.9549	71.3143	56.3194	57.0304	66.88	82.6366	66.3703	77.0999	45.6657	63.5284	95.0608	67.6082	6.76699
Pag.B02G002523.v3.1	104.05	125.873	137.716	41.33	46.8265	38.897	33.9518	34.2735	35.0373	38.3179	37.6414	36.5194	27.7727	31.5248	32.2557	46.0369	46.8402	57.8506
novel.1488	89.4427	78.6219	77.5422	40.3052	33.5812	36.3272	43.016	41.9745	40.3816	58.4072	71.5396	55.7447	44.3264	47.3472	51.0635	50.1778	53.0265	39.8447
Pag.A01G003997.v3.1	24.3681	23.5616	22.4078	29.7031	32.3802	27.226	46.5648	40.8866	42.6145	52.8322	62.1869	60.707	71.0764	76.4204	69.0289	99.2427	78.7162	92.7064
Pag.B01G002397.v3.1	82.7925	74.6766	83.114	73.1837	69.3955	83.1359	53.3668	57.0085	50.4491	41.4494	46.2601	34.5896	39.7387	41.64	36.8787	23.4154	38.9436	22.0511
Pag.B16G001181.v3.1	5.02404	5.43405	5.51943	25.389	29.3665	30.1608	75.8227	73.1844	75.6242	86.2778	83.316	87.8005	70.6862	68.0655	61.9179	58.9667	52.4527	57.0547
Pag.A10G000989.v3.1	41.6987	47.9984	39.5469	22.4214	26.7565	23.1787	58.1244	53.0209	52.249	49.8727	53.7239	58.0643	57.1848	67.6473	59.3984	96.0434	71.1732	73.8567
Pag.B02G001375.v3.1	36.4933	31.8978	33.5098	36.0268	54.9515	36.2978	70.5445	67.4286	57.6552	65.8694	63.9655	69.2827	53.8799	58.2561	59.3119	11.807	55.3441	88.9819
Pag.B03G000804.v3.1	38.9812	38.1274	39.5132	77.688	89.9909	77.8822	60.8842	64.6604	67.149	51.605	48.7673	47.4414	36.1009	37.0492	37.5954	50.931	35.0761	51.534
Pag.A06G000720.v3.1	5.69944	6.10007	5.22233	16.0759	17.6754	18.2816	56.4907	52.0561	60.2146	58.035	63.5035	69.6889	64.5966	62.8952	64.1983	153.885	62.8756	113.307
Pag.B01G001762.v3.1	142.85	149.522	147.488	38.4449	43.494	35.1085	37.3232	34.478	34.6539	27.1938	27.0429	27.3061	26.2179	28.2222	27.1054	49.9646	30.6651	43.3313
Pag.A04G000172.v3.1	89.6621	82.0561	86.6185	68.7103	74.7484	68.4598	45.9305	44.7057	44.9855	38.5256	40.6719	37.9951	40.5212	42.4907	39.7964	26.4141	40.288	37.5829
Pag.B08G001291.v3.1	78.1273	90.4366	79.8778	75.3083	82.8189	77.4747	42.8387	45.5105	47.0343	22.3213	22.0054	22.2461	32.5588	30.2642	33.3361	75.7862	50.3483	41.8298
Pag.A03G002100.v3.1	25.6959	26.5537	24.0198	26.528	34.2203	21.7823	57.2409	48.503	52.3926	80.4643	71.8785	68.2003	95.92	111.067	81.4297	26.1244	29.1027	68.9429
Pag.A01G003205.v3.1	146.368	145.332	147.902	46.4283	43.3408	48.3011	29.2696	26.2954	31.1885	25.9465	28.7492	24.2251	17.8486	18.4289	21.4899	57.9426	49.3217	41.5085
Pag.A01G003462.v3.1	24.9774	23.1412	23.0534	25.9252	24.4611	21.4593	44.1862	44.9769	55.0748	40.2878	32.6499	37.542	55.6304	60.6833	74.0689	125.351	83.4076	152.88
Pag.B04G001712.v3.1	97.7628	72.351	57.7975	49.649	94.8728	53.5447	57.6286	60.0301	56.237	40.7612	50.7952	42.0073	33.9751	43.922	57.724	9.53819	29.9189	41.0107
Pag.A11G001055.v3.1	53.521	58.2034	57.2453	39.2492	34.5681	41.134	50.7183	46.7192	49.3631	72.2627	68.1247	57.0873	51.3067	58.5326	49.488	60.0051	62.9617	38.8231
Pag.B04G000315.v3.1	85.0972	92.5253	86.2447	36.4797	40.1698	38.3796	45.3206	42.4534	46.9262	50.4349	50.5605	51.4171	45.0862	49.8191	45.3522	43.4759	44.7201	52.9043
Pag.B16G001247.v3.1	110.904	111.662	105.983	57.2558	60.8265	58.5505	44.961	41.5738	39.7198	37.4865	39.944	37.8414	40.4194	41.3389	40.8291	16.9815	34.9582	25.6069
Pag.A01G002827.v3.1	17.2845	19.3416	15.5141	71.5786	68.2765	61.573	66.2106	64.6711	69.1866	52.6892	48.48	50.3556	51.9976	56.4512	59.2701	50.5419	52.9495	69.7808
Pag.A02G000641.v3.1	36.9482	38.8289	40.9911	75.158	85.6466	79.2689	65.1668	72.397	64.2534	44.2335	45.8988	45.8216	37.4704	39.6927	43.0621	37.5401	37.1514	56.5448
Pag.B08G001052.v3.1	49.7336	48.7491	46.6492	71.7315	92.3609	75.5171	63.4951	58.9042	65.6578	47.459	43.5972	45.139	37.5049	37.2757	34.9252	43.981	34.2125	49.0974
Pag.B06G000815.v3.1	49.0623	20.1622	39.4062	39.2251	35.5909	64.182	57.2078	52.656	66.8525	50.7821	37.3949	41.6675	34.2389	29.7344	37.164	105.625	97.0162	87.8344
Pag.A10G000849.v3.1	31.6954	36.6153	36.3294	54.8161	68.6113	51.9587	61.9111	54.9391	59.9453	52.1949	51.9654	54.5815	50.2387	58.2752	57.9468	48.8423	47.7525	66.9307
Pag.B08G002137.v3.1	20.0814	20.4819	17.3112	26.7624	32.8527	30.6419	60.8704	53.139	52.8603	62.5533	67.8563	72.1627	72.8519	76.456	63.4281	64.5827	72.8978	77.7245
Pag.B05G000983.v3.1	46.2009	46.6842	45.1447	80.1157	103.302	81.6143	65.478	70.2456	71.355	41.6216	40.1709	47.7193	32.6586	34.2423	41.5236	8.27161	27.6746	60.7885
Pag.B16G001046.v3.1	48.3825	51.6256	44.5004	60.9846	57.105	63.4345	68.3773	59.9122	60.0967	45.6581	47.5383	48.5472	46.2898	39.7333	35.5048	62.1264	51.3489	53.4158
Pag.A11G001229.v3.1	44.6622	45.561	48.0779	39.5005	48.6468	40.9066	57.5119	54.5936	58.3174	56.0991	53.228	54.5529	46.5759	52.0232	47.2451	40.2072	47.4775	108.937
Pag.B05G000964.v3.1	29.3584	29.6644	35.4078	94.9685	101.204	86.8644	51.9658	74.4559	72.5066	48.6653	41.1404	53.4965	33.7915	38.213	35.7625	28.2487	35.7543	52.2273
Pag.B04G001185.v3.1	36.1672	35.4863	36.4025	79.5897	80.0792	84.0417	65.7556	64.0304	66.8569	53.7672	48.9619	50.4628	39.4375	37.0355	33.9951	60.5962	32.4658	37.3518
novel.1254	23.8068	21.6756	20.7549	27.5604	24.1625	25.7664	49.8531	50.0123	53.5469	71.2628	66.499	68.581	59.9054	73.4779	65.7362	92.1223	74.1304	73.4201
Pag.A09G000138.v3.1	117.12	133.409	122.936	34.2089	33.1112	37.3568	37.1966	36.391	32.7986	40.2732	42.1365	39.4882	44.4761	48.0265	41.7747	25.5594	44.162	31.0692
Pag.B17G000227.v3.1	2.43612	0	0.267099	13.623	11.1818	19.6191	16.5674	12.4016	15.926	69.3221	60.8641	68.8743	45.1752	120.631	99.3475	202.291	83.3864	99.2732
novel.3137	112.879	128.28	111.233	76.8933	104.004	87.9578	36.8485	45.217	33.8978	22.4942	20.3439	22.2911	22.5667	20.5514	23.1537	23.6364	18.9508	29.8568
Pag.B03G000038.v3.1	83.0342	88.4998	81.2008	66.3104	71.52	67.8618	45.4244	51.3861	51.1187	37.136	37.4344	34.8864	38.929	40.616	30.912	37.6727	35.5561	41.5345
Pag.B17G001316.v3.1	149.376	152.272	172.646	44.9716	45.0572	42.5375	29.8973	27.9134	31.2746	26.1653	26.6488	25.4758	20.3757	27.5499	21.3297	14.6731	36.3637	45.5511
Pag.A09G000140.v3.1	22.881	22.2409	24.1018	46.455	49.2795	46.5136	74.9255	68.7824	72.1171	66.5663	61.4643	62.0991	54.2004	54.5208	46.5108	59.5238	50.3574	57.1417
Pag.A17G001190.v3.1	24.0327	20.3956	22.6089	20.2473	28.7118	29.3817	25.0049	28.1627	27.627	92.3687	74.5964	78.79	58.4048	87.5749	71.0278	69.0134	79.3059	102.176
Pag.A08G001487.v3.1	77.392	81.8017	82.4707	32.1508	33.6658	48.026	58.0741	51.8112	62.0882	35.1471	28.1487	42.4203	24.405	29.0982	29.057	78.343	56.927	88.3234
Pag.B17G000280.v3.1	150.131	146.458	120.424	65.6994	70.4186	77.3707	35.7164	38.7944	34.1521	13.216	14.759	11.7764	25.9352	22.7714	20.5794	33.2504	32.7429	24.4347
Pag.A10G001959.v3.1	56.9586	64.7088	65.513	48.035	47.7748	40.7582	46.4182	41.8268	45.1225	59.2356	49.4275	56.4916	51.7198	54.7562	54.0117	46.9374	51.7545	57.1399
Pag.B07G000798.v3.1	75.32	73.8917	72.5971	96.448	110.186	102.819	57.5134	65.36	63.1005	36.673	37.2732	34.1968	23.9688	20.1313	24.9697	11.9389	17.2241	14.6188
Pag.B16G000058.v3.1	50.1719	52.6437	53.6384	49.3802	52.0947	43.7793	51.0707	46.3364	50.7657	46.6042	53.3729	57.8692	52.1606	48.0593	52.1965	34.2433	55.9286	87.3045
Pag.B07G001471.v3.1	99.5291	106.436	97.2762	49.6281	43.2785	47.4806	37.2533	40.9646	35.1589	34.2493	36.9746	38.8599	36.4215	41.5494	35.4279	69.8702	50.0976	36.5165
Pag.A01G002237.v3.1	33.7417	30.4183	27.1835	29.3687	46.5982	30.8585	51.1901	52.4809	49.892	56.469	57.4612	62.2828	55.4326	59.9888	56.9385	66.4084	57.7987	111.906
Pag.A01G001749.v3.1	62.6002	32.6233	50.8789	26.6327	27.0688	26.0911	50.455	37.793	56.0513	53.7249	55.1246	57.0726	33.0934	32.0551	30.4808	129.056	95.0181	80.0134
Pag.A04G000515.v3.1	7.42889	4.31826	4.2151	57.1614	41.3358	35.7017	64.7786	54.5358	68.7513	69.6529	82.2117	84.5441	65.3515	57.9379	81.6658	49.4558	60.3755	45.8995
Pag.A17G000085.v3.1	66.9917	71.8908	62.9273	44.6388	48.1963	55.6964	47.9325	56.2083	62.6402	41.5092	37.012	35.2583	41.0428	29.3905	54.1161	29.4251	58.3013	91.4401
Pag.B09G001168.v3.1	15.916	18.8529	21.5282	41.5815	47.9219	42.1811	64.1362	60.1591	57.2895	63.7584	60.8641	65.0759	56.4356	61.3033	60.4687	40.3175	60.1011	96.5016
novel.1037	15.1166	11.9622	14.9838	24.4636	22.6754	21.0828	55.5504	58.0843	64.5471	31.7171	28.5882	27.8599	50.3837	68.3218	66.7535	133.855	83.8506	154.213
Pag.A05G000500.v3.1	53.8485	57.4896	52.5127	67.1884	83.8397	74.4538	61.2892	64.5461	60.2816	47.156	48.8114	49.6045	38.5884	38.6125	40.8011	16.9278	30.5496	46.3888
novel.3695	97.9823	89.2637	90.4686	44.1444	44.1574	39.4935	36.0727	29.1341	33.1619	43.9403	49.4471	44.3005	41.7839	41.8935	40.0449	65.2125	49.9225	52.3987
Pag.B15G000598.v3.1	42.3553	41.3069	43.5396	37.4972	54.1777	38.1533	53.3655	53.3409	45.1652	49.9493	56.9565	60.108	57.2575	64.0781	65.0987	37.4777	52.2125	80.7133
Pag.A18G000884.v3.1	36.3498	37.7926	35.4038	74.9465	83.8473	78.9228	58.4671	64.9954	66.9312	51.2461	47.5297	50.8854	38.9573	39.0705	43.5256	37.481	34.3505	51.9286
Pag.A11G000681.v3.1	69.2367	71.7926	64.0617	57.4089	76.7641	59.8108	51.0116	52.9969	48.6067	42.3399	39.8356	40.3355	40.9298	40.0018	46.1264	30.0044	41.9278	58.9452
Pag.B01G000480.v3.1	90.6262	104.583	102.545	65.4115	80.6211	82.6601	42.3071	36.9135	41.2342	39.3332	33.8022	32.3842	28.0873	31.4272	28.7305	10.7694	42.4925	37.6557
Pag.B01G001994.v3.1	61.2448	71.7334	66.1722	46.469	52.324	50.3495	45.4443	44.8306	40.1055	54.8366	57.2137	47.2474	42.5812	48.4012	42.4078	48.2233	50.1106	61.5161
Pag.A01G002599.v3.1	49.2456	50.077	47.179	44.3629	57.6245	46.5787	55.4667	53.8943	55.9314	51.2254	53.5465	60.5574	47.5422	50.2855	52.7758	28.3637	48.2476	77.4698
Pag.B13G000105.v3.1	59.2326	62.032	59.4122	73.0422	95.4388	81.241	56.4679	58.6778	57.8719	41.7221	42.0981	41.3778	34.075	33.9553	33.9462	31.3526	29.3274	38.4123
Pag.B10G002108.v3.1	27.9479	25.1684	22.4677	41.7621	54.5185	38.4861	50.621	51.6543	53.6839	51.2383	52.1078	56.7567	48.7546	51.5674	55.6367	92.2841	43.9339	110.402
Pag.A10G000299.v3.1	16.6206	13.1467	17.2107	29.7103	32.1761	31.2	57.6344	53.5015	64.7245	56.4622	51.0763	54.1192	56.1765	59.9188	59.8256	52.7749	94.9036	126.827
Pag.A01G002081.v3.1	33.2118	29.4013	26.928	68.2746	115.405	86.1279	61.6331	71.6558	68.3931	40.9685	47.0761	42.3003	36.9526	40.5033	50.5706	10.1142	30.7951	67.6012
Pag.B01G002355.v3.1	49.2448	50.4523	48.5934	44.3089	56.6545	45.9348	58.7257	53.1842	57.6776	50.9698	53.4021	58.1772	47.1247	43.8747	53.1632	38.2545	45.2566	72.2333
Pag.B16G000396.v3.1	19.956	22.0401	25.7227	82.4735	108.41	79.4947	54.4836	55.6901	64.0078	51.1701	48.8463	45.232	36.0948	43.8325	54.101	17.9296	39.7695	77.9033
Pag.A09G001304.v3.1	4.39142	4.02814	3.31086	48.6347	54.6599	57.2214	81.1687	81.5074	77.1749	48.7062	54.7372	61.6904	79.8746	69.6545	70.6364	26.9621	53.8363	48.6397
Pag.A16G000634.v3.1	21.5377	18.1856	19.7333	44.5167	51.7246	41.3254	50.5192	52.3584	52.0162	59.7842	56.1168	62.0586	55.6532	66.3916	59.6716	67.2968	60.8254	86.8576
Pag.A01G004328.v3.1	184.491	265.133	232.309	27.492	19.6943	24.2713	13.194	9.45304	8.00541	12.1607	16.4037	14.4267	10.35	18.8141	14.2622	20.0762	18.4038	17.6189
Pag.A09G000256.v3.1	236.508	165.273	168.578	73.5501	85.3944	56.7005	18.2857	8.88191	6.13869	3.61513	9.24887	4.71148	8.16821	2.87982	4.81275	45.1172	7.24373	21.4288
Pag.A01G003719.v3.1	64.5356	71.1726	76.0528	43.0062	48.1639	42.3	45.9487	43.0519	46.0803	46.2978	42.1353	48.518	47.0994	47.957	46.6887	46.2667	57.5847	63.372
Pag.B06G001545.v3.1	59.8814	66.5041	63.3704	75.1994	88.1653	87.8376	66.7282	65.6382	63.0233	40.0602	40.1419	39.0255	30.5233	30.8826	24.5758	25.615	28.3702	30.5416
Pag.B03G001816.v3.1	31.5088	28.0071	27.0711	66.4768	63.6332	71.1489	60.941	72.2304	65.3197	50.2663	50.5183	56.3557	50.0955	55.1429	47.4661	45.9964	48.2747	35.4164
Pag.A01G002738.v3.1	40.4374	43.1819	43.5865	41.5147	50.7386	40.3629	54.3453	53.4321	53.9596	52.0062	52.2128	54.6025	45.3749	49.5992	50.8496	67.0368	51.5801	80.9347
Pag.B01G002214.v3.1	67.825	80.9393	69.3477	49.3116	47.295	51.8047	45.3012	44.4977	51.9808	44.9079	47.2466	53.5131	40.703	47.6211	47.855	42.9397	38.5641	53.5754
Pag.A18G000618.v3.1	0.129816	0.13415	0	5.52832	5.1438	3.37503	39.7279	44.0131	34.1588	48.5246	59.1339	54.1015	118.361	131.906	135.926	42.4941	98.4156	102.713
novel.2481	29.4436	38.1478	32.6781	19.0227	14.1196	13.1199	60.5491	49.2393	67.422	44.3982	40.1128	43.1695	76.8634	96.2129	80.913	85.5404	63.961	68.519
Pag.A02G001126.v3.1	56.7423	54.3785	46.593	48.6421	63.3841	57.8485	70.7398	72.0271	70.1051	38.6307	36.9919	38.9444	33.9325	40.0817	46.5806	21.8195	51.884	73.8201
Pag.A16G000016.v3.1	32.8442	33.9407	32.5552	51.09	55.6526	48.0584	55.5458	54.622	57.462	67.6389	60.6192	57.6479	56.0657	54.5597	53.0518	44.8084	51.4357	55.5199
Pag.B04G000789.v3.1	64.9369	60.2358	59.9693	32.0116	53.5756	38.384	62.4689	63.2822	64.7646	41.7124	41.5766	47.1755	54.2282	61.3236	66.0955	18.0278	32.4495	60.4464
Pag.A09G001315.v3.1	65.1613	69.287	66.6146	49.8217	46.8505	48.7243	49.2242	46.1655	46.3086	56.6911	55.3358	53.7256	42.9205	48.3642	42.4667	46.9979	44.514	43.3727
Pag.A17G000353.v3.1	158.132	148.064	130.138	61.7325	63.9155	72.8355	29.3454	31.6494	29.3539	10.8781	10.8424	10.9004	22.9536	25.9965	20.3508	38.7838	35.8499	20.7909
Pag.B07G000426.v3.1	24.5325	19.151	23.1587	40.8721	38.3552	43.0233	45.4686	48.4649	42.7639	64.1461	64.3429	57.5925	65.1286	83.8801	73.9756	66.6939	57.0759	63.5592
Pag.B01G004080.v3.1	137.705	154.631	147.745	30.1288	32.6905	32.7922	34.103	36.9321	34.8632	41.5023	43.198	35.4534	26.8635	32.2253	28.8304	15.2242	29.6836	27.5968
Pag.B01G000798.v3.1	119.799	81.0713	89.968	79.2141	88.9312	76.424	40	48.573	47.2159	28.557	25.07	19.7165	20.9186	33.2979	20.2136	18.3616	26.4094	58.2243
Pag.A13G001247.v3.1	61.9259	66.4402	63.0508	73.8819	94.3721	80.2585	59.5141	58.4218	57.9015	42.0517	39.4285	39.7276	33.0942	30.4877	30.8732	25.6237	27.7065	37.0831
Pag.A06G001676.v3.1	3.75308	3.99771	5.07085	26.9137	27.211	28.4308	41.0529	44.5394	39.9647	37.5186	42.9736	48.8587	102.868	97.3899	110.823	47.8514	81.0262	127.864
Pag.B08G000477.v3.1	32.1964	27.6081	25.6867	48.0778	56.0607	53.969	61.2513	63.5864	56.7391	64.7248	63.8624	67.2567	56.2388	68.1188	60.8351	29.6187	41.8894	40.0814
Pag.B10G001125.v3.1	59.3024	69.1496	73.1474	26.6816	28.038	32.1993	40.8189	46.2295	36.8368	47.158	44.8828	40.8161	41.0136	54.2517	53.1601	98.0251	55.2311	70.6804
Pag.A08G001111.v3.1	45.3283	49.9471	44.2344	70.4657	82.4672	76.9863	58.1207	61.1248	63.523	48.611	40.9763	49.4112	35.0839	35.2891	35.6523	45.1089	31.6913	42.9398
Pag.B02G002123.v3.1	75.9444	59.5272	60.538	60.1028	102.354	57.6948	42.0169	44.22	41.268	20.339	26.6841	34.6108	24.3165	37.2768	30.9873	62.8583	41.6116	93.8963
Pag.B07G000196.v3.1	20.0262	20.7948	26.3484	19.8507	20.7167	21.7224	59.1331	62.7805	54.1549	76.7357	81.0747	89.4705	68.4825	70.2161	42.118	68.3639	59.125	55.1137
Pag.B01G001800.v3.1	8.21266	1.46473	3.29097	84.4417	62.4544	40.989	15.5194	12.6409	12.9115	75.5999	132.238	106.711	69.8162	87.232	85.6455	30.7946	39.7396	45.9461
Pag.B06G000215.v3.1	134.633	138.182	121.473	35.4333	33.2564	34.3948	29.3909	28.9722	29.917	33.6806	34.3252	36.6735	32.8828	29.601	32.1381	38.5198	39.8992	52.1399
Pag.B16G000126.v3.1	90.8635	82.1739	87.9024	38.2307	34.5671	44.8154	29.9844	29.4757	32.9764	50.8626	51.0084	50.9181	42.7698	41.7298	38.9251	36.1151	62.3061	68.1871
Pag.B03G001563.v3.1	93.8794	91.5736	107.788	133.83	86.5427	95.0439	43.0345	44.5836	41.9432	17.0888	20.3836	14.8337	12.2626	20.8539	21.9561	6.07834	23.6774	38.3852
Pag.B19G000777.v3.1	18.1298	18.9361	19.6175	29.5815	38.3096	39.4476	64.7176	61.966	57.7353	58.0411	63.7543	65.4805	64.0671	64.1024	53.841	77.0852	58.1169	60.7684
Pag.A16G001268.v3.1	89.3705	104.137	92.2513	52.89	48.1974	58.0159	30.8935	39.4007	33.4317	47.1205	43.5371	40.2511	33.678	43.3765	35.9818	34.5138	44.7536	41.4724
Pag.B11G000534.v3.1	18.7218	17.9138	21.4961	55.9261	78.3821	62.5041	37.9833	45.4876	42.4976	48.7537	46.4102	46.4534	49.549	53.5142	48.9349	84.116	48.2207	106.015
Pag.B09G001547.v3.1	7.70452	10.0996	10.2776	17.6204	23.2149	25.235	61.7869	56.277	55.3814	66.2211	60.9078	70.7382	56.7734	81.8729	58.8838	58.9357	73.3936	117.404
Pag.B04G000464.v3.1	131.192	135.35	129.774	37.9056	37.1089	38.1459	26.2841	22.0898	34.0398	25.3593	23.2494	17.0619	19.9477	16.404	24.9898	73.5395	52.2394	67.7556
Pag.A09G000643.v3.1	30.9505	24.8545	24.233	47.9291	59.123	57.3943	68.9884	69.4389	69.5664	57.0223	62.3893	63.8847	54.2218	47.1194	50.2825	32.6125	45.5136	46.3085
novel.550	51.0249	53.6725	43.6336	74.3117	74.8658	78.1671	71.8899	67.8864	65.2513	35.1724	40.6312	37.3413	35.9033	30.3234	31.5361	31.2115	49.1585	39.3749
Pag.A17G000527.v3.1	53.1424	62.3284	60.177	51.1035	51.8828	52.144	56.3661	56.1567	52.8716	50.3593	46.7455	50.17	48.0903	49.843	42.1001	44.5399	44.2506	38.5709
Pag.A01G001378.v3.1	30.0614	30.9334	30.4493	37.4539	42.6867	38.3351	67.4443	65.1516	65.2395	55.6636	54.3246	52.0359	69.589	71.1484	68.9639	33.5887	49.1302	48.6139
Pag.B01G000915.v3.1	87.4105	117.004	107.973	40.4884	37.9513	37.2401	30.1887	23.9949	24.2929	48.9713	56.3179	50.6973	48.8201	41.912	37.112	26.9908	38.6061	54.7252
Pag.B10G000717.v3.1	33.4423	37.3738	32.7139	21.3165	21.1576	16.2557	57.9742	49.3435	52.194	58.8935	44.868	56.3445	58.3719	72.471	61.1012	83.7692	70.8904	81.1962
Pag.A15G001178.v3.1	47.9062	45.8902	45.3109	33.5223	39.885	35.2051	47.2333	49.1139	48.4396	46.4931	44.1033	41.8415	50.0412	61.8598	49.997	58.872	62.2603	101.288
Pag.B19G001535.v3.1	54.8173	53.8331	57.816	41.2093	43.0327	31.7542	54.8664	44.7568	53.3797	39.2745	36.7999	38.7752	43.9802	44.8816	40.1799	45.4156	80.569	103.828
Pag.B10G000578.v3.1	7.59391	5.47967	7.49345	23.925	34.6045	26.8708	61.0909	58.4603	60.6116	57.622	63.1174	72.5511	65.985	74.5208	69.742	59.0722	69.3078	91.041
Pag.A03G001668.v3.1	53.0082	64.3249	52.307	72.1194	65.7568	78.9893	68.0635	73.8057	68.3177	58.6204	54.2868	51.9799	30.5063	29.5696	27.553	12.722	30.811	16.2126
Pag.A05G001059.v3.1	49.1817	45.7068	46.2802	49.6256	71.81	51.9842	46.6939	47.5508	44.2822	47.2181	46.4392	48.4421	42.9502	47.0384	55.823	25.4868	43.9336	97.9833
Pag.B06G001466.v3.1	222.937	214.886	214.11	22.828	19.5781	20.4831	11.5132	10.1351	13.449	17.2807	14.7865	15.8756	12.2025	9.47083	13.7565	25.75	31.7752	16.5885
Pag.B15G000708.v3.1	50.7814	37.4599	36.164	35.6719	51.5626	35.3524	50.9456	54.8067	50.2409	54.1987	51.6747	56.9671	49.9551	55.5103	53.7901	36.7847	51.7139	93.7965
Pag.B01G002061.v3.1	32.5078	31.7176	27.2845	66.129	104.674	76.0332	67.1776	73.4134	65.4304	47.7804	42.3412	48.4627	33.9232	37.5635	47.7068	12.9893	29.5195	62.5071
Pag.A09G000055.v3.1	7.63318	5.25868	5.13063	40.0014	30.1243	34.1647	60.1971	64.3237	53.7889	66.6573	76.4605	71.5405	77.9444	76.2526	60.2013	88.1359	58.606	30.6868
Pag.B01G003437.v3.1	55.1318	63.5209	65.8286	46.0332	49.2963	41.8462	47.6256	50.5812	52.1142	54.5271	45.2663	50.5987	41.5372	46.0173	46.9565	45.1488	42.574	62.4734
Pag.A07G002059.v3.1	37.0597	56.3022	34.3862	70.8805	31.943	64.9304	49.1594	56.2141	47.6868	59.3681	54.6146	46.0571	49.1132	42.7277	50.5339	108.014	45.2405	2.83184
Pag.B06G000329.v3.1	36.6063	35.0046	33.1966	59.981	72.5674	55.8109	65.513	70.3509	70.9931	54.9962	49.9661	56.943	43.4691	41.5998	43.2124	30.2939	31.3381	55.1438
Pag.B01G004503.v3.1	62.1183	65.0082	63.9805	73.0293	81.217	78.4544	53.8483	58.7626	54.8487	40.504	44.6982	40.6444	34.5517	38.5051	29.9718	15.2718	34.0226	37.4868
Pag.A11G001465.v3.1	23.9375	18.6808	22.5917	47.6821	64.9384	48.0469	41.1399	46.3763	43.3027	51.6162	50.4782	53.1076	52.0991	60.9596	58.8653	69.3704	51.4649	102.165
Pag.B02G002018.v3.1	12.2979	10.4443	12.8326	6.51225	6.1373	7.07165	40.8296	36.8566	39.3322	66.5452	69.023	74.5642	75.5974	82.3148	59.9108	96.9495	82.2801	126.712
Pag.B04G000724.v3.1	46.4772	40.7296	41.6804	30.8457	39.9373	37.4325	31.9803	32.9112	36.1717	61.0402	54.6999	61.4218	47.4636	53.8433	55.6278	67.4476	70.8509	95.4246
Pag.B12G001295.v3.1	37.857	34.8257	31.1486	64.539	116.677	77.616	55.1935	60.4048	59.623	41.9904	41.8503	44.2998	37.912	32.4218	43.9969	11.4304	29.5226	84.3335
Pag.B09G000964.v3.1	76.7705	69.3951	82.0151	73.8654	80.9951	70.2129	56.0212	56.9523	62.6252	39.5755	36.0072	34.3458	32.765	27.4136	26.728	25.8914	26.8438	26.9199
Pag.A18G000661.v3.1	81.7116	82.1137	79.4118	45.2037	42.485	36.7179	40.0892	31.5989	34.2502	39.4239	43.9767	45.2221	35.1351	36.9297	35.063	99.1885	49.4344	46.5514
Pag.B05G001515.v3.1	50.569	50.8449	44.6403	58.2032	78.1215	63.6363	61.4789	62.7895	52.046	43.7813	45.1337	45.4633	29.271	45.1309	32.4105	34.7375	39.7206	66.4098
Pag.A06G001551.v3.1	92.7657	95.1601	91.3257	33.9619	38.2926	34.7652	34.7321	36.7594	31.0327	38.1403	44.3879	43.1066	40.901	49.8322	45.8988	57.3132	46.0877	49.8748
Pag.B01G004033.v3.1	7.94861	4.88927	6.72296	35.1197	48.3972	47.6125	69.5537	69.7874	61.7584	61.3826	63.1253	63.8335	75.4106	67.4199	66.805	33.9797	56.7301	63.7719
Pag.A01G000400.v3.1	78.685	74.4727	70.0974	55.8003	52.6969	55.8497	39.7071	45.4539	39.902	35.2284	38.196	41.8989	47.5202	47.0675	53.046	38.7186	45.9188	43.9463
Pag.A08G000956.v3.1	34.1124	39.3857	33.4534	50.7061	55.5648	49.2708	51.9945	48.1503	58.3332	54.8877	50.1436	55.2705	56.1772	55.4117	48.5126	39.4788	47.5588	75.6596
Pag.A19G001358.v3.1	176.172	141.892	129.32	68.8739	105.543	91.5031	21.4426	23.0716	21.3551	13.6063	13.575	12.6977	9.18153	11.1864	12.5984	19.1488	16.6918	16.0611
Pag.A09G001492.v3.1	89.4564	78.4226	88.5511	43.6724	54.6451	53.159	55.6962	54.8332	54.1522	37.8054	35.2082	31.5146	33.9596	24.5377	30.928	26.5314	55.8276	52.8029
Pag.B09G000416.v3.1	65.1795	66.7579	69.2082	44.7108	39.4889	38.4642	50.1472	46.5888	43.6099	45.5315	45.239	55.2388	59.3599	56.5912	39.3771	32.0494	54.5338	48.5224
Pag.B03G002396.v3.1	11.8643	11.9157	12.4596	30.9902	29.6856	32.8088	52.015	47.5509	40.8449	67.8458	69.0672	73.227	65.1453	61.6815	57.1961	93.5825	71.9682	70.6542
Pag.B03G002397.v3.1	13.9846	12.7697	13.3448	44.7843	56.2779	55.7798	72.1026	69.4292	69.4268	58.8482	64.5774	58.6706	58.422	59.4166	44.9885	46.6081	46.8673	53.3437
Pag.B01G004066.v3.1	49.0786	46.8406	42.3441	31.8398	34.9313	32.576	59.6158	55.7743	55.2475	62.3463	61.5897	60.2506	67.779	69.1381	57.638	40.9999	36.4344	34.8389
Pag.B14G000165.v3.1	54.0858	59.1961	40.6108	38.11	45.5975	47.5399	46.3971	42.7384	32.3815	40.1023	55.2592	51.5979	52.125	59.7208	45.7291	69.3528	54.9547	62.7703
Pag.A01G004101.v3.1	18.34	19.1717	17.469	46.7102	45.2756	48.8988	73.2903	66.7693	71.1195	57.6351	60.7632	60.7585	49.9812	60.2191	48.8363	45.7346	52.8071	53.5469
Pag.A01G002274.v3.1	52.3846	55.5395	55.5853	59.7349	57.9285	46.3086	56.8128	51.5719	60.1532	45.4469	48.2066	52.5646	44.9693	48.9723	32.5363	35.3486	45.4186	47.2423
Pag.A18G000856.v3.1	116.826	115.518	108.126	67.7286	73.297	67.149	30.122	32.2351	28.732	27.6997	29.8822	29.4979	26.3138	26.9691	26.8552	36.2922	24.3742	28.3665
Pag.B16G000018.v3.1	25.7736	26.8509	25.6397	39.7963	42.5478	37.1163	55.6576	54.3243	57.4299	53.9751	50.5782	56.3437	59.799	54.5181	55.8314	69.5017	58.754	70.8024
novel.843	37.7984	37.469	36.884	13.5766	13.8677	15.11	30.9583	32.595	29.3724	58.3916	56.1039	64.8226	68.4529	79.7396	64.2552	94.8339	76.1115	83.0097
novel.3682	19.8432	21.2914	17.8552	33.4955	42.6238	42.0479	63.1713	56.8731	59.5191	60.6813	66.7411	60.8634	60.443	60.8591	53.272	41.8733	61.9307	68.0103
Pag.A18G000533.v3.1	14.7268	13.2435	14.421	30.9876	45.2077	49.686	68.43	69.1116	66.9703	67.085	70.1438	64.4317	57.3952	53.7262	54.4784	41.8613	52.5544	56.7172
Pag.A02G000401.v3.1	204.06	127.711	140.816	15.5356	34.1986	21.1338	22.6743	23.5573	20.0795	20.2448	28.8927	25.6878	22.9507	35.36	41.2934	14.2906	33.9852	58.6022
Pag.B01G003318.v3.1	40.3189	37.4464	38.6267	31.7813	31.2568	29.694	49.9341	46.4437	56.5277	57.1469	55.6324	54.3632	59.5375	52.6912	56.3759	69.6854	70.2549	53.0949
Pag.B01G002956.v3.1	119.646	126.559	118.106	49.4149	42.9259	49.3554	32.1275	25.8399	32.6618	29.1299	27.9725	25.7813	22.0734	15.3047	23.3658	58.6527	51.8749	39.9145
Pag.B16G000717.v3.1	21.2135	20.596	17.6324	67.0493	77.7171	66.5982	57.8535	71.1817	70.951	52.9739	48.8125	54.6889	43.9215	37.8819	51.359	33.3287	38.5394	58.1307
novel.246	142.629	90.6426	88.7086	11.0435	25.0281	17.4225	27.9683	25.5816	24.07	28.1862	33.7682	30.5942	31.4352	55.9619	59.5335	29.0881	64.7329	103.791
Pag.A10G001475.v3.1	111.61	115.265	113.526	77.9517	85.2233	67.3966	27.791	32.7671	30.3456	11.2281	11.0122	18.1372	24.8761	19.789	20.9784	52.4647	33.2902	36.4229
Pag.B16G001303.v3.1	1.50311	1.48576	1.41874	15.2817	19.7244	20.1829	56.6575	56.6181	49.72	74.9645	72.7155	73.4765	83.0654	78.7758	82.8099	58.6881	59.6926	82.9768
Pag.B17G001221.v3.1	42.8976	40.1271	45.9187	36.1823	33.2641	31.9477	55.6393	49.7746	51.3524	57.982	57.0401	54.5767	48.3849	52.7462	48.2765	62.0044	58.0899	63.373
Pag.A05G000278.v3.1	201.664	165.919	182.288	38.8257	36.2613	35.7733	28.5763	25.3529	27.6737	9.25057	9.66734	9.1129	9.98183	10.4912	11.462	30.6935	26.6279	29.3944
Pag.A10G001440.v3.1	115.569	131.467	114.305	34.2174	50.0141	38.8252	26.6105	28.4466	34.6904	27.9697	26.6672	27.3956	35.3414	35.5809	33.4056	35.4863	36.1392	56.4688
Pag.B06G001874.v3.1	36.8391	40.2467	41.2038	43.9343	60.3385	44.7645	49.9305	47.0722	46.1131	39.3303	43.5183	48.7579	48.7672	50.8164	47.0617	51.1648	52.8837	95.8277
Pag.B06G001257.v3.1	27.129	21.5919	22.447	30.9213	37.7874	31.4623	54.2516	46.3212	57.9707	54.1871	44.5999	53.5586	50.0106	51.9225	51.2702	144.023	54.5679	54.4272
Pag.A05G000731.v3.1	84.5988	94.2743	83.9435	73.1724	94.1437	81.2084	27.6713	30.7332	29.089	30.0404	31.3243	30.1326	33.3302	37.3997	35.1559	13.9812	31.7923	46.3228
Pag.B01G001309.v3.1	22.9208	16.1562	19.9649	38.2881	41.6888	38.7908	48.6969	51.152	49.8322	52.8868	52.9452	58.8455	54.7295	57.2294	48.8947	87.9112	51.8105	94.8257
novel.2041	51.2419	42.9383	47.5511	23.23	35.8134	26.1465	45.1896	40.8059	45.6708	44.7805	48.0242	50.4992	51.296	55.7808	65.0701	45.0643	54.013	114.427
Pag.B15G000625.v3.1	190.196	221.919	191.429	28.8977	33.1548	25.7452	25.3051	26.7532	27.0492	14.4314	12.8712	13.7677	9.34106	11.5856	10.1161	7.67635	13.8741	23.3461
Pag.B15G000630.v3.1	44.3529	42.7816	35.9777	59.1028	122.952	75.5021	54.3082	58.8355	53.0558	35.8318	36.9698	36.7187	28.8032	36.5693	57.8089	8.02571	27.8647	71.8592
Pag.A06G000852.v3.1	4.39224	2.47575	4.53114	24.6304	26.0326	26.5294	38.2772	32.5971	49.162	86.4859	72.8873	72.0089	64.0141	67.225	87.3924	55.8437	93.1123	79.3543
Pag.B17G001225.v3.1	45.6037	48.6864	43.6859	82.2763	109.35	96.9047	54.655	60.0354	59.3652	36.7297	34.7438	32.2071	31.1406	28.6097	30.6202	33.6085	24.4091	33.9767
Pag.B01G004427.v3.1	41.0717	42.4429	43.0343	39.969	40.6782	38.0905	53.7223	58.8673	56.71	41.8932	39.0219	41.1188	54.8059	58.6604	56.4506	59.4621	57.1782	63.2798
Pag.B13G000851.v3.1	20.2946	23.2415	19.7272	32.1899	48.0727	44.0288	29.6508	29.7115	31.9311	44.6871	53.1558	54.2844	54.0397	57.982	60.4001	106.235	69.1676	107.567
Pag.A15G000244.v3.1	34.2271	28.745	31.5763	46.3568	59.543	45.2418	53.1132	51.4122	51.1891	57.4562	52.4708	55.7088	46.274	46.2564	52.3107	54.1048	44.8415	73.7843
Pag.A02G000836.v3.1	34.489	38.5277	34.6945	41.6921	49.0132	44.7461	58.1903	53.3083	58.3403	51.2417	53.7649	52.1127	50.7375	51.8936	49.2939	54.972	50.5948	55.3655
Pag.B01G001904.v3.1	91.6635	119.332	111.374	49.2523	50.3268	48.3151	44.0342	45.9235	43.1841	33.7953	33.5619	31.9876	24.9414	29.0751	25.3965	9.88704	37.3795	52.8346
Pag.B06G002313.v3.1	21.8879	14.6356	25.0468	40.8735	46.8298	43.9072	69.0891	72.6264	59.2206	67.9907	63.9451	65.1487	50.9607	51.6806	47.9281	21.8216	54.8298	63.6913
Pag.B19G000828.v3.1	44.3978	46.7184	43.0828	48.4814	59.0051	58.2195	46.1295	46.1386	53.2163	38.5702	44.1201	47.6937	39.8362	46.4527	49.5672	45.7285	41.1528	83.5478
Pag.B01G001451.v3.1	88.3929	100.393	96.0818	49.9559	48.7285	48.4219	32.1847	32.7796	31.7286	38.251	38.3846	39.5261	38.2375	37.2834	32.9236	43.2333	41.089	44.3187
Pag.B05G001432.v3.1	131.73	142.365	123.854	37.9206	43.9962	36.9442	27.2505	24.9441	28.1632	26.9128	25.018	27.0977	26.2806	24.0555	27.3556	59.0462	25.6296	41.2702
Pag.A09G000621.v3.1	174.182	192.906	214.056	34.244	28.9855	25.5254	25.868	23.8369	30.1123	18.1953	17.7804	18.8824	13.2344	12.1777	16.0083	6.34445	12.0183	15.4366
Pag.A11G000288.v3.1	102.163	118.485	121.15	36.2596	37.1928	30.8228	34.1601	31.1285	29.7539	37.6603	36.7182	33.7667	32.7274	36.8686	33.7798	48.6485	41.3843	36.0361
Pag.A13G000971.v3.1	11.9761	9.46915	9.16818	28.2809	33.4517	31.059	57.7465	56.5923	56.2821	59.132	69.1341	62.4011	73.688	80.0994	67.751	47.9063	57.7557	66.4514
Pag.A14G001507.v3.1	54.8308	46.3286	48.3016	22.6695	27.8786	37.2251	56.3835	51.8273	49.3996	40.6238	44.5186	47.1244	52.977	68.3464	57.2141	51.0479	56.7079	64.7876
Pag.A18G000417.v3.1	22.5925	24.0267	31.8171	28.1927	49.0039	42.1649	36.4138	56.0949	37.8205	55.084	48.411	42.8324	35.8862	56.2309	58.2011	68.9511	79.7747	104.13
Pag.A03G001435.v3.1	12.722	12.5207	9.96323	46.4379	34.3893	49.4777	59.2592	63.25	61.3869	71.8006	66.6857	60.4298	64.2499	61.0247	55.828	75.8948	60.3644	11.8422
Pag.A11G001553.v3.1	23.3738	16.2743	20.9185	42.4452	55.3831	52.4778	54.8822	55.7282	55.8459	59.1818	61.5953	61.6914	54.2677	60.2582	57.7471	40.4372	45.062	59.5405
Pag.A14G001459.v3.1	46.0098	37.6254	38.0076	43.9645	43.5266	48.4231	55.2638	49.4453	55.5844	45.7021	49.1523	47.3064	49.0881	45.4168	41.3882	71.4752	48.898	60.8095
Pag.B05G000278.v3.1	125.798	122.442	132.606	47.1364	45.2054	43.5971	39.8026	38.5764	41.4187	19.2366	18.2926	19.4798	15.7117	20.3604	19.9789	48.3532	32.5193	45.5814
Pag.B08G001967.v3.1	69.5677	77.1327	79.1693	24.3685	17.6622	21.7233	31.5077	30.5606	32.7431	51.9356	53.7467	51.5817	40.7816	45.0182	39.4071	77.9799	63.3437	67.3368
Pag.A02G000555.v3.1	13.7487	12.7777	12.3775	8.67532	7.41368	7.24456	45.2117	35.9208	42.2048	45.7283	49.001	58.6023	69.2148	74.3827	77.2726	101.395	93.5914	119.835
Pag.A17G001793.v3.1	42.3903	42.1988	43.19	37.3424	37.9139	34.9913	50.5457	49.877	50.8701	50.0138	50.5071	50.0442	48.526	52.2451	49.3143	62.8502	53.03	66.4658
Pag.B01G003436.v3.1	183.506	225.28	186.795	26.0215	24.198	27.2548	17.718	16.918	17.2149	16.1504	19.3909	20.1455	20.9456	20.3133	15.5328	11.7724	12.928	10.203
novel.637	32.6955	40.8862	40.3914	46.0016	52.5812	52.294	57.04	53.0947	52.4487	55.2249	57.7928	51.4063	52.5318	54.2126	46.5417	34.9238	52.5812	39.4347
Pag.A07G001961.v3.1	179.115	180.744	171.222	69.65	62.8489	59.9418	17.194	19.4349	16.0294	7.14347	10.0283	8.50028	8.38915	7.31634	9.71983	14.9705	12.0102	17.6596
Pag.A16G000234.v3.1	114.67	130.158	99.8614	82.0129	77.3586	71.9284	41.7013	46.2272	47.7941	13.1682	17.0994	17.1293	18.6469	24.0419	14.5428	11.4656	22.2748	21.7554
Pag.B03G000820.v3.1	20.9582	15.1985	21.0437	26.9891	26.9684	20.7409	46.921	54.7652	46.8729	43.9441	45.2129	47.245	46.9761	72.474	68.878	65.8472	86.3421	113.699
Pag.A04G001772.v3.1	7.41576	5.89796	7.12609	18.0976	21.3744	20.5554	48.9929	34.1219	37.0899	58.5023	67.2971	70.6971	78.2372	76.6279	56.8468	84.3253	72.861	104.159
Pag.B13G000368.v3.1	79.9155	77.0286	72.1394	64.0974	60.7268	71.4302	32.7512	36.4204	28.4064	30.8899	34.1948	40.5943	40.6586	42.2846	35.5873	29.1717	51.4798	40.6973
Pag.B19G000883.v3.1	36.5793	28.692	28.0066	36.5127	68.5136	41.8042	54.3926	51.5447	45.2341	42.9558	46.6599	48.5068	38.4071	47.9609	56.9294	41.1419	44.28	109.042
Pag.B15G001086.v3.1	68.7714	71.5181	69.8702	23.0782	30.6439	28.0639	38.8876	33.7916	39.3272	34.7053	39.0865	53.2192	51.639	58.5014	53.1328	7.42859	56.0182	109.219
Pag.A09G000797.v3.1	206.523	209.33	194.057	46.3387	43.0275	42.0376	15.8563	18.1267	15.3033	6.9517	8.84146	8.62883	9.34614	8.9335	7.12434	6.7381	10.5127	8.00394
Pag.B12G000103.v3.1	19.792	20.8269	21.4355	54.9445	78.5454	71.261	61.7233	71.5285	70.0693	45.6107	49.8166	47.3876	44.2515	40.7215	42.041	20.327	34.6726	70.0986
Pag.B07G001466.v3.1	13.1584	13.9388	13.7877	25.7094	25.8411	26.6967	54.1113	49.8573	51.9658	63.3743	66.8218	63.2991	63.6241	67.2615	58.3158	87.9961	59.5823	59.6242
Pag.B13G000558.v3.1	34.0806	39.2179	46.148	42.7454	54.0196	45.1874	48.9465	47.2868	53.284	48.607	47.501	54.5751	41.1006	43.9882	40.1424	68.476	42.4932	66.8503
Pag.A01G003928.v3.1	34.0814	39.4063	35.5974	50.5005	47.8234	49.9682	49.8356	53.6238	50.3876	59.5004	55.228	43.9202	49.6458	53.3956	41.9501	53.7927	58.4445	37.5342
Pag.A02G001493.v3.1	187.102	113.147	151.345	38.1007	30.3503	49.1724	25.9572	20.2885	26.8656	24.0112	20.9152	16.6269	19.8483	13.0195	19.4614	23.9197	55.364	29.0823
Pag.A05G001564.v3.1	115.938	113.607	91.7445	67.4664	53.6943	57.4893	44.3438	39.8582	43.677	22.083	23.4351	22.3882	29.6018	26.6926	30.6382	24.5977	30.0304	27.0361
Pag.B10G001312.v3.1	45.2399	53.9484	48.7798	65.3359	65.3682	71.511	63.1714	63.988	60.0332	52.3179	51.9356	46.76	40.3444	33.3084	31.5745	20.8512	26.8581	22.9067
Pag.B04G001729.v3.1	53.3047	54.2451	58.2658	39.4318	52.2251	35.4607	48.4863	45.3222	50.1481	49.2274	51.303	47.6596	38.6739	38.848	38.7068	57.2615	37.808	67.7059
Pag.B01G000540.v3.1	114.081	112.832	119.611	57.853	57.68	54.3939	34.5321	32.1402	36.1667	19.808	15.6824	17.078	23.6725	18.3868	22.5851	29.3536	45.4401	52.1026
Pag.B01G001070.v3.1	25.3034	30.6403	25.7689	41.3443	36.1554	36.0106	70.5278	66.0186	61.2371	58.6134	47.8307	52.296	45.7933	53.175	46.157	51.8589	57.3218	55.0792
Pag.B03G001912.v3.1	82.1026	128.756	80.7577	38.9956	64.7945	44.0177	29.9106	38.8948	29.5808	26.306	36.5643	33.4829	28.4665	36.5173	35.8426	29.3029	40.5126	55.9149
Pag.A02G000882.v3.1	77.5681	97.1784	82.6417	38.9386	47.6422	39.5571	45.7764	44.1185	45.4629	36.8549	38.9802	40.1859	34.0665	37.3406	29.0847	38.7149	36.758	49.2993
Pag.B01G003863.v3.1	43.4747	42.109	41.059	37.9946	51.0463	39.2246	59.9098	62.9888	59.563	41.027	47.2629	50.3357	44.8255	48.5969	55.3973	20.75	50.6346	63.8412
Pag.A17G001189.v3.1	4.77345	5.4261	5.73801	22.0081	17.1216	33.812	19.9386	16.1587	18.0145	80.7085	101.393	81.2912	65.3245	70.4688	77.4643	80.4572	86.0116	73.7194
Pag.B14G000346.v3.1	243.818	308.885	274.656	4.33644	4.55879	3.61354	2.105	1.85008	1.4598	1.32052	1.2018	0.653022	1.50836	0.983619	0.920542	3.55387	2.56577	1.30332
Pag.B15G000736.v3.1	4.52203	3.64494	3.27228	15.7327	17.8417	17.7181	47.5956	40.407	41.2644	57.8429	60.5081	61.3412	78.5686	81.9673	66.6521	81.8703	84.4101	93.9802
Pag.B01G003768.v3.1	32.1972	28.3076	25.8815	53.2413	51.4245	59.7355	63.5728	55.8251	56.0719	46.6744	50.0879	47.5028	53.4002	49.5958	46.7431	69.905	40.0927	28.5704
Pag.A08G001862.v3.1	75.6442	56.14	61.7505	26.0904	29.5673	17.8785	39.2072	48.1195	43.2705	19.9484	11.9822	11.0451	22.0493	21.5986	15.2968	184.609	54.2464	120.343
Pag.B17G001561.v3.1	9.68758	8.08313	9.62596	23.199	23.7815	18.629	47.6796	42.2224	43.5133	76.0445	76.8371	67.2818	78.574	89.5046	80.015	48.6811	58.3621	56.8678
Pag.A05G001627.v3.1	49.3327	36.1205	44.2272	53.2991	65.7708	78.9372	70.7976	67.027	79.6901	22.504	18.6577	14.6123	19.116	17.1404	22.239	71.2019	72.274	55.1768
Pag.A02G001281.v3.1	28.521	32.7955	30.8764	79.1405	87.7262	79.0707	56.8474	60.9878	62.6631	45.0083	40.4887	44.7758	34.8061	31.8846	46.0748	16.0431	30.7398	49.6307
Pag.B06G000596.v3.1	57.4811	60.9202	55.995	32.009	23.8873	26.9274	54.2637	47.7866	51.1162	54.2499	50.7769	49.344	53.9088	50.897	54.06	64.1242	54.6724	14.3404
Pag.A10G001074.v3.1	225.872	242.592	289.322	17.2723	8.17226	11.8548	7.00531	4.12197	4.40815	2.68926	5.18254	5.28008	4.53495	4.06265	4.54322	5.9007	5.35486	8.04165
Pag.B07G000215.v3.1	54.4121	72.2769	57.5902	38.5922	43.1301	37.4063	39.3546	38.7132	40.6669	45.3863	39.0098	42.1012	46.7723	49.1147	58.4871	48.2266	43.6379	61.0317
Pag.A17G001761.v3.1	38.6205	37.2431	33.9137	36.329	38.3444	36.0405	48.6085	48.5876	50.0358	49.9945	46.8866	52.7766	50.5325	54.5401	51.2988	60.185	52.5957	68.7332
Pag.A01G002850.v3.1	26.4896	25.9332	23.3877	110.649	108.135	80.1825	54.3562	80.1363	60.0984	43.9098	41.0663	48.0267	24.6438	28.6996	41.2578	7.24404	24.0217	26.9289
Pag.A16G001144.v3.1	6.04438	6.96002	7.75374	19.4558	20.1647	22.9255	79.1312	71.0672	69.0098	80.584	87.6941	81.1694	66.0923	69.487	63.3846	34.5465	44.0954	25.5599
Pag.A10G002220.v3.1	19.1331	18.3211	19.4341	27.0202	26.2414	27.3665	49.8413	44.6742	44.9062	65.8247	68.7928	67.8497	55.4678	65.9195	70.1686	41.8912	66.9798	74.8992
Pag.A01G001058.v3.1	24.037	21.291	20.4012	37.9432	46.1985	46.1031	64.7797	60.428	59.7463	55.0232	57.0427	56.7255	54.5804	54.1079	53.9913	32.3385	45.6807	63.5951
Pag.B04G000390.v3.1	68.3701	73.134	70.6664	44.1314	47.909	40.9873	46.9051	43.7595	46.6451	43.9223	43.3765	45.9023	40.244	46.058	40.7618	19.8452	41.2407	50.1531
Pag.A11G000435.v3.1	12.8312	10.0998	9.15933	41.7693	54.0412	52.566	74.1173	72.5468	70.7653	53.9426	57.2639	55.2954	53.8676	55.5724	55.0017	35.0841	48.2397	41.7782
Pag.A19G000130.v3.1	13.1136	9.83065	11.145	16.287	20.8011	8.00233	22.7209	14.6811	19.4502	30.9728	51.6048	72.4404	59.1724	55.2084	93.3698	58.1263	83.6185	213.301
Pag.B19G000862.v3.1	0.0849075	0	0.125676	27.2175	25.34	36.9919	50.9366	57.6805	44.9961	93.4194	81.9335	72.6015	79.6488	87.2474	84.3506	23.0879	47.4489	40.5455
Pag.A04G000407.v3.1	140.557	145.674	157.832	22.799	28.8893	25.4612	26.4086	22.4775	23.056	16.3264	17.9618	24.5444	25.3047	33.8785	29.8313	28.4309	36.2065	47.942
Pag.B09G001117.v3.1	7.45693	3.50267	5.48526	70.7553	74.2966	66.6526	52.2913	80.4148	53.5135	24.3845	25.3114	30.4869	38.5675	51.1001	58.3788	60.5836	45.9327	104.119
Pag.A16G001441.v3.1	49.2219	50.1609	52.307	46.6724	51.967	46.6538	34.9841	36.0828	37.9955	40.7958	43.2912	41.6095	48.6232	51.0396	49.1503	63.2821	47.0968	61.7488
Pag.A02G002691.v3.1	49.2907	54.5641	51.2446	30.1207	29.2098	29.0655	53.6449	43.458	45.2676	47.2881	50.8829	56.2386	58.0494	57.48	43.2035	32.2361	65.8775	55.3472
Pag.A11G001231.v3.1	51.7734	51.9158	54.3507	44.9784	50.7651	42.3237	42.4192	44.9482	40.4269	43.253	39.2841	42.8681	41.4974	42.7462	42.0217	62.5233	37.8923	75.3947
Pag.A04G001993.v3.1	59.3692	33.9517	46.8833	30.7946	38.3198	35.4204	35.0032	30.387	45.8912	36.2391	40.3784	45.8718	38.3846	31.7339	45.2679	75.0866	81.1599	100.946
Pag.B01G000128.v3.1	35.5892	33.045	32.2933	54.0212	57.3712	58.7141	60.3439	60.7612	55.6102	50.4878	51.0551	48.5905	43.2374	44.6804	40.5554	48.3654	39.4999	36.6952
Pag.A04G001741.v3.1	185.296	219.978	197.733	45.4848	48.0875	43.3035	14.2818	13.1126	13.7571	11.5038	10.4792	11.2649	6.52903	6.39155	5.24808	7.97209	5.55616	4.7078
Pag.A06G002358.v3.1	10.7352	11.6381	9.55336	35.7982	43.7529	47.4246	63.7791	68.9082	65.2833	56.5508	61.5313	58.0685	45.0498	51.546	41.8573	69.638	44.953	63.8193
Pag.A13G000158.v3.1	38.8475	40.4153	38.7991	46.0725	50.7835	45.0201	53.0549	53.8912	54.8798	52.011	48.5449	51.6746	45.3427	43.1676	41.6905	44.8095	42.9226	55.9253
Pag.B15G000199.v3.1	182.688	173.405	202.616	27.1873	26.3844	16.9386	16.64	22.1493	19.5448	24.7787	19.0004	17.9599	13.9109	17.8189	20.7189	9.36444	16.7964	19.7765
Pag.B01G003473.v3.1	39.0096	35.7987	30.6577	36.5838	65.6912	42.6198	46.2731	54.7389	48.182	42.6976	38.2149	34.8226	42.5172	46.0902	71.2075	36.3603	41.0462	94.9843
Pag.A10G002342.v3.1	22.5325	22.9967	22.7387	38.8503	51.8578	41.1039	51.496	51.6664	53.9867	49.4413	47.26	50.2311	47.2864	49.2181	49.8634	63.4063	43.3224	89.8655
Pag.B10G001238.v3.1	103.017	117.928	113.017	61.3985	63.4803	57.8553	27.6929	29.8115	28.1175	16.802	18.9947	18.1281	23.9798	17.5013	22.5691	46.2176	34.9836	45.315
Pag.B01G003434.v3.1	42.6761	56.2423	44.1311	27.2917	30.2909	30.9344	58.7249	54.5568	55.8729	41.5902	49.6866	51.1985	50.5411	54.3076	46.3085	50.8072	40.2829	61.3162
Pag.A03G000898.v3.1	22.2056	18.4054	22.1401	22.5665	15.7956	22.0502	66.9091	61.4669	71.261	80.3272	78.4966	69.2196	65.2279	61.0652	53.2903	38.4593	58.9651	18.0863
Pag.B01G004089.v3.1	52.7636	48.7101	53.5682	39.2139	56.9291	38.909	42.2411	41.8579	41.224	43.7312	45.4823	48.8008	40.1136	51.9828	47.8078	14.9632	46.3414	90.8966
Pag.A19G000584.v3.1	41.6052	39.0605	34.5967	26.9918	37.384	36.04	52.2975	43.0585	39.4563	54.2982	65.6619	63.9057	59.9556	56.2358	54.8048	34.6992	49.9631	55.3881
Pag.A01G001847.v3.1	130.283	153.2	141.337	28.0119	33.1369	26.3051	25.8196	25.5315	24.927	22.006	23.5392	25.2532	24.6199	25.6055	23.2893	40.9252	29.7987	41.6886
Pag.B03G001226.v3.1	53.3248	60.66	60.9885	34.8327	32.0251	34.5199	39.1011	39.9032	37.0943	50.6515	52.0157	45.1586	44.6263	51.9584	49.8412	48.7023	54.2175	55.5306
Pag.B05G002578.v3.1	20.3275	14.6471	14.9757	51.2866	58.2318	50.6043	40.1159	39.108	37.9404	60.9726	62.0438	61.4874	53.6323	70.8999	63.1399	15.0585	51.6419	78.7766
Pag.B10G000980.v3.1	47.0576	53.7177	50.4847	73.9314	65.0442	68.9742	50.9247	58.8004	61.4827	37.1879	35.8669	49.2623	39.8128	24.1533	30.6464	46.911	24.0809	26.4859
Pag.A13G000783.v3.1	49.0902	55.5162	51.8862	77.0905	100.405	77.9764	45.8551	52.096	53.2804	35.5005	34.6218	38.4881	24.7271	26.6168	27.9859	28.6501	22.1897	42.8316
Pag.B15G001448.v3.1	29.3684	24.9342	25.4691	55.4464	57.7534	60.035	63.4576	62.832	63.6985	51.4697	52.5999	53.59	48.0241	46.4004	51.4418	8.51482	44.2067	45.4621
Pag.A07G002633.v3.1	37.3518	40.1329	37.1885	76.752	84.9418	77.7177	52.8381	62.3099	60.4595	38.7765	38.3425	39.4285	32.3621	30.5687	30.9671	34.2536	25.8859	43.7732
Pag.B06G000993.v3.1	37.2124	33.6317	32.1889	71.3041	83.2645	65.5338	75.6134	73.9124	80.8522	34.4816	33.2705	34.9149	27.025	30.1827	35.8422	22.7293	24.1696	47.2755
novel.631	4.3932	4.75267	4.06414	13.4469	14.8149	18.9821	22.964	13.3234	19.016	56.5515	76.1496	72.4765	84.3139	81.0531	75.3101	79.5957	84.5862	117.187
Pag.A05G000453.v3.1	22.2264	22.8372	14.162	24.7819	29.4457	24.0147	38.3361	40.3102	40.4776	46.8434	52.2695	49.1734	60.5629	74.1757	73.0514	49.8239	62.8553	117.516
Pag.B01G001270.v3.1	19.0732	19.429	18.5143	34.7097	43.8512	39.8158	49.3761	42.9734	40.4736	48.9055	53.2784	50.3079	63.65	64.0704	43.6675	59.4412	68.221	82.6245
Pag.B02G001749.v3.1	56.4856	65.9964	66.5345	62.2549	41.4	58.5332	48	57.2278	52.6046	50.401	40.9564	36.3501	47.276	43.6292	41.0335	12.1187	40.3536	20.6055
Pag.A01G003297.v3.1	63.2373	58.4836	56.1606	28.0924	29.8336	28.1813	42.8987	40.3867	40.7147	41.453	45.6327	47.6796	44.6905	56.9336	47.3962	48.0138	56.5936	64.9292
Pag.B16G000669.v3.1	13.5724	10.8462	11.7562	37.2321	43.6665	35.4497	49.1173	50.6666	51.1307	57.1892	55.5714	61.4764	52.8984	63.6567	55.9737	61.8917	54.7725	73.5401
Pag.A09G001400.v3.1	74.5607	67.0718	66.3578	95.3784	120.468	103.484	41.3413	51.1642	41.04	27.1812	26.3578	28.641	19.5877	16.199	17.702	10.5387	11.2438	22.0181
Pag.B08G002136.v3.1	106.4	104.759	105.341	50.8416	48.0474	48.1651	30.7308	30.3119	29.3511	36.5411	34.9718	32.8473	31.1	32.8096	30.3787	31.3074	29.8487	26.1833
Pag.B01G002734.v3.1	199.875	260.291	222.74	17.6532	16.7955	16.4166	9.61279	7.88021	8.40718	8.99654	10.7788	8.14415	8.60158	8.17812	8.65801	7.17268	10.8594	8.68386
novel.1193	48.1279	43.3173	39.4483	52.6916	83.6579	60.1369	38.2915	44.0794	47.47	35.3854	42.1873	34.6694	37.6534	36.3516	45.943	34.2834	32.7656	83.2168
Pag.A05G000106.v3.1	57.4845	37.9794	42.7755	36.4832	40.5181	33.4094	25.2839	48.6711	40.0445	46.8628	40.6593	47.7976	39.5129	45.5971	45.6677	142.813	36.7776	30.7021
Pag.B02G000882.v3.1	6.08532	7.47474	6.96705	25.0976	28.2738	30.3407	57.6352	51.8645	52.2397	63.2955	73.5763	69.264	60.6043	62.145	48.6773	63.4403	63.8439	67.7788
Pag.B13G001254.v3.1	36.3485	29.2447	28.6941	69.9584	84.4897	67.7051	60.9524	63.1539	72.9853	47.1259	49.9783	32.9218	37.7815	32.6183	40.8397	19.5608	28.8887	34.8017
Pag.B07G001357.v3.1	45.7308	46.5833	45.6776	36.9723	40.9633	38.28	34.5397	34.6012	32.1405	45.3179	50.7296	45.4865	47.1753	55.4602	48.0782	54.5872	56.0822	79.4399
Pag.B04G001929.v3.1	6.56328	5.29584	9.49288	38.7057	42.9015	38.1079	78.9258	72.8735	87.7245	56.3348	45.6546	49.0221	48.5636	39.3812	42.8556	41.1093	63.2333	70.9697
Pag.A16G000308.v3.1	0.128289	0	0	0	0	0.10107	0	1.38928	1.88704	50.1866	32.6785	42.5117	45.3529	182.3	123.32	78.2113	104.075	175.066
Pag.A01G000467.v3.1	66.3313	69.1881	70.7503	25.286	38.4399	28.7998	30.792	40.4299	35.1823	48.5608	39.801	43.6546	62.3377	69.7359	53.5936	34.2497	37.0162	42.7583
Pag.A05G002397.v3.1	64.0312	85.0019	72.0083	59.8624	62.7617	69.4413	53.5284	59.4374	52.9418	35.1819	40.9499	33.2362	24.7238	26.1682	22.6016	24.7678	30.5791	19.6688
Pag.A09G000939.v3.1	30.198	26.2541	30.8869	31.8042	32.8334	27.8961	50.9576	47.8086	57.9326	33.1612	34.965	38.9668	51.4991	51.0748	63.8435	62.3802	60.4456	103.872
Pag.A06G000787.v3.1	59.4307	64.0104	67.0883	35.9957	39.0492	33.9087	45.3675	42.8047	44.5997	48.1631	47.6511	49.0158	42.6305	42.2095	41.4981	42.6178	37.1529	53.5377
novel.373	3.75146	2.42294	1.90233	59.0221	53.4585	29.2269	28.7017	27.518	25.3766	64.3445	103.021	88.8839	66.9537	76.7378	91.1059	19.8531	43.7405	50.1497
Pag.A09G001277.v3.1	20.857	22.9562	20.7029	45.199	62.2193	47.0594	48.2199	50.9925	50.073	47.7683	48.6914	52.5812	46.7244	48.9243	43.826	62.0941	46.2176	70.996
novel.3484	64.6003	65.9629	68.5987	45.4972	49.7974	48.0288	42.953	41.3525	40.3567	37.1946	38.7234	39.7554	39.9699	39.5298	38.7449	45.5171	47.303	42.1075
Pag.B01G000606.v3.1	69.7206	79.5391	79.3291	22.9837	22.4929	18.6003	39.2385	35.0571	38.3531	42.7514	41.2949	43.6325	36.158	49.9964	40.6982	63.1957	55.162	57.7612
Pag.B17G000456.v3.1	32.6649	37.9639	35.2204	33.8768	39.4742	34.7215	54.8469	51.8638	57.6552	57.981	50.5969	54.3971	49.7663	49.0313	46.7509	35.1559	46.1914	67.2626
novel.478	47.329	33.4971	48.3321	34.4304	35.0295	50.7283	57.4939	52.1253	67.5039	32.3394	23.6078	28.3322	23.211	19.1071	24.9646	81.1619	86.4143	89.7517
Pag.A01G000517.v3.1	22.5488	20.3673	19.6134	33.3665	37.8087	31.7133	48.3151	45.7767	45.0425	47.9678	49.6837	58.8083	45.9339	58.2029	56.7263	68.7055	51.3857	92.8203
Pag.B16G001311.v3.1	21.3648	15.2917	16.1007	42.1795	40.4869	30.7237	42.982	43.379	38.7714	64.176	83.8941	65.8229	59.8183	68.8357	60.5258	48.5273	45.7984	46.1033
Pag.B17G001656.v3.1	31.1983	13.3258	19.908	40.8244	55.7603	45.6352	43.3351	42.5353	41.0464	40.9411	46.1635	44.2193	45.3996	47.7583	83.1951	28.0078	71.6725	93.8021
Pag.A06G001304.v3.1	41.5988	48.638	45.1258	67.1371	65.7666	67.2348	58.8946	64.7251	61.6661	46.5024	41.7075	43.0441	36.1158	33.9671	32.2084	30.9121	26.5707	22.2385
Pag.B08G000852.v3.1	24.3974	29.1208	29.0576	105.07	134.684	107.117	35.2824	38.2212	39.1943	23.9203	27.8541	27.563	13.9474	12.6991	13.5525	70.4912	37.9417	63.096
Pag.B10G001357.v3.1	47.5423	44.8405	40.621	55.4216	87.6056	67.4793	53.307	55.4142	53.8668	34.9004	37.7253	37.4784	30.1836	34.4318	42.2357	38.8835	26.0674	44.9221
Pag.B14G000960.v3.1	8.14206	5.64113	6.29966	25.0023	27.847	34.3327	71.3697	58.4995	63.2087	68.0193	75.0036	73.6778	64.6574	60.7903	54.9074	28.7643	49.0927	57.4456
Pag.A08G000521.v3.1	42.7365	37.9868	38.2778	35.3286	41.3646	37.2085	43.5947	39.7985	40.5419	51.6091	50.6612	55.6105	49.3631	59.1586	45.465	37.8208	57.3493	68.7626
Pag.B19G001344.v3.1	1.58749	2.18732	0.913786	18.6425	19.0715	15.7377	25.0676	17.7425	21.513	33.1126	25.0265	32.0956	79.1788	74.1166	128.533	79.1619	90.8448	167.967
Pag.B10G001609.v3.1	38.4037	28.6279	33.0267	36.0416	38.8419	44.3533	49.1962	45.4613	51.8351	47.4979	42.0751	47.3397	41.6417	38.1004	35.1376	87.0033	56.0769	70.8874
Pag.B13G001059.v3.1	77.2689	82.145	74.1332	57.7345	58.145	67.1609	60.2511	53.6838	57.6074	27.5827	29.2126	28.1102	31.3008	29.3638	27.3532	27.2662	24.8328	17.8942
Pag.B06G002301.v3.1	13.9135	9.53235	16.0429	4.49371	2.33301	4.4815	53.2366	52.7646	58.765	60.0156	40.3415	44.6424	40.0676	71.1907	42.9615	146.915	87.2868	82.0012
Pag.A02G000213.v3.1	45.3865	35.3446	34.3931	48.3415	73.8724	46.9632	42.4239	54.9937	52.9716	39.4168	39.0999	48.6475	38.7425	31.0615	55.5514	50.3051	32.5479	60.643
Pag.B01G002651.v3.1	30.8376	34.3713	36.5619	19.0654	16.4752	21.9239	25.5279	22.4653	20.5049	66.731	63.9508	59.4716	55.5579	76.9389	56.0453	82.4497	85.2242	56.5371
Pag.B10G000403.v3.1	47.432	49.5512	53.5822	60.0059	68.067	58.2991	47.1579	44.4781	46.1738	38.0234	42.5815	40.4251	35.7995	37.9535	44.7856	12.6817	32.3908	70.8122
Pag.A14G001302.v3.1	64.9739	61.9074	64.1144	33.927	39.0526	34.4767	36.1313	34.46	36.5799	47.3448	43.7014	41.0411	44.6751	50.003	36.6233	43.3447	48.3576	68.4103
Pag.A04G001850.v3.1	85.4762	80.9623	73.8691	36.0017	41.0286	35.1663	28.3939	29.3079	31.7901	27.1686	22.8905	30.0033	27.2685	33.1544	41.1249	65.3637	56.1113	84.0378
Pag.A10G001118.v3.1	54.2744	56.4794	49.8037	70.6288	83.7724	70.8802	44.4128	50.3713	46.2167	39.5799	37.2345	39.6346	31.3109	25.9184	30.0398	27.1935	29.4132	41.4689
Pag.A06G000733.v3.1	6.89173	4.56778	6.28465	27.4169	35.1413	37.9319	65.2354	59.0332	60.5515	59.1286	59.3516	66.616	56.1128	66.7325	52.7491	26.6301	63.0669	75.1237
Pag.A17G001669.v3.1	94.514	80.8507	97.5305	64.0667	45.9352	58.54	28.2109	29.5294	28.9923	48.9917	48.8464	41.7063	21.8485	23.948	24.0702	29.4494	31.8409	29.587
Pag.B04G001969.v3.1	32.0416	31.6438	33.7198	64.3773	91.9452	69.9965	56.0744	58.2259	58.8048	41.7842	41.3148	42.3926	30.8123	30.9852	37.9004	23.2125	27.8405	55.1903
Pag.B10G000200.v3.1	45.3389	50.6288	42.8695	80.5851	89.226	86.58	49.5886	59.1895	61.6028	33.988	28.6353	42.217	26.7046	22.8624	33.2234	24.964	24.7237	25.1962
Pag.B08G001248.v3.1	4.44069	1.36428	5.44782	23.0928	31.1137	31.2031	58.4654	56.138	54.1385	61.723	71.8987	69.4474	65.3706	60.8735	57.7803	42.5609	54.2141	78.3152
Pag.B12G001258.v3.1	37.5298	35.7152	38.219	41.5361	54.6994	54.7914	66.3704	68.0022	59.2004	41.5908	52.1338	54.9672	42.4182	37.0177	36.7775	37.0293	35.33	34.0135
Pag.B01G000705.v3.1	80.8011	98.6003	88.8324	42.9722	40.1105	39.3274	38.5824	44.282	40.7344	43.6661	36.5528	38.74	30.017	35.8304	30.7524	27.4196	36.1878	33.7878
novel.3469	46.6321	45.7195	42.9834	46.4681	56.5241	46.2591	40.5295	45.557	44.4673	40.4035	40.2215	45.0186	36.0368	39.7005	39.9751	54.0995	39.0047	77.0911
Pag.B01G000545.v3.1	60.3554	66.6507	78.2415	97.5883	59.3637	81.581	49.6124	49.7847	48.8378	29.9159	36.3315	26.0108	29.6752	28.1284	33.846	12.298	19.1622	19.2781
Pag.A17G000709.v3.1	17.743	19.2903	21.399	56.336	58.587	54.8949	55.477	55.837	62.1756	58.0055	65.226	51.5589	39.254	45.4983	40.0356	40.28	37.4976	44.2722
Pag.B14G000556.v3.1	166.011	97.846	133.769	41.3396	67.1655	62.1086	38.4699	26.7549	18.0655	8.29703	25.2646	18.6881	17.8322	14.8712	33.7997	0	19.7421	33.003
Pag.A18G001499.v3.1	51.6474	55.7263	49.0905	19.995	32.016	27.5253	48.0796	43.9727	62.377	35.2521	38.4419	25.0402	30.2851	28.6907	56.1153	28.9401	74.4194	115.241
Pag.B01G004471.v3.1	32.1397	31.8289	31.0538	21.7747	9.0319	18.9906	64.5614	89.8019	56.9053	70.4793	59.4457	40.7537	69.3616	39.787	92.5569	43.4881	48.371	2.4931
Pag.B09G000120.v3.1	33.1483	38.9049	36.3514	44.0138	50.9797	43.0751	53.279	52.5033	55.6578	48.9914	47.971	44.4134	45.776	44.1041	40.17	56.7669	41.9594	44.7474
Pag.A09G001052.v3.1	45.0112	40.407	41.5972	57.8826	91.4217	67.9741	46.4103	50.2128	50.626	38.7752	30.0737	38.4663	29.4749	31.0184	35.602	26.9525	33.0408	67.2028
Pag.B06G002093.v3.1	10.7342	10.0361	8.96691	40.2813	55.4942	44.6105	47.5238	41.3501	38.1966	53.568	54.8994	59.4856	52.8568	49.7058	61.498	50.6584	49.3291	92.5703
Pag.B01G001970.v3.1	33.3335	34.6502	30.0704	53.7321	57.6731	57.5211	58.4048	59.7252	57.7296	49.4785	46.6691	50.6321	38.3237	39.3184	38.9385	41.0219	35.7585	38.6785
Pag.A01G003461.v3.1	36.0294	40.243	33.157	68.5772	99.3939	71.9959	54.3918	58.6516	58.9645	35.4959	37.5495	43.8388	23.6332	29.3478	41.5844	7.48482	27.5787	53.6969
Pag.A02G001067.v3.1	0.175779	0.363294	0.39027	5.81841	9.07674	7.75513	36.4398	25.149	25.6044	55.9076	77.5184	84.4754	121.357	111.127	100.09	40.1482	59.3688	60.1725
Pag.B10G000246.v3.1	53.8379	50.5726	53.3856	42.1347	44.5891	42.5814	43.1083	45.5944	46.363	37.1992	49.3914	43.5967	45.2153	55.5841	49.6341	32.3439	45.5795	40.2097
Pag.B13G001228.v3.1	1.7512	0.319353	0.355772	64.8455	60.8785	29.9467	3.10931	1.75914	3.24091	34.6206	64.574	66.4425	88.544	122.421	136.585	31.9359	44.9923	64.533
Pag.A01G004622.v3.1	16.2929	12.9439	14.4975	28.2206	37.3569	38.4713	59.1437	59.4676	58.8368	58.6205	63.8035	59.1926	50.4833	56.3616	57.0868	32.2558	46.7256	70.6589
Pag.A18G001448.v3.1	35.363	43.3204	40.2529	32.8409	34.985	33.8044	36.9515	38.7686	32.3842	49.5307	47.7423	44.9452	56.5236	58.0918	51.2575	61.4916	56.9712	64.9819
Pag.B15G000615.v3.1	33.7794	35.7089	36.1593	52.2174	35.2705	46.8776	27.5215	27.8408	28.0428	57.0818	59.0265	49.6437	56.1809	56.994	62.8217	73.6475	50.1511	30.6657
novel.237	112.305	84.7753	110.273	40.2809	27.7795	37.9671	25.5572	21.3137	27.7618	42.6588	41.7874	42.8619	28.2103	30.8259	35.9515	38.1938	43.7987	27.2642
Pag.A09G000878.v3.1	75.3944	87.5986	81.4007	61.695	63.9571	59.9786	39.8596	37.371	40.9281	37.7369	35.1674	32.603	31.7632	32.9663	33.7247	14.67	26.6318	26.1152
Pag.B01G001182.v3.1	93.9238	115.669	100.255	39.1632	41.1995	39.9395	43.6875	38.0325	44.7709	36.3457	38.3422	34.8233	32.1001	31.0832	25.2884	21.4	25.1649	17.9463
Pag.A14G000213.v3.1	43.9738	45.5848	45.9847	37.0463	51.8782	32.901	29.1014	39.9719	35.0306	45.271	44.862	51.785	46.612	52.8227	47.5678	61.0724	42.8292	64.1025
Pag.A06G002150.v3.1	47.3966	47.7217	39.7229	37.7225	51.6869	46.5925	44.3077	50.0583	50.2734	43.7549	50.2112	46.8188	40.0106	45.5772	42.1501	48.1907	33.602	52.5884
Pag.B01G004631.v3.1	18.2047	20.3526	16.7032	37.6708	52.0562	42.7752	53.1994	58.8862	58.8971	48.4413	50.5264	48.4175	43.9378	47.3543	34.8451	70.9881	38.7191	76.1074
[truncated: 87,284 more rows]
