# Supplementary material for: Effect of a suitable treatment period on the genetic transformation efficiency of the plant leaf disc method
Source: Plant Methods. 2023 Feb 15;19:15. doi: 10.1186/s13007-023-00994-3 (PMC9930321; doi:10.1186/s13007-023-00994-3)
Supplement: Supplementary file 6 — Additional file 6: Table S1. The primers used in this study. Table S2. Gene expression levels in different samples. Table S3. DEGs between samples treated with different differentiation culture time and those without differentiation culture. Table S4. The number of DEGs after different differentiation culture time treatment and without differentiation culture treatment. Table S5. GO enrichment analysis data between samples of differentiation culture 1d and differentiation culture 0d. Table S6. GO enrichment analysis data between samples of differentiation culture 2d and differentiation culture 0d. Table S7. GO enrichment analysis data between samples of differentiation culture 3d and differentiation culture 0d. Table S8. GO enrichment analysis data between samples of differentiation culture 4d and differentiation culture 0d. Table S9. GO enrichment analysis data between samples of differentiation culture 5d and differentiation culture 0d. Table S10. Expression of DNA replication related genes in 0-5 days of differentiation culture. Table S11. Expression of cell cycle related genes in 0-5 days of differentiation culture. [file 13007_2023_994_MOESM6_ESM.zip › Supplementary Tables/Table S3.xlsx]

## Sheet: Sheet1
Pre1d vs Pre0d	Pre2d vs Pre0d	Pre3d vs Pre0d	Pre4d vs Pre0d	Pre5d vs Pre0d
Pag.B03G000845.v3.1	Pag.B16G000924.v3.1	Pag.B16G000924.v3.1	Pag.B16G000924.v3.1	Pag.B16G000924.v3.1
Pag.A16G000305.v3.1	Pag.B14G001580.v3.1	Pag.B14G001580.v3.1	Pag.B01G001101.v3.1	novel.2383
Pag.B16G000308.v3.1	Pag.B12G001123.v3.1	Pag.B12G001123.v3.1	Pag.A01G001199.v3.1	Pag.B04G000180.v3.1
Pag.B07G001305.v3.1	Pag.A06G002482.v3.1	Pag.B01G001101.v3.1	Pag.A16G001291.v3.1	Pag.B07G001305.v3.1
Pag.B04G001055.v3.1	Pag.A01G001199.v3.1	Pag.A01G001199.v3.1	Pag.B16G001298.v3.1	Pag.B10G000808.v3.1
Pag.A04G001078.v3.1	Pag.A16G001291.v3.1	Pag.A16G001291.v3.1	Pag.A05G002437.v3.1	Pag.A14G000388.v3.1
Pag.B10G001569.v3.1	Pag.B10G002144.v3.1	Pag.B10G002144.v3.1	Pag.B03G000845.v3.1	Pag.A01G000347.v3.1
Pag.A14G000388.v3.1	Pag.A10G000739.v3.1	Pag.A10G000739.v3.1	Pag.A16G000305.v3.1	Pag.A01G001255.v3.1
Pag.A02G000102.v3.1	Pag.B16G001298.v3.1	Pag.B16G001298.v3.1	Pag.B04G000180.v3.1	Pag.B01G001151.v3.1
Pag.A02G000637.v3.1	novel.3203	Pag.A05G002437.v3.1	Pag.B07G001305.v3.1	Pag.A05G001172.v3.1
Pag.A05G000275.v3.1	Pag.A05G002437.v3.1	Pag.B05G002448.v3.1	Pag.B05G001910.v3.1	Pag.B09G000923.v3.1
Pag.A07G002726.v3.1	Pag.B05G002448.v3.1	Pag.A10G000890.v3.1	Pag.A14G001293.v3.1	Pag.A13G000666.v3.1
Pag.A18G000731.v3.1	Pag.A10G000890.v3.1	Pag.B03G000845.v3.1	Pag.B04G001055.v3.1	Pag.B01G000733.v3.1
Pag.A06G001570.v3.1	Pag.B03G000845.v3.1	Pag.A11G000911.v3.1	Pag.A06G002797.v3.1	Pag.B04G001167.v3.1
Pag.A04G000542.v3.1	Pag.B02G001137.v3.1	Pag.A15G000533.v3.1	Pag.A14G001550.v3.1	Pag.A06G002389.v3.1
Pag.B14G000346.v3.1	Pag.B04G001167.v3.1	Pag.B04G001167.v3.1	Pag.A04G001078.v3.1	Pag.B01G001101.v3.1
Pag.A01G002558.v3.1	Pag.B16G000308.v3.1	Pag.B16G000308.v3.1	Pag.B10G001210.v3.1	Pag.B08G001147.v3.1
Pag.B06G001902.v3.1	Pag.A06G002389.v3.1	Pag.A06G002389.v3.1	Pag.A08G001687.v3.1	Pag.B06G001018.v3.1
Pag.A02G002648.v3.1	Pag.B04G000180.v3.1	Pag.B04G000180.v3.1	Pag.B01G001131.v3.1	Pag.A16G000485.v3.1
Pag.A01G000354.v3.1	Pag.B01G001151.v3.1	Pag.B01G001151.v3.1	Pag.B01G002793.v3.1	Pag.B04G000432.v3.1
Pag.B06G001451.v3.1	Pag.B07G001305.v3.1	Pag.B07G001305.v3.1	Pag.B07G000492.v3.1	Pag.B06G002261.v3.1
Pag.B08G001147.v3.1	Pag.B05G001910.v3.1	Pag.B05G001910.v3.1	Pag.A06G002014.v3.1	Pag.A09G000608.v3.1
Pag.B01G000230.v3.1	Pag.B16G000246.v3.1	Pag.A14G001293.v3.1	Pag.B03G001608.v3.1	Pag.A16G001291.v3.1
Pag.B01G002793.v3.1	Pag.B04G001055.v3.1	Pag.A16G000485.v3.1	Pag.B06G001451.v3.1	Pag.B01G002210.v3.1
Pag.A06G002797.v3.1	Pag.A14G001550.v3.1	Pag.B04G001055.v3.1	Pag.B14G001222.v3.1	Pag.A16G000305.v3.1
Pag.B09G000651.v3.1	Pag.A04G001078.v3.1	Pag.A06G002797.v3.1	Pag.A04G001741.v3.1	Pag.A18G000613.v3.1
Pag.A01G002976.v3.1	Pag.B10G001569.v3.1	Pag.A04G001078.v3.1	Pag.A14G001484.v3.1	Pag.B09G000039.v3.1
Pag.B05G000927.v3.1	Pag.B04G001668.v3.1	Pag.B10G001210.v3.1	Pag.B01G001803.v3.1	Pag.B16G000498.v3.1
Pag.A13G000666.v3.1	Pag.A08G001687.v3.1	Pag.B10G001569.v3.1	Pag.B09G001594.v3.1	Pag.B16G000308.v3.1
Pag.A04G000543.v3.1	Pag.A06G001827.v3.1	Pag.A08G001687.v3.1	Pag.A14G000388.v3.1	Pag.A07G002726.v3.1
Pag.B09G000923.v3.1	Pag.B07G000492.v3.1	Pag.A06G001827.v3.1	Pag.A06G001557.v3.1	Pag.A01G001199.v3.1
Pag.B04G001423.v3.1	Pag.A06G002014.v3.1	Pag.A05G000697.v3.1	Pag.A02G000102.v3.1	Pag.B08G000502.v3.1
Pag.A04G001397.v3.1	Pag.A19G001060.v3.1	Pag.B01G002793.v3.1	Pag.A01G001886.v3.1	Pag.A15G000360.v3.1
Pag.B06G001466.v3.1	Pag.B05G000731.v3.1	Pag.B07G000492.v3.1	Pag.A05G001034.v3.1	Pag.B01G003369.v3.1
Pag.A05G001981.v3.1	Pag.B16G000233.v3.1	Pag.A09G000621.v3.1	Pag.A05G001981.v3.1	Pag.B04G001432.v3.1
Pag.A06G001557.v3.1	Pag.B03G001608.v3.1	Pag.A06G002014.v3.1	Pag.A05G000275.v3.1	Pag.A08G000604.v3.1
Pag.A17G000135.v3.1	Pag.B06G001451.v3.1	Pag.A19G001060.v3.1	Pag.A09G001531.v3.1	Pag.A01G004816.v3.1
Pag.A08G001687.v3.1	Pag.B10G000625.v3.1	Pag.B05G000731.v3.1	Pag.A01G004451.v3.1	Pag.A02G001663.v3.1
Pag.B05G000358.v3.1	Pag.A16G000242.v3.1	Pag.B16G000233.v3.1	Pag.B08G002297.v3.1	Pag.A01G000354.v3.1
Pag.A08G001704.v3.1	Pag.A04G001741.v3.1	Pag.B03G001608.v3.1	Pag.A09G000797.v3.1	Pag.A06G001827.v3.1
Pag.A10G000739.v3.1	Pag.A01G001255.v3.1	Pag.B06G001451.v3.1	Pag.A07G002726.v3.1	Pag.A14G001550.v3.1
Pag.A05G000901.v3.1	Pag.A17G000135.v3.1	Pag.B10G000625.v3.1	Pag.B01G001798.v3.1	Pag.B19G001447.v3.1
Pag.B08G002297.v3.1	Pag.A06G001131.v3.1	Pag.B14G001222.v3.1	Pag.B04G001718.v3.1	Pag.A02G002050.v3.1
Pag.A14G001613.v3.1	Pag.A08G001704.v3.1	Pag.A04G001741.v3.1	Pag.A18G000731.v3.1	Pag.A06G002797.v3.1
Pag.A01G003040.v3.1	Pag.B01G001803.v3.1	Pag.A17G000135.v3.1	novel.611	Pag.A05G002169.v3.1
Pag.A02G001920.v3.1	Pag.B09G001594.v3.1	Pag.A06G001131.v3.1	novel.2383	Pag.B16G001298.v3.1
Pag.B01G002734.v3.1	Pag.A14G000388.v3.1	Pag.A08G001704.v3.1	Pag.A10G001074.v3.1	Pag.A10G001074.v3.1
Pag.B14G001580.v3.1	Pag.A06G001557.v3.1	Pag.A14G001484.v3.1	Pag.A01G000347.v3.1	Pag.B01G002793.v3.1
Pag.B01G000733.v3.1	Pag.A14G000941.v3.1	Pag.B07G001201.v3.1	Pag.A13G000666.v3.1	Pag.A01G002976.v3.1
Pag.B01G003747.v3.1	Pag.A02G000102.v3.1	Pag.B01G001803.v3.1	Pag.A06G001570.v3.1	Pag.A02G002648.v3.1
Pag.B03G002119.v3.1	Pag.B14G000647.v3.1	Pag.B09G001594.v3.1	Pag.B08G001147.v3.1	Pag.A02G002579.v3.1
Pag.A05G001172.v3.1	Pag.A01G001886.v3.1	Pag.A14G000388.v3.1	Pag.B01G002734.v3.1	Pag.B03G002119.v3.1
novel.1018	Pag.A05G001034.v3.1	Pag.A06G001557.v3.1	Pag.A04G000542.v3.1	Pag.A18G000278.v3.1
Pag.B01G002314.v3.1	Pag.B05G001801.v3.1	Pag.A14G000941.v3.1	Pag.A07G001961.v3.1	Pag.A02G001920.v3.1
Pag.B03G001608.v3.1	Pag.A02G000637.v3.1	Pag.A02G000102.v3.1	Pag.B14G000346.v3.1	Pag.A03G000967.v3.1
Pag.A06G001827.v3.1	Pag.A16G000229.v3.1	Pag.A01G004928.v3.1	Pag.A08G002391.v3.1	Pag.B02G001137.v3.1
Pag.A01G002245.v3.1	Pag.A05G000275.v3.1	Pag.A06G001983.v3.1	Pag.B03G000889.v3.1	Pag.B14G001625.v3.1
Pag.B01G001803.v3.1	novel.1824	Pag.A01G001886.v3.1	novel.466	Pag.A10G000800.v3.1
Pag.B01G001798.v3.1	Pag.A09G001531.v3.1	Pag.A05G001034.v3.1	Pag.B04G001423.v3.1	Pag.A02G000102.v3.1
Pag.A05G001034.v3.1	Pag.B12G001269.v3.1	Pag.B09G000613.v3.1	Pag.B19G001447.v3.1	Pag.B05G000358.v3.1
novel.181	Pag.A01G003040.v3.1	Pag.A09G001440.v3.1	Pag.B09G000039.v3.1	Pag.B07G000492.v3.1
Pag.A16G001291.v3.1	Pag.B08G002297.v3.1	Pag.B05G001801.v3.1	Pag.A05G002169.v3.1	Pag.A06G001437.v3.1
Pag.A02G001003.v3.1	Pag.B09G000923.v3.1	Pag.A02G000637.v3.1	Pag.B01G000733.v3.1	Pag.A09G001531.v3.1
Pag.A08G001374.v3.1	Pag.B06G001712.v3.1	Pag.B08G001594.v3.1	Pag.A01G002976.v3.1	Pag.A02G001003.v3.1
Pag.B16G001164.v3.1	Pag.A16G000204.v3.1	Pag.B16G000498.v3.1	Pag.B15G000392.v3.1	Pag.B12G000936.v3.1
Pag.A10G001822.v3.1	Pag.A09G000797.v3.1	Pag.A16G000229.v3.1	Pag.B05G000358.v3.1	Pag.B15G000392.v3.1
novel.3528	Pag.A01G003732.v3.1	Pag.A05G000275.v3.1	Pag.A02G002100.v3.1	Pag.B07G001120.v3.1
Pag.B02G001003.v3.1	Pag.A07G002726.v3.1	Pag.A09G001531.v3.1	Pag.B15G000625.v3.1	Pag.B08G001950.v3.1
Pag.B03G001051.v3.1	Pag.B18G000415.v3.1	Pag.A01G004451.v3.1	Pag.A06G001983.v3.1	Pag.B14G000346.v3.1
novel.31	Pag.B01G001798.v3.1	Pag.B08G002297.v3.1	Pag.A01G002965.v3.1	Pag.B01G001803.v3.1
Pag.A01G003732.v3.1	Pag.B01G001997.v3.1	Pag.B09G000923.v3.1	Pag.A09G000058.v3.1	Pag.B07G000204.v3.1
Pag.B14G000647.v3.1	Pag.B04G001718.v3.1	Pag.A16G000204.v3.1	Pag.B05G002448.v3.1	Pag.B10G001364.v3.1
Pag.B08G001450.v3.1	Pag.A06G002543.v3.1	Pag.A09G000797.v3.1	Pag.A13G000482.v3.1	Pag.B10G000699.v3.1
Pag.B04G000664.v3.1	Pag.B01G003436.v3.1	Pag.B01G003369.v3.1	Pag.B13G001027.v3.1	Pag.B05G001910.v3.1
Pag.B12G001123.v3.1	novel.611	Pag.B16G001181.v3.1	Pag.A05G000697.v3.1	Pag.B15G000736.v3.1
Pag.A04G000600.v3.1	novel.2383	Pag.A01G003732.v3.1	novel.5	Pag.A04G000761.v3.1
Pag.A04G001583.v3.1	Pag.B19G001533.v3.1	Pag.A07G002726.v3.1	Pag.B15G001454.v3.1	Pag.A16G000762.v3.1
Pag.B16G000246.v3.1	Pag.A04G001397.v3.1	Pag.B01G001798.v3.1	Pag.A16G000485.v3.1	Pag.B10G001210.v3.1
Pag.B01G001658.v3.1	Pag.B05G001960.v3.1	Pag.B04G002295.v3.1	Pag.B04G000664.v3.1	Pag.A10G002014.v3.1
Pag.B08G001289.v3.1	Pag.B09G000801.v3.1	Pag.A18G000731.v3.1	Pag.B10G001364.v3.1	Pag.A09G000797.v3.1
Pag.A02G002745.v3.1	Pag.B09G000651.v3.1	Pag.A02G002579.v3.1	Pag.B16G000233.v3.1	Pag.A04G001741.v3.1
Pag.B01G003631.v3.1	Pag.A01G001881.v3.1	novel.611	Pag.A06G002543.v3.1	Pag.A08G002009.v3.1
Pag.B01G000229.v3.1	Pag.B13G001027.v3.1	novel.2383	Pag.B05G000731.v3.1	Pag.B08G002297.v3.1
Pag.B06G001712.v3.1	Pag.B02G002022.v3.1	Pag.B16G000996.v3.1	Pag.B05G002128.v3.1	Pag.B03G001051.v3.1
Pag.B06G001593.v3.1	Pag.A01G000347.v3.1	Pag.B15G000625.v3.1	Pag.A10G000739.v3.1	Pag.A02G001370.v3.1
Pag.A01G004332.v3.1	Pag.A04G001583.v3.1	Pag.A04G001397.v3.1	Pag.A10G000800.v3.1	Pag.A08G001687.v3.1
Pag.B10G000699.v3.1	Pag.A06G001570.v3.1	Pag.B09G000801.v3.1	Pag.A08G001374.v3.1	Pag.A04G000197.v3.1
Pag.A14G001024.v3.1	Pag.B08G001147.v3.1	Pag.B04G000664.v3.1	Pag.A01G003454.v3.1	Pag.A06G002543.v3.1
Pag.A01G000864.v3.1	Pag.B01G002734.v3.1	Pag.B12G001342.v3.1	Pag.B05G001801.v3.1	Pag.B04G001832.v3.1
Pag.A08G001213.v3.1	Pag.A04G000542.v3.1	Pag.B13G001027.v3.1	Pag.A08G001704.v3.1	Pag.B01G002734.v3.1
Pag.B15G000757.v3.1	novel.110	Pag.B02G002022.v3.1	Pag.B02G002770.v3.1	Pag.A10G002252.v3.1
Pag.A10G001231.v3.1	Pag.B06G001466.v3.1	Pag.A13G000666.v3.1	Pag.B06G001875.v3.1	Pag.B01G003436.v3.1
Pag.A15G000739.v3.1	Pag.B05G002128.v3.1	Pag.A04G001583.v3.1	Pag.A06G001827.v3.1	Pag.A05G001981.v3.1
Pag.A16G001127.v3.1	Pag.A10G000800.v3.1	Pag.A06G001570.v3.1	Pag.B10G000699.v3.1	Pag.A14G001712.v3.1
Pag.B06G000833.v3.1	Pag.B04G001966.v3.1	Pag.B08G001147.v3.1	Pag.B08G001950.v3.1	Pag.A09G000058.v3.1
Pag.B17G000069.v3.1	Pag.B14G000346.v3.1	Pag.B01G002734.v3.1	Pag.A15G000602.v3.1	Pag.B06G001579.v3.1
novel.1272	Pag.B03G000889.v3.1	Pag.A04G000542.v3.1	Pag.B17G000177.v3.1	Pag.B07G001201.v3.1
Pag.B13G000024.v3.1	Pag.A02G001003.v3.1	Pag.A07G001961.v3.1	Pag.A18G000278.v3.1	Pag.A01G003732.v3.1
Pag.A10G000800.v3.1	Pag.A06G002506.v3.1	Pag.B06G001466.v3.1	Pag.B08G001594.v3.1	Pag.B01G001588.v3.1
Pag.B01G001684.v3.1	Pag.A01G004017.v3.1	Pag.B05G002128.v3.1	Pag.B12G001123.v3.1	Pag.B07G001371.v3.1
novel.981	Pag.B04G001423.v3.1	Pag.B04G001966.v3.1	Pag.B09G000801.v3.1	Pag.A02G002529.v3.1
Pag.B03G001334.v3.1	Pag.B19G001447.v3.1	Pag.B14G000346.v3.1	Pag.A01G002558.v3.1	Pag.B13G000860.v3.1
Pag.B16G001298.v3.1	novel.5	Pag.A05G000278.v3.1	Pag.B06G001466.v3.1	Pag.B04G001644.v3.1
Pag.A19G001060.v3.1	Pag.A18G001303.v3.1	Pag.A08G002391.v3.1	Pag.A19G001397.v3.1	Pag.B03G000845.v3.1
Pag.A01G004017.v3.1	Pag.B01G003747.v3.1	Pag.B03G000889.v3.1	Pag.A05G000278.v3.1	Pag.A01G002163.v3.1
Pag.B01G003436.v3.1	Pag.A05G002169.v3.1	Pag.A02G001003.v3.1	Pag.B04G002295.v3.1	Pag.B12G001436.v3.1
Pag.B05G002128.v3.1	Pag.A01G002976.v3.1	Pag.A02G001920.v3.1	Pag.B07G001371.v3.1	Pag.B05G000416.v3.1
Pag.A15G000360.v3.1	Pag.B15G000392.v3.1	novel.466	Pag.B12G001483.v3.1	Pag.A01G002558.v3.1
Pag.A10G001741.v3.1	Pag.A02G002648.v3.1	Pag.B04G001423.v3.1	Pag.B01G002210.v3.1	Pag.B14G000179.v3.1
Pag.B16G000233.v3.1	Pag.A05G001172.v3.1	Pag.B19G001447.v3.1	Pag.A01G001881.v3.1	Pag.B06G002408.v3.1
Pag.B08G001779.v3.1	Pag.A01G000864.v3.1	novel.5	Pag.B12G001269.v3.1	Pag.A01G004469.v3.1
Pag.A05G002401.v3.1	Pag.B06G001018.v3.1	Pag.A02G002100.v3.1	Pag.A10G001741.v3.1	Pag.A05G001933.v3.1
Pag.A14G001275.v3.1	Pag.B10G000699.v3.1	Pag.A05G002169.v3.1	Pag.B10G001569.v3.1	Pag.B04G000773.v3.1
Pag.B14G001506.v3.1	Pag.B01G003094.v3.1	Pag.A01G002976.v3.1	Pag.B16G000308.v3.1	Pag.A01G004953.v3.1
Pag.B01G003094.v3.1	Pag.B05G000358.v3.1	Pag.B15G000392.v3.1	Pag.A09G000680.v3.1	Pag.B04G001752.v3.1
novel.1064	Pag.A16G001127.v3.1	Pag.A05G001172.v3.1	Pag.B04G001800.v3.1	Pag.B19G001296.v3.1
Pag.A10G001420.v3.1	Pag.A05G000697.v3.1	Pag.B06G001018.v3.1	Pag.A01G003040.v3.1	Pag.A18G001303.v3.1
Pag.B08G001594.v3.1	Pag.B01G003566.v3.1	Pag.B10G000699.v3.1	novel.181	Pag.A06G001543.v3.1
Pag.B01G003566.v3.1	Pag.B04G000079.v3.1	Pag.B05G000358.v3.1	Pag.A04G001397.v3.1	Pag.B14G000966.v3.1
Pag.B03G001104.v3.1	Pag.B16G001164.v3.1	Pag.B08G001661.v3.1	Pag.B01G001221.v3.1	Pag.B01G001168.v3.1
Pag.B02G002022.v3.1	Pag.B01G001131.v3.1	Pag.B13G000326.v3.1	Pag.B16G001164.v3.1	Pag.B03G000601.v3.1
Pag.B07G000311.v3.1	Pag.A19G001397.v3.1	Pag.A01G001255.v3.1	Pag.A06G000973.v3.1	Pag.A01G000407.v3.1
Pag.A09G001409.v3.1	Pag.A04G000543.v3.1	Pag.B02G001137.v3.1	Pag.A01G002648.v3.1	Pag.B06G001451.v3.1
Pag.B08G001758.v3.1	Pag.A08G001374.v3.1	Pag.B08G001758.v3.1	Pag.B08G001758.v3.1	Pag.A05G001174.v3.1
Pag.A01G002163.v3.1	novel.181	Pag.A13G000482.v3.1	Pag.A14G001613.v3.1	Pag.A13G001238.v3.1
Pag.B08G001611.v3.1	Pag.A07G001961.v3.1	Pag.A02G000972.v3.1	Pag.A01G001255.v3.1	Pag.B06G001712.v3.1
Pag.B04G001832.v3.1	Pag.B16G001181.v3.1	Pag.B01G001131.v3.1	Pag.B12G001436.v3.1	Pag.A01G001792.v3.1
Pag.A01G001886.v3.1	Pag.B09G000039.v3.1	Pag.B04G001323.v3.1	Pag.B16G000498.v3.1	Pag.A17G001189.v3.1
Pag.B06G002720.v3.1	Pag.B09G000613.v3.1	Pag.A02G000514.v3.1	Pag.A09G000621.v3.1	Pag.A10G001741.v3.1
Pag.B04G000040.v3.1	Pag.B12G001483.v3.1	Pag.B02G002770.v3.1	Pag.B08G001289.v3.1	Pag.A01G003655.v3.1
Pag.B03G000889.v3.1	Pag.A04G000179.v3.1	Pag.A15G000602.v3.1	Pag.B15G000890.v3.1	Pag.A14G001484.v3.1
Pag.A14G000941.v3.1	Pag.B05G001187.v3.1	Pag.A01G003454.v3.1	Pag.A10G000890.v3.1	Pag.B05G000460.v3.1
novel.611	Pag.A09G001440.v3.1	Pag.B08G001950.v3.1	Pag.A02G001003.v3.1	Pag.A11G000726.v3.1
novel.3646	Pag.B15G001061.v3.1	Pag.A04G001712.v3.1	Pag.B04G001752.v3.1	Pag.A06G002014.v3.1
Pag.B14G000966.v3.1	Pag.B04G000664.v3.1	Pag.B09G000651.v3.1	Pag.B05G001187.v3.1	Pag.B03G000585.v3.1
Pag.A19G000547.v3.1	Pag.A16G000305.v3.1	Pag.B16G001164.v3.1	Pag.A02G000637.v3.1	Pag.B16G001303.v3.1
Pag.A01G003454.v3.1	Pag.A05G000901.v3.1	Pag.A01G003415.v3.1	Pag.A16G000204.v3.1	Pag.A02G002636.v3.1
Pag.B16G001254.v3.1	novel.1272	Pag.A06G002543.v3.1	Pag.A04G000197.v3.1	Pag.B18G000511.v3.1
Pag.A01G000347.v3.1	Pag.B03G001856.v3.1	Pag.B04G000079.v3.1	Pag.A19G001060.v3.1	Pag.B08G001594.v3.1
Pag.B04G001608.v3.1	Pag.A16G000485.v3.1	Pag.B02G000882.v3.1	Pag.B14G001385.v3.1	Pag.A10G002121.v3.1
Pag.B15G000392.v3.1	Pag.B03G002119.v3.1	Pag.A08G000546.v3.1	Pag.B04G001432.v3.1	Pag.B04G000321.v3.1
novel.3203	Pag.A01G002163.v3.1	Pag.A02G002648.v3.1	Pag.A02G002636.v3.1	Pag.B06G001899.v3.1
Pag.B12G001269.v3.1	Pag.B08G001289.v3.1	Pag.A01G003040.v3.1	Pag.A02G001370.v3.1	Pag.A09G001440.v3.1
Pag.A09G000303.v3.1	Pag.B06G001899.v3.1	Pag.A09G000680.v3.1	Pag.A09G000418.v3.1	novel.726
Pag.B04G000497.v3.1	Pag.A10G001741.v3.1	Pag.A13G000217.v3.1	Pag.A17G000772.v3.1	Pag.B12G001269.v3.1
Pag.A10G002014.v3.1	novel.466	Pag.B17G000177.v3.1	Pag.B18G000511.v3.1	Pag.A01G003040.v3.1
novel.661	Pag.B04G000040.v3.1	Pag.A04G000197.v3.1	Pag.A06G001131.v3.1	Pag.A01G003454.v3.1
Pag.B08G001627.v3.1	Pag.A10G002252.v3.1	Pag.B18G000415.v3.1	Pag.B06G001579.v3.1	Pag.B09G000801.v3.1
Pag.A01G004787.v3.1	Pag.A19G000501.v3.1	Pag.A01G000864.v3.1	Pag.A10G001444.v3.1	Pag.A02G001067.v3.1
Pag.A05G000358.v3.1	Pag.B08G002089.v3.1	novel.1327	Pag.A14G000219.v3.1	novel.3646
novel.2170	Pag.B15G000625.v3.1	novel.873	Pag.B18G000415.v3.1	Pag.B09G000601.v3.1
Pag.A08G002391.v3.1	Pag.B16G000441.v3.1	Pag.A04G001206.v3.1	novel.1327	Pag.A13G000482.v3.1
novel.3613	Pag.A01G003454.v3.1	Pag.B10G001364.v3.1	Pag.B12G001342.v3.1	Pag.B16G000441.v3.1
Pag.A17G001683.v3.1	Pag.A16G000241.v3.1	Pag.B15G000890.v3.1	Pag.A13G000217.v3.1	Pag.A01G004332.v3.1
Pag.A09G001058.v3.1	Pag.B08G001594.v3.1	Pag.A10G001741.v3.1	Pag.A08G001213.v3.1	Pag.B04G001668.v3.1
Pag.A01G004607.v3.1	Pag.A08G002391.v3.1	novel.181	Pag.A05G000735.v3.1	Pag.A06G000735.v3.1
Pag.A06G000157.v3.1	Pag.A14G001613.v3.1	novel.3528	Pag.A02G002579.v3.1	Pag.A05G002401.v3.1
Pag.A09G000797.v3.1	Pag.B19G000295.v3.1	Pag.B04G000040.v3.1	Pag.B01G003566.v3.1	Pag.B17G000177.v3.1
Pag.B15G000625.v3.1	Pag.B08G001758.v3.1	Pag.B03G002119.v3.1	Pag.A08G002281.v3.1	Pag.A05G000735.v3.1
Pag.A16G000204.v3.1	Pag.A13G000482.v3.1	Pag.B12G001269.v3.1	Pag.B01G002405.v3.1	Pag.A14G000265.v3.1
Pag.B10G000807.v3.1	Pag.B08G001661.v3.1	novel.1272	Pag.B19G001533.v3.1	Pag.B14G000220.v3.1
Pag.A15G000571.v3.1	Pag.A09G001409.v3.1	Pag.B01G003566.v3.1	Pag.A15G000360.v3.1	Pag.A14G000267.v3.1
Pag.A06G002368.v3.1	Pag.A15G000533.v3.1	Pag.A16G000241.v3.1	Pag.B03G001489.v3.1	Pag.B08G001936.v3.1
Pag.A01G001881.v3.1	Pag.B19G001201.v3.1	Pag.B08G001289.v3.1	Pag.A06G001676.v3.1	Pag.B02G000882.v3.1
Pag.B16G000441.v3.1	Pag.A15G000360.v3.1	Pag.A01G001881.v3.1	novel.3528	Pag.A17G000576.v3.1
Pag.A06G000513.v3.1	Pag.B13G001491.v3.1	Pag.B01G001762.v3.1	Pag.A11G001045.v3.1	Pag.A16G001127.v3.1
Pag.B02G001004.v3.1	Pag.B09G000645.v3.1	Pag.B01G001997.v3.1	Pag.A16G001127.v3.1	Pag.A08G001342.v3.1
Pag.B09G001106.v3.1	Pag.A08G001213.v3.1	Pag.B16G000246.v3.1	Pag.A01G003415.v3.1	Pag.B01G003747.v3.1
Pag.B01G002702.v3.1	Pag.A14G001293.v3.1	Pag.B04G001718.v3.1	Pag.B04G000432.v3.1	novel.3651
Pag.A05G002537.v3.1	Pag.B03G002397.v3.1	Pag.A02G001370.v3.1	Pag.B03G001051.v3.1	Pag.A04G001701.v3.1
Pag.A11G000502.v3.1	Pag.B02G000882.v3.1	Pag.B14G000647.v3.1	Pag.B01G002722.v3.1	Pag.B15G000691.v3.1
novel.3680	Pag.B04G001608.v3.1	Pag.A10G000800.v3.1	Pag.B07G001241.v3.1	Pag.A10G001444.v3.1
Pag.B10G002144.v3.1	novel.1018	Pag.B03G001856.v3.1	Pag.A15G001440.v3.1	Pag.B07G001241.v3.1
Pag.A09G001304.v3.1	novel.1138	Pag.A17G000353.v3.1	Pag.B01G003369.v3.1	Pag.A06G001598.v3.1
Pag.B18G000415.v3.1	Pag.A05G002222.v3.1	Pag.A01G003894.v3.1	Pag.A02G002648.v3.1	Pag.B13G001027.v3.1
Pag.B17G000177.v3.1	Pag.A09G001304.v3.1	Pag.B08G000502.v3.1	Pag.B16G000441.v3.1	Pag.B01G003566.v3.1
novel.2617	Pag.B12G001436.v3.1	Pag.A13G001238.v3.1	Pag.A11G001026.v3.1	Pag.B04G001750.v3.1
Pag.A05G001675.v3.1	Pag.A01G003327.v3.1	Pag.A05G000735.v3.1	Pag.B09G000613.v3.1	Pag.B06G001664.v3.1
Pag.B05G001187.v3.1	Pag.B18G000511.v3.1	novel.3111	Pag.B04G000079.v3.1	Pag.A14G001024.v3.1
Pag.B09G000407.v3.1	Pag.B06G001664.v3.1	Pag.B12G001436.v3.1	novel.1272	Pag.B07G000468.v3.1
Pag.A08G002281.v3.1	Pag.A06G000735.v3.1	Pag.A08G001213.v3.1	Pag.A14G001712.v3.1	Pag.A18G000616.v3.1
Pag.A05G001411.v3.1	Pag.B07G001371.v3.1	Pag.A19G000332.v3.1	Pag.A01G000864.v3.1	Pag.B07G000106.v3.1
Pag.A09G001531.v3.1	Pag.B02G002630.v3.1	Pag.B04G001668.v3.1	Pag.A01G000818.v3.1	Pag.A01G000864.v3.1
novel.2077	Pag.B17G000177.v3.1	Pag.A15G001440.v3.1	Pag.B01G003094.v3.1	Pag.A01G003938.v3.1
Pag.A01G004953.v3.1	Pag.A08G000604.v3.1	Pag.A01G004017.v3.1	novel.1442	Pag.B05G000731.v3.1
Pag.A01G001199.v3.1	Pag.A02G001370.v3.1	Pag.A16G001127.v3.1	Pag.A04G001701.v3.1	Pag.B16G001181.v3.1
Pag.B09G000392.v3.1	Pag.B04G000497.v3.1	Pag.B18G000511.v3.1	Pag.B15G000622.v3.1	Pag.A06G002020.v3.1
Pag.A09G000621.v3.1	Pag.A06G002020.v3.1	Pag.A14G000219.v3.1	Pag.A02G002050.v3.1	Pag.B09G001594.v3.1
Pag.B10G000471.v3.1	Pag.A10G001822.v3.1	Pag.B14G001355.v3.1	Pag.B15G000736.v3.1	Pag.B09G000613.v3.1
Pag.B06G002708.v3.1	Pag.B08G000502.v3.1	Pag.A02G002745.v3.1	Pag.B04G001966.v3.1	Pag.B04G001718.v3.1
Pag.B01G004078.v3.1	Pag.B13G000860.v3.1	Pag.B15G000736.v3.1	novel.3651	Pag.A02G001083.v3.1
Pag.A17G000253.v3.1	Pag.A11G000283.v3.1	Pag.A06G000690.v3.1	Pag.B06G002363.v3.1	novel.631
Pag.B01G002311.v3.1	Pag.A10G002014.v3.1	Pag.B01G003747.v3.1	Pag.A01G003894.v3.1	Pag.A04G001863.v3.1
Pag.A01G000407.v3.1	Pag.A05G000358.v3.1	Pag.B05G001356.v3.1	Pag.A09G001440.v3.1	Pag.A04G000542.v3.1
Pag.A13G000482.v3.1	novel.306	Pag.A16G000305.v3.1	Pag.B13G000860.v3.1	novel.3735
Pag.B05G000731.v3.1	Pag.B13G000024.v3.1	Pag.B01G003436.v3.1	Pag.B02G002763.v3.1	Pag.B10G001808.v3.1
Pag.B06G001664.v3.1	Pag.A09G000058.v3.1	Pag.B09G000601.v3.1	Pag.B10G000486.v3.1	Pag.B10G002144.v3.1
Pag.A06G002389.v3.1	Pag.A02G000514.v3.1	Pag.A02G001665.v3.1	Pag.B08G001661.v3.1	novel.611
Pag.A01G000325.v3.1	Pag.B06G002771.v3.1	Pag.A05G000213.v3.1	Pag.B02G001137.v3.1	Pag.B01G000274.v3.1
Pag.B14G000179.v3.1	Pag.A01G004451.v3.1	Pag.A08G002281.v3.1	Pag.A05G001174.v3.1	Pag.A01G004451.v3.1
Pag.B05G002069.v3.1	Pag.B10G001210.v3.1	Pag.A18G000278.v3.1	Pag.B03G002015.v3.1	Pag.B01G001704.v3.1
Pag.B09G001355.v3.1	Pag.B04G001432.v3.1	Pag.B19G001533.v3.1	Pag.A06G000690.v3.1	Pag.A14G000227.v3.1
Pag.A01G004328.v3.1	Pag.A04G000094.v3.1	Pag.B01G004266.v3.1	Pag.A01G004953.v3.1	Pag.A01G004297.v3.1
novel.1442	Pag.B16G000996.v3.1	Pag.A15G000360.v3.1	Pag.A13G001238.v3.1	Pag.A01G004928.v3.1
Pag.B04G000498.v3.1	Pag.A02G002745.v3.1	Pag.A01G002163.v3.1	Pag.A16G000229.v3.1	Pag.A15G000847.v3.1
Pag.A01G004326.v3.1	novel.1442	Pag.A01G003655.v3.1	Pag.B06G002050.v3.1	Pag.A11G001026.v3.1
Pag.A15G001440.v3.1	Pag.A01G001846.v3.1	Pag.B03G001104.v3.1	Pag.B16G001181.v3.1	Pag.A08G000546.v3.1
Pag.B05G001910.v3.1	novel.661	Pag.B07G001241.v3.1	Pag.A01G004469.v3.1	novel.1824
Pag.A14G000949.v3.1	Pag.B01G003560.v3.1	novel.3133	Pag.A18G001360.v3.1	Pag.B08G001779.v3.1
Pag.B09G000645.v3.1	Pag.A01G004928.v3.1	Pag.B19G000295.v3.1	Pag.B01G002698.v3.1	Pag.A09G000964.v3.1
Pag.A05G001988.v3.1	Pag.A09G000680.v3.1	Pag.A08G001202.v3.1	Pag.A05G000901.v3.1	Pag.A04G001778.v3.1
Pag.B10G001437.v3.1	Pag.B01G000229.v3.1	Pag.B15G001454.v3.1	Pag.B01G001997.v3.1	Pag.B07G001319.v3.1
Pag.A01G004928.v3.1	Pag.B04G001750.v3.1	Pag.A04G000543.v3.1	Pag.B01G001328.v3.1	novel.1577
Pag.A19G001397.v3.1	Pag.A13G001064.v3.1	Pag.B01G002210.v3.1	Pag.B06G000833.v3.1	Pag.B01G003595.v3.1
Pag.B12G001436.v3.1	Pag.A08G002159.v3.1	novel.632	Pag.A15G000604.v3.1	Pag.B05G001801.v3.1
Pag.B06G002050.v3.1	Pag.A15G000602.v3.1	Pag.B12G001483.v3.1	Pag.B07G001120.v3.1	Pag.B12G001123.v3.1
novel.1568	Pag.A02G002100.v3.1	Pag.A09G001058.v3.1	novel.1655	Pag.A11G001788.v3.1
Pag.A04G001741.v3.1	Pag.B01G004078.v3.1	Pag.B08G001779.v3.1	Pag.B17G001561.v3.1	Pag.A06G001557.v3.1
Pag.B02G000993.v3.1	Pag.A02G000972.v3.1	Pag.A05G002416.v3.1	Pag.A05G001998.v3.1	Pag.A07G001961.v3.1
Pag.B09G000039.v3.1	Pag.A05G001411.v3.1	novel.661	Pag.B02G002022.v3.1	Pag.B08G001661.v3.1
Pag.A15G000694.v3.1	Pag.A09G001058.v3.1	Pag.B05G002633.v3.1	Pag.B06G001712.v3.1	Pag.B06G002050.v3.1
Pag.B05G000460.v3.1	Pag.A01G000407.v3.1	Pag.A19G001397.v3.1	Pag.A05G000846.v3.1	Pag.B19G001293.v3.1
Pag.B03G001856.v3.1	Pag.A06G000973.v3.1	Pag.A14G001712.v3.1	Pag.B02G001003.v3.1	Pag.A06G001384.v3.1
Pag.A15G000351.v3.1	Pag.A01G001792.v3.1	Pag.A02G001694.v3.1	Pag.A01G003732.v3.1	Pag.B01G002311.v3.1
Pag.A19G000501.v3.1	Pag.A14G000219.v3.1	Pag.B01G002553.v3.1	Pag.B08G000685.v3.1	Pag.A08G000764.v3.1
Pag.A02G002196.v3.1	Pag.A06G000099.v3.1	Pag.B01G004078.v3.1	Pag.A15G000571.v3.1	Pag.B08G002341.v3.1
Pag.B05G002208.v3.1	Pag.B15G000402.v3.1	Pag.A01G000818.v3.1	Pag.A06G000099.v3.1	Pag.A05G001034.v3.1
Pag.B01G004080.v3.1	Pag.B17G000069.v3.1	novel.1824	Pag.B01G001704.v3.1	Pag.B04G000982.v3.1
Pag.A18G000317.v3.1	novel.31	novel.1442	Pag.A19G000743.v3.1	Pag.B02G001004.v3.1
Pag.B01G004538.v3.1	Pag.A04G001701.v3.1	Pag.A08G000604.v3.1	Pag.B15G000402.v3.1	Pag.A05G001932.v3.1
Pag.B15G000715.v3.1	Pag.B03G001489.v3.1	Pag.B06G001899.v3.1	Pag.B01G001588.v3.1	Pag.A01G003415.v3.1
Pag.B06G001899.v3.1	Pag.B10G000486.v3.1	Pag.B14G001385.v3.1	Pag.A10G001420.v3.1	Pag.B05G001189.v3.1
Pag.A16G000241.v3.1	Pag.B14G000179.v3.1	Pag.B01G001221.v3.1	Pag.B05G000927.v3.1	Pag.B08G000685.v3.1
Pag.B03G002015.v3.1	Pag.A09G000621.v3.1	Pag.B16G000441.v3.1	Pag.A01G001427.v3.1	Pag.A01G004328.v3.1
Pag.A02G001665.v3.1	Pag.B08G001779.v3.1	Pag.B15G001061.v3.1	novel.1344	Pag.A01G000345.v3.1
Pag.A01G003860.v3.1	Pag.B05G001356.v3.1	Pag.A01G002257.v3.1	Pag.A04G000154.v3.1	novel.1178
Pag.A05G000278.v3.1	Pag.A02G001665.v3.1	Pag.B04G001800.v3.1	Pag.B13G000258.v3.1	Pag.B01G001307.v3.1
Pag.A06G002014.v3.1	Pag.B15G000890.v3.1	Pag.B15G000565.v3.1	Pag.B04G000040.v3.1	Pag.B02G001103.v3.1
Pag.B02G002630.v3.1	Pag.A01G001847.v3.1	Pag.B04G001750.v3.1	Pag.A09G001304.v3.1	Pag.A05G000697.v3.1
novel.2614	Pag.A08G002281.v3.1	Pag.B08G001323.v3.1	Pag.A01G003205.v3.1	Pag.A06G002009.v3.1
Pag.B13G000860.v3.1	Pag.A09G000031.v3.1	Pag.B13G000860.v3.1	novel.3111	Pag.B16G000133.v3.1
Pag.B01G000955.v3.1	Pag.B02G001003.v3.1	Pag.A04G001701.v3.1	novel.2435	Pag.A01G002965.v3.1
novel.2435	novel.2435	Pag.A13G001447.v3.1	Pag.A01G001835.v3.1	Pag.B05G002128.v3.1
Pag.A13G001167.v3.1	Pag.A14G001467.v3.1	Pag.B19G001160.v3.1	Pag.A04G001206.v3.1	Pag.A02G000875.v3.1
Pag.B09G000613.v3.1	novel.3133	Pag.B15G000715.v3.1	Pag.A01G000407.v3.1	Pag.A18G001389.v3.1
Pag.A06G001983.v3.1	Pag.B01G001704.v3.1	Pag.B01G000229.v3.1	Pag.A01G004928.v3.1	Pag.B18G000677.v3.1
Pag.B04G001424.v3.1	Pag.B19G000500.v3.1	Pag.A08G001374.v3.1	Pag.A16G000762.v3.1	Pag.B14G001015.v3.1
novel.3675	Pag.B06G002363.v3.1	Pag.B10G000486.v3.1	novel.661	Pag.B04G000152.v3.1
Pag.A02G001370.v3.1	Pag.B15G000715.v3.1	Pag.B03G001969.v3.1	Pag.A04G001583.v3.1	Pag.B04G000654.v3.1
Pag.A02G001663.v3.1	Pag.A13G001238.v3.1	Pag.B06G002192.v3.1	Pag.B10G000471.v3.1	Pag.B01G001786.v3.1
Pag.A01G000345.v3.1	Pag.A16G000121.v3.1	Pag.A01G003327.v3.1	Pag.B08G001611.v3.1	Pag.B10G001782.v3.1
Pag.A10G000890.v3.1	Pag.A04G001206.v3.1	Pag.B03G000913.v3.1	Pag.A02G000268.v3.1	Pag.B02G002022.v3.1
Pag.B01G002243.v3.1	Pag.B15G001454.v3.1	Pag.A19G000547.v3.1	Pag.A09G001409.v3.1	Pag.B10G000486.v3.1
Pag.A06G000818.v3.1	Pag.A05G001174.v3.1	Pag.A01G004328.v3.1	Pag.B10G001782.v3.1	Pag.A18G000731.v3.1
Pag.B01G004137.v3.1	Pag.A01G004332.v3.1	novel.306	novel.3133	Pag.B01G004078.v3.1
Pag.B10G001223.v3.1	Pag.B14G001510.v3.1	Pag.B01G003560.v3.1	Pag.A01G003655.v3.1	Pag.A01G003729.v3.1
Pag.B08G002197.v3.1	Pag.B01G002210.v3.1	Pag.A16G000242.v3.1	Pag.B06G001899.v3.1	Pag.A06G000690.v3.1
Pag.B05G002568.v3.1	Pag.A05G001826.v3.1	Pag.A01G003729.v3.1	novel.632	Pag.A16G000239.v3.1
Pag.A18G001537.v3.1	Pag.B03G002015.v3.1	Pag.A07G002654.v3.1	Pag.A17G001189.v3.1	Pag.B03G001608.v3.1
novel.224	novel.873	Pag.A05G001174.v3.1	Pag.A04G001712.v3.1	Pag.A15G000571.v3.1
novel.2354	Pag.A06G000690.v3.1	Pag.B02G001003.v3.1	Pag.A01G004297.v3.1	novel.3181
Pag.B06G002717.v3.1	Pag.A05G000213.v3.1	Pag.A01G002964.v3.1	Pag.A04G001778.v3.1	Pag.B13G001506.v3.1
Pag.A01G000818.v3.1	Pag.B07G000212.v3.1	Pag.B08G001611.v3.1	Pag.B08G000502.v3.1	Pag.A18G001379.v3.1
Pag.B01G002698.v3.1	Pag.A10G001420.v3.1	Pag.B01G003094.v3.1	Pag.B09G000601.v3.1	Pag.B15G001460.v3.1
Pag.A15G001172.v3.1	Pag.A09G000626.v3.1	Pag.B04G001100.v3.1	Pag.A01G004816.v3.1	Pag.A04G001772.v3.1
Pag.A01G002445.v3.1	Pag.A18G000317.v3.1	Pag.B08G000739.v3.1	Pag.A01G002964.v3.1	Pag.B01G003726.v3.1
novel.150	Pag.A11G001026.v3.1	Pag.A17G001189.v3.1	Pag.B01G001762.v3.1	Pag.B04G001119.v3.1
novel.3554	Pag.B02G001366.v3.1	Pag.B13G001491.v3.1	Pag.B01G002553.v3.1	Pag.B14G000647.v3.1
Pag.A15G000603.v3.1	Pag.B06G000869.v3.1	Pag.A09G000626.v3.1	Pag.B10G002144.v3.1	Pag.A15G000674.v3.1
Pag.B03G000180.v3.1	Pag.A02G000916.v3.1	Pag.B17G001561.v3.1	Pag.B01G004266.v3.1	Pag.A01G000314.v3.1
Pag.A01G001847.v3.1	Pag.A06G001789.v3.1	Pag.B06G002579.v3.1	Pag.B16G001303.v3.1	Pag.B01G002698.v3.1
Pag.B04G001718.v3.1	Pag.B06G001724.v3.1	Pag.B15G000179.v3.1	Pag.B03G001856.v3.1	Pag.A18G000272.v3.1
Pag.B09G001371.v3.1	Pag.B12G000436.v3.1	Pag.A06G001789.v3.1	Pag.A01G002720.v3.1	Pag.B04G000040.v3.1
Pag.A01G002940.v3.1	Pag.B01G003479.v3.1	Pag.A19G000743.v3.1	Pag.B01G003747.v3.1	Pag.A16G000186.v3.1
Pag.A09G000058.v3.1	novel.3692	Pag.B05G001189.v3.1	Pag.B01G002314.v3.1	Pag.B09G001340.v3.1
Pag.B04G000180.v3.1	Pag.A05G000278.v3.1	Pag.B05G001960.v3.1	Pag.A17G000253.v3.1	Pag.B19G001494.v3.1
Pag.A14G001550.v3.1	Pag.A01G002940.v3.1	Pag.A02G002636.v3.1	Pag.A04G000543.v3.1	Pag.B14G001510.v3.1
Pag.B19G000500.v3.1	Pag.B05G002633.v3.1	novel.1577	Pag.A18G001298.v3.1	Pag.A19G001060.v3.1
Pag.B09G001594.v3.1	Pag.B01G001762.v3.1	Pag.A05G001411.v3.1	Pag.A01G004332.v3.1	Pag.B05G002633.v3.1
Pag.A01G002447.v3.1	Pag.A10G001481.v3.1	Pag.A11G000283.v3.1	Pag.A03G000967.v3.1	Pag.B01G000451.v3.1
Pag.A08G000604.v3.1	Pag.B04G000654.v3.1	Pag.B09G000645.v3.1	Pag.A10G002252.v3.1	Pag.A18G001360.v3.1
Pag.A15G000423.v3.1	Pag.B01G003054.v3.1	Pag.A09G001274.v3.1	Pag.A18G001303.v3.1	Pag.A01G002447.v3.1
Pag.A04G001863.v3.1	Pag.A16G000762.v3.1	Pag.A15G000571.v3.1	Pag.B03G000615.v3.1	Pag.A19G001157.v3.1
Pag.A11G001045.v3.1	Pag.A01G003784.v3.1	Pag.B04G001752.v3.1	Pag.B06G001664.v3.1	novel.466
novel.748	Pag.A01G002257.v3.1	Pag.A10G002014.v3.1	Pag.B14G001510.v3.1	Pag.B06G002720.v3.1
Pag.B05G001497.v3.1	Pag.A15G000571.v3.1	Pag.B03G001731.v3.1	Pag.B15G000557.v3.1	Pag.A04G000469.v3.1
Pag.B16G001420.v3.1	Pag.B01G001588.v3.1	novel.31	Pag.A15G000869.v3.1	Pag.B04G000469.v3.1
Pag.A09G000680.v3.1	novel.1577	Pag.A11G001026.v3.1	Pag.B04G000203.v3.1	Pag.A11G000502.v3.1
Pag.B08G000609.v3.1	novel.3680	Pag.A10G001822.v3.1	Pag.B04G001750.v3.1	Pag.B01G000411.v3.1
Pag.A01G001801.v3.1	Pag.B01G002793.v3.1	Pag.A05G000901.v3.1	novel.31	Pag.B01G001328.v3.1
Pag.B08G001661.v3.1	Pag.A17G000253.v3.1	Pag.B03G002015.v3.1	Pag.A01G002940.v3.1	Pag.A04G000403.v3.1
Pag.B16G000156.v3.1	Pag.A01G000818.v3.1	Pag.B14G001015.v3.1	Pag.B09G000227.v3.1	Pag.B04G001055.v3.1
Pag.B06G002274.v3.1	Pag.A01G003415.v3.1	Pag.B03G001489.v3.1	Pag.B07G001201.v3.1	Pag.A01G000373.v3.1
Pag.B07G000647.v3.1	Pag.A02G002050.v3.1	novel.1138	novel.1824	Pag.B12G001483.v3.1
Pag.B02G002708.v3.1	novel.2077	Pag.A10G000471.v3.1	Pag.B03G000601.v3.1	Pag.A15G000697.v3.1
Pag.B15G001034.v3.1	Pag.B04G001323.v3.1	Pag.A13G001064.v3.1	Pag.B05G001960.v3.1	Pag.A06G002161.v3.1
Pag.A06G000759.v3.1	Pag.A10G001605.v3.1	Pag.A08G001342.v3.1	Pag.A06G002005.v3.1	Pag.A18G000371.v3.1
Pag.B19G001533.v3.1	Pag.B06G002261.v3.1	Pag.A01G004297.v3.1	Pag.B09G000651.v3.1	Pag.A04G001618.v3.1
Pag.A13G000072.v3.1	Pag.A11G000911.v3.1	Pag.A01G004332.v3.1	Pag.B14G000966.v3.1	Pag.B16G000233.v3.1
Pag.B15G001454.v3.1	Pag.B08G002197.v3.1	Pag.A01G004235.v3.1	Pag.B15G000715.v3.1	Pag.B10G001569.v3.1
Pag.A16G000121.v3.1	Pag.B01G001168.v3.1	Pag.B10G000653.v3.1	Pag.B03G001969.v3.1	Pag.B18G001274.v3.1
Pag.B06G002242.v3.1	Pag.A01G004816.v3.1	Pag.A09G001409.v3.1	Pag.B01G002467.v3.1	Pag.B01G001798.v3.1
Pag.B03G002388.v3.1	Pag.A15G000373.v3.1	Pag.A02G000268.v3.1	Pag.A14G002011.v3.1	Pag.A13G001304.v3.1
Pag.A10G001798.v3.1	Pag.B03G001334.v3.1	Pag.A01G001835.v3.1	novel.631	Pag.A01G001269.v3.1
Pag.A16G000242.v3.1	Pag.B09G001371.v3.1	Pag.B10G001437.v3.1	novel.2077	Pag.A01G002342.v3.1
Pag.B06G000051.v3.1	Pag.A16G001143.v3.1	Pag.B15G000691.v3.1	Pag.B10G000530.v3.1	Pag.B04G000477.v3.1
Pag.A10G002040.v3.1	Pag.B04G002142.v3.1	Pag.A01G001847.v3.1	Pag.A08G000604.v3.1	Pag.A05G000733.v3.1
Pag.A18G000220.v3.1	Pag.B03G001104.v3.1	Pag.B01G003615.v3.1	Pag.B08G001627.v3.1	Pag.B09G000975.v3.1
Pag.A06G002148.v3.1	novel.269	Pag.B01G002405.v3.1	Pag.A16G000431.v3.1	Pag.B08G001380.v3.1
Pag.B04G001668.v3.1	Pag.A19G000385.v3.1	Pag.B01G002698.v3.1	Pag.A04G000094.v3.1	Pag.B15G001061.v3.1
Pag.A02G002608.v3.1	Pag.B03G002388.v3.1	Pag.A07G002866.v3.1	Pag.B05G002633.v3.1	Pag.A07G002362.v3.1
Pag.B17G001669.v3.1	Pag.B09G000424.v3.1	Pag.A16G000762.v3.1	Pag.B15G000691.v3.1	Pag.B19G001482.v3.1
Pag.B12G000090.v3.1	Pag.A11G001045.v3.1	Pag.B14G001510.v3.1	Pag.A13G001064.v3.1	Pag.B08G001289.v3.1
Pag.A01G003524.v3.1	Pag.B06G000094.v3.1	Pag.A05G001826.v3.1	Pag.A11G000911.v3.1	Pag.A10G000228.v3.1
Pag.B05G001967.v3.1	Pag.A14G001617.v3.1	Pag.B15G000622.v3.1	Pag.B03G001104.v3.1	Pag.B08G001260.v3.1
Pag.B10G001782.v3.1	Pag.A10G001855.v3.1	Pag.A10G001444.v3.1	Pag.A18G000846.v3.1	Pag.A08G001213.v3.1
Pag.A04G000407.v3.1	Pag.B06G002140.v3.1	Pag.A17G001321.v3.1	Pag.A02G001694.v3.1	Pag.B01G002722.v3.1
novel.1309	Pag.B01G002698.v3.1	Pag.B08G001260.v3.1	Pag.A19G000332.v3.1	Pag.B01G003094.v3.1
Pag.A01G000466.v3.1	novel.3111	Pag.B17G001316.v3.1	Pag.B06G002326.v3.1	novel.1888
Pag.A05G000735.v3.1	Pag.A18G001298.v3.1	novel.116	Pag.A02G001637.v3.1	Pag.A01G003866.v3.1
Pag.A15G000188.v3.1	Pag.B10G001437.v3.1	Pag.A10G001605.v3.1	novel.306	Pag.A15G000521.v3.1
Pag.A06G002398.v3.1	Pag.A05G001670.v3.1	Pag.B07G000212.v3.1	Pag.B08G001323.v3.1	Pag.B16G000193.v3.1
Pag.B06G000165.v3.1	Pag.B10G000653.v3.1	Pag.A06G000099.v3.1	Pag.B19G001201.v3.1	Pag.A13G001351.v3.1
Pag.B04G001258.v3.1	Pag.B06G000833.v3.1	Pag.A06G000209.v3.1	Pag.A15G000533.v3.1	Pag.B06G002207.v3.1
Pag.A02G002455.v3.1	Pag.A01G003205.v3.1	Pag.B05G000278.v3.1	Pag.B12G000936.v3.1	novel.1442
Pag.B01G001221.v3.1	Pag.B01G001658.v3.1	novel.2435	Pag.B01G003615.v3.1	Pag.B07G000210.v3.1
Pag.A09G000791.v3.1	Pag.A17G001321.v3.1	Pag.A05G000084.v3.1	Pag.A02G002745.v3.1	Pag.A02G000555.v3.1
Pag.A05G002222.v3.1	Pag.A02G001637.v3.1	Pag.B07G000994.v3.1	Pag.B07G000994.v3.1	Pag.B08G001842.v3.1
Pag.A04G000179.v3.1	Pag.B05G000460.v3.1	Pag.A04G000179.v3.1	Pag.B19G000500.v3.1	Pag.B01G004538.v3.1
Pag.A09G000964.v3.1	Pag.B08G001627.v3.1	Pag.B05G000029.v3.1	Pag.A05G001411.v3.1	Pag.B07G001272.v3.1
Pag.A06G002161.v3.1	novel.150	Pag.B09G000407.v3.1	Pag.A14G001544.v3.1	novel.1272
novel.3735	novel.981	Pag.A01G004469.v3.1	Pag.A09G000964.v3.1	novel.287
Pag.A02G001629.v3.1	Pag.B19G001160.v3.1	Pag.A04G000600.v3.1	novel.981	Pag.A01G002940.v3.1
Pag.A01G002556.v3.1	Pag.B15G000557.v3.1	Pag.B14G001506.v3.1	Pag.A01G004017.v3.1	Pag.B03G000889.v3.1
novel.1177	Pag.B05G001189.v3.1	Pag.A16G001143.v3.1	Pag.B12G000090.v3.1	Pag.A01G000502.v3.1
novel.1138	novel.3646	Pag.A01G000631.v3.1	Pag.B14G001015.v3.1	Pag.B17G000519.v3.1
Pag.A10G001481.v3.1	Pag.B08G001450.v3.1	Pag.A02G002050.v3.1	Pag.B06G001932.v3.1	Pag.A15G000869.v3.1
Pag.B10G001864.v3.1	Pag.B04G002295.v3.1	Pag.A18G001298.v3.1	Pag.B07G001319.v3.1	Pag.B19G000265.v3.1
Pag.B05G000534.v3.1	Pag.B01G001101.v3.1	novel.3066	Pag.B06G001418.v3.1	Pag.B04G000606.v3.1
Pag.A05G000733.v3.1	Pag.B01G003433.v3.1	Pag.B04G001888.v3.1	Pag.B05G001189.v3.1	Pag.A19G000743.v3.1
Pag.A01G001054.v3.1	novel.3554	Pag.A19G001358.v3.1	Pag.A01G004483.v3.1	Pag.B06G002574.v3.1
Pag.A06G002620.v3.1	Pag.B17G001316.v3.1	Pag.B01G003433.v3.1	Pag.B15G000565.v3.1	novel.3440
novel.1344	Pag.A09G000303.v3.1	Pag.B12G000436.v3.1	Pag.B06G002140.v3.1	Pag.A05G000358.v3.1
Pag.B14G001149.v3.1	Pag.A09G000418.v3.1	Pag.B05G000927.v3.1	Pag.B08G001450.v3.1	novel.2423
novel.906	Pag.A01G002648.v3.1	Pag.B07G000060.v3.1	Pag.A02G000182.v3.1	Pag.B01G002746.v3.1
Pag.B01G000708.v3.1	Pag.B09G001505.v3.1	Pag.B01G002314.v3.1	Pag.B14G000179.v3.1	novel.2159
novel.1577	Pag.B09G000082.v3.1	novel.1344	Pag.A02G001663.v3.1	novel.3066
Pag.B01G000275.v3.1	Pag.A01G003860.v3.1	Pag.A05G001337.v3.1	Pag.B01G003436.v3.1	Pag.A15G001440.v3.1
Pag.A16G000229.v3.1	Pag.B05G001432.v3.1	Pag.B08G002341.v3.1	Pag.A14G001617.v3.1	Pag.B06G002363.v3.1
Pag.A15G001456.v3.1	Pag.B13G000326.v3.1	Pag.B04G001608.v3.1	Pag.B01G002197.v3.1	Pag.B04G002295.v3.1
Pag.A12G000760.v3.1	Pag.B14G001222.v3.1	Pag.B17G000280.v3.1	Pag.B06G002496.v3.1	novel.738
Pag.A14G001617.v3.1	Pag.A19G000547.v3.1	Pag.A10G001420.v3.1	Pag.B10G000653.v3.1	Pag.A16G000905.v3.1
Pag.B13G001506.v3.1	Pag.B09G000227.v3.1	Pag.B02G000927.v3.1	Pag.B12G000924.v3.1	Pag.A09G001274.v3.1
Pag.A18G000846.v3.1	Pag.B01G002553.v3.1	Pag.A01G002965.v3.1	Pag.B08G002341.v3.1	Pag.A01G004853.v3.1
Pag.B06G001018.v3.1	Pag.B07G000994.v3.1	Pag.A17G000253.v3.1	Pag.B01G003627.v3.1	Pag.B12G000924.v3.1
Pag.B07G000492.v3.1	Pag.B10G000530.v3.1	Pag.B03G000904.v3.1	Pag.B04G001167.v3.1	Pag.A10G000739.v3.1
Pag.B19G000665.v3.1	Pag.A01G001508.v3.1	Pag.B05G000217.v3.1	Pag.B03G000180.v3.1	Pag.A08G001221.v3.1
Pag.A16G000431.v3.1	Pag.A01G002720.v3.1	Pag.A01G000407.v3.1	Pag.A02G002400.v3.1	Pag.A06G000973.v3.1
Pag.B01G003560.v3.1	Pag.B07G001241.v3.1	Pag.B02G002630.v3.1	Pag.A19G001358.v3.1	Pag.A01G002769.v3.1
Pag.B04G000469.v3.1	Pag.B12G000090.v3.1	Pag.A02G001787.v3.1	novel.2617	Pag.A03G001890.v3.1
Pag.A06G000483.v3.1	Pag.B14G001372.v3.1	Pag.B01G001704.v3.1	Pag.A10G002014.v3.1	Pag.B09G001459.v3.1
Pag.A09G000626.v3.1	Pag.B06G001261.v3.1	Pag.A06G000735.v3.1	Pag.A05G001172.v3.1	Pag.B10G001223.v3.1
Pag.A01G000424.v3.1	Pag.B01G002405.v3.1	Pag.B08G000438.v3.1	Pag.B01G003433.v3.1	Pag.B04G002112.v3.1
Pag.A15G000124.v3.1	Pag.A01G000325.v3.1	Pag.A14G001617.v3.1	Pag.B01G003560.v3.1	Pag.A02G000514.v3.1
Pag.B01G002197.v3.1	Pag.A01G004469.v3.1	Pag.B19G000460.v3.1	Pag.A04G001776.v3.1	Pag.B02G000993.v3.1
Pag.B01G004266.v3.1	Pag.B05G001481.v3.1	Pag.A08G002403.v3.1	Pag.A11G000960.v3.1	Pag.A02G002608.v3.1
Pag.B13G000458.v3.1	Pag.B14G001355.v3.1	Pag.A16G000386.v3.1	Pag.B13G001491.v3.1	Pag.A01G001176.v3.1
Pag.B19G000611.v3.1	Pag.B08G000739.v3.1	Pag.A15G000847.v3.1	novel.373	Pag.A01G003894.v3.1
Pag.A10G000958.v3.1	Pag.B01G003322.v3.1	Pag.B08G001450.v3.1	Pag.A01G001508.v3.1	Pag.A06G002783.v3.1
Pag.A09G001274.v3.1	Pag.B02G002650.v3.1	Pag.A01G002342.v3.1	Pag.B08G002040.v3.1	Pag.B15G000557.v3.1
Pag.A02G001637.v3.1	Pag.B09G000407.v3.1	Pag.B04G001432.v3.1	Pag.A05G000213.v3.1	Pag.B16G000954.v3.1
Pag.B07G000212.v3.1	Pag.B14G001506.v3.1	Pag.B14G001372.v3.1	Pag.A01G000314.v3.1	Pag.A11G000960.v3.1
Pag.B10G001602.v3.1	Pag.A16G000966.v3.1	Pag.B13G000024.v3.1	Pag.A06G000818.v3.1	Pag.B01G001761.v3.1
Pag.A08G001721.v3.1	Pag.A04G001921.v3.1	Pag.B06G001418.v3.1	Pag.B04G000654.v3.1	Pag.B08G001323.v3.1
Pag.B03G001321.v3.1	Pag.A04G000344.v3.1	Pag.B19G000843.v3.1	Pag.A01G004974.v3.1	Pag.A07G002611.v3.1
Pag.B04G001432.v3.1	Pag.A15G001440.v3.1	Pag.B04G000203.v3.1	Pag.A14G001467.v3.1	Pag.B03G001489.v3.1
Pag.B15G001061.v3.1	Pag.B08G001611.v3.1	Pag.A01G003205.v3.1	Pag.A01G003866.v3.1	Pag.A04G002146.v3.1
novel.306	Pag.B15G000736.v3.1	Pag.B01G002197.v3.1	Pag.A01G004793.v3.1	Pag.A01G002072.v3.1
Pag.A10G002445.v3.1	Pag.B16G001420.v3.1	Pag.B04G000654.v3.1	Pag.B14G001558.v3.1	Pag.B17G000342.v3.1
Pag.B01G001762.v3.1	Pag.A09G001274.v3.1	Pag.A04G001776.v3.1	Pag.A05G000358.v3.1	Pag.B10G001893.v3.1
Pag.A01G001876.v3.1	Pag.A01G004392.v3.1	Pag.B03G000615.v3.1	Pag.A15G001172.v3.1	Pag.A11G000911.v3.1
Pag.A01G004297.v3.1	Pag.B10G001782.v3.1	Pag.A06G000973.v3.1	Pag.B15G001061.v3.1	Pag.A01G001835.v3.1
Pag.A16G001128.v3.1	novel.2170	Pag.B12G000936.v3.1	Pag.B08G001779.v3.1	Pag.B15G001073.v3.1
Pag.A06G001860.v3.1	Pag.B01G002467.v3.1	Pag.B15G000557.v3.1	Pag.A11G000283.v3.1	Pag.B19G001344.v3.1
Pag.B01G001786.v3.1	Pag.B04G000432.v3.1	Pag.A16G000431.v3.1	Pag.A02G001665.v3.1	Pag.A14G000949.v3.1
Pag.B15G000199.v3.1	Pag.B15G000565.v3.1	Pag.A15G000869.v3.1	Pag.B12G000436.v3.1	Pag.A01G001886.v3.1
Pag.B15G001461.v3.1	Pag.B03G001051.v3.1	Pag.A05G001998.v3.1	Pag.A08G001342.v3.1	Pag.A07G002654.v3.1
Pag.B01G003828.v3.1	Pag.B01G003615.v3.1	Pag.A15G000604.v3.1	Pag.A01G003729.v3.1	Pag.B14G001506.v3.1
Pag.B06G002261.v3.1	novel.1327	Pag.A01G003860.v3.1	Pag.B19G000843.v3.1	Pag.B01G002702.v3.1
Pag.A01G004930.v3.1	Pag.A06G002713.v3.1	Pag.A01G004816.v3.1	Pag.B14G000170.v3.1	Pag.B09G000651.v3.1
Pag.B07G001485.v3.1	Pag.A05G001981.v3.1	novel.3554	Pag.A18G000616.v3.1	Pag.B04G001915.v3.1
Pag.A01G003207.v3.1	Pag.B06G002274.v3.1	Pag.B01G003054.v3.1	Pag.A08G001202.v3.1	Pag.B05G000836.v3.1
Pag.A07G002430.v3.1	Pag.A06G000818.v3.1	Pag.B06G001917.v3.1	Pag.A02G001067.v3.1	Pag.A06G000099.v3.1
Pag.A06G002543.v3.1	Pag.A11G000960.v3.1	novel.258	Pag.B03G002388.v3.1	Pag.A19G001160.v3.1
Pag.B04G001791.v3.1	novel.3066	Pag.A05G000846.v3.1	Pag.B12G000539.v3.1	Pag.B01G004367.v3.1
Pag.B15G001306.v3.1	Pag.A06G002263.v3.1	novel.2617	novel.116	Pag.B06G001344.v3.1
Pag.B09G001597.v3.1	Pag.B12G000143.v3.1	novel.3692	Pag.A01G001847.v3.1	Pag.B03G001227.v3.1
Pag.B09G001422.v3.1	Pag.B15G000199.v3.1	Pag.A02G001935.v3.1	Pag.A06G002020.v3.1	Pag.A02G002100.v3.1
Pag.B05G002633.v3.1	Pag.A10G000882.v3.1	Pag.B02G002622.v3.1	Pag.B02G000882.v3.1	Pag.B15G001177.v3.1
Pag.B01G001984.v3.1	Pag.B10G001425.v3.1	novel.269	novel.258	Pag.A01G001427.v3.1
Pag.A17G000597.v3.1	novel.2617	Pag.B08G001662.v3.1	Pag.B06G002264.v3.1	Pag.B04G001100.v3.1
Pag.B16G000245.v3.1	Pag.B03G000601.v3.1	Pag.A08G001874.v3.1	Pag.A01G002163.v3.1	Pag.A16G000386.v3.1
Pag.B08G000502.v3.1	Pag.A05G002478.v3.1	Pag.B16G001303.v3.1	Pag.A06G002263.v3.1	Pag.B01G003435.v3.1
Pag.B09G000831.v3.1	Pag.B06G001672.v3.1	Pag.B08G001627.v3.1	Pag.A18G000272.v3.1	Pag.B05G001187.v3.1
Pag.B15G000649.v3.1	Pag.B19G000611.v3.1	Pag.A06G002713.v3.1	Pag.A04G000179.v3.1	Pag.B06G001974.v3.1
Pag.A09G000426.v3.1	Pag.A06G001842.v3.1	Pag.A01G000354.v3.1	Pag.B19G001160.v3.1	Pag.B15G001454.v3.1
Pag.A02G000923.v3.1	Pag.B03G000180.v3.1	Pag.A18G000616.v3.1	Pag.A15G000697.v3.1	Pag.B01G000254.v3.1
Pag.B07G001139.v3.1	Pag.A08G001878.v3.1	Pag.B08G002089.v3.1	Pag.B10G000625.v3.1	Pag.B10G001482.v3.1
Pag.B10G001427.v3.1	Pag.A01G005230.v3.1	Pag.B09G001340.v3.1	Pag.A08G002009.v3.1	novel.854
Pag.A06G002924.v3.1	Pag.A01G004235.v3.1	Pag.A13G001078.v3.1	Pag.B15G000179.v3.1	Pag.A09G000324.v3.1
Pag.A09G001353.v3.1	Pag.B09G001221.v3.1	Pag.B05G001432.v3.1	Pag.B08G001936.v3.1	Pag.B17G000500.v3.1
Pag.B19G000295.v3.1	Pag.A02G000256.v3.1	Pag.A06G002024.v3.1	Pag.B06G000094.v3.1	Pag.B06G002326.v3.1
Pag.B17G000519.v3.1	Pag.B16G001254.v3.1	Pag.B04G000294.v3.1	Pag.B19G000295.v3.1	Pag.A11G001062.v3.1
Pag.A01G004426.v3.1	Pag.B15G000691.v3.1	Pag.A06G002020.v3.1	Pag.B01G001168.v3.1	Pag.B01G004246.v3.1
Pag.B05G002485.v3.1	Pag.A09G000964.v3.1	Pag.A04G000317.v3.1	Pag.A02G000256.v3.1	Pag.A02G001628.v3.1
Pag.B06G000419.v3.1	Pag.A09G000655.v3.1	Pag.B03G002397.v3.1	novel.3692	Pag.A08G002020.v3.1
Pag.A06G000690.v3.1	Pag.B16G000498.v3.1	Pag.B07G001466.v3.1	Pag.B17G000500.v3.1	novel.832
Pag.A04G001745.v3.1	Pag.A01G003729.v3.1	Pag.B06G001261.v3.1	Pag.B10G002023.v3.1	Pag.B10G000653.v3.1
Pag.A05G000957.v3.1	Pag.A15G001456.v3.1	Pag.A05G002199.v3.1	novel.2170	Pag.B07G000783.v3.1
Pag.A01G005230.v3.1	Pag.B05G002208.v3.1	Pag.B08G002197.v3.1	Pag.B19G000460.v3.1	Pag.B19G001331.v3.1
Pag.B14G001015.v3.1	Pag.B01G002197.v3.1	Pag.B01G003479.v3.1	Pag.B09G001371.v3.1	Pag.B02G002650.v3.1
Pag.A01G001846.v3.1	Pag.A01G004793.v3.1	Pag.B12G000090.v3.1	Pag.B08G001260.v3.1	Pag.B13G000161.v3.1
Pag.B01G002467.v3.1	Pag.B04G000982.v3.1	Pag.A01G001588.v3.1	Pag.A14G000941.v3.1	Pag.A09G001076.v3.1
Pag.B17G001506.v3.1	Pag.B06G002496.v3.1	Pag.A01G003938.v3.1	novel.1577	Pag.A01G001599.v3.1
Pag.A08G001878.v3.1	Pag.A02G001792.v3.1	Pag.B04G002142.v3.1	Pag.B07G001123.v3.1	Pag.B03G001110.v3.1
Pag.B17G001316.v3.1	Pag.A06G002303.v3.1	Pag.A05G000358.v3.1	Pag.A18G001389.v3.1	Pag.B15G000890.v3.1
Pag.B14G001385.v3.1	Pag.A02G001663.v3.1	novel.936	Pag.B02G001366.v3.1	Pag.A19G001358.v3.1
novel.3692	Pag.A02G000182.v3.1	Pag.B05G001187.v3.1	Pag.B13G000326.v3.1	Pag.A17G000253.v3.1
Pag.A05G002478.v3.1	Pag.A04G001712.v3.1	Pag.A02G002400.v3.1	Pag.B05G001977.v3.1	Pag.B19G000050.v3.1
Pag.B19G001060.v3.1	Pag.A05G002401.v3.1	Pag.A16G000102.v3.1	Pag.A12G000760.v3.1	Pag.A09G000955.v3.1
Pag.A01G000368.v3.1	Pag.B09G001340.v3.1	Pag.B10G000530.v3.1	novel.2354	Pag.B09G000645.v3.1
Pag.A09G000138.v3.1	Pag.A09G000791.v3.1	Pag.B01G002722.v3.1	Pag.A07G002654.v3.1	Pag.B09G000424.v3.1
novel.2136	Pag.A15G000697.v3.1	Pag.B09G000227.v3.1	Pag.A09G000626.v3.1	novel.2136
Pag.A06G002009.v3.1	Pag.A06G000733.v3.1	Pag.A14G002011.v3.1	novel.873	Pag.B06G001502.v3.1
Pag.A09G001127.v3.1	Pag.A10G002376.v3.1	Pag.B01G001658.v3.1	Pag.B09G000397.v3.1	Pag.B14G001385.v3.1
Pag.A02G000182.v3.1	Pag.A01G004297.v3.1	Pag.A06G002263.v3.1	Pag.B01G001409.v3.1	novel.116
Pag.A08G001754.v3.1	Pag.B19G000665.v3.1	Pag.A10G000882.v3.1	Pag.B05G001356.v3.1	Pag.A11G001243.v3.1
Pag.B09G000719.v3.1	Pag.A10G001231.v3.1	Pag.A01G004974.v3.1	Pag.B04G001915.v3.1	Pag.B01G004266.v3.1
Pag.B17G000651.v3.1	Pag.A04G000574.v3.1	Pag.A04G000344.v3.1	Pag.B02G002622.v3.1	Pag.A05G001998.v3.1
Pag.A01G003415.v3.1	Pag.B15G000622.v3.1	Pag.A04G001772.v3.1	Pag.A06G002713.v3.1	Pag.B09G000987.v3.1
Pag.A05G000030.v3.1	Pag.B02G002763.v3.1	Pag.A02G001663.v3.1	Pag.A10G002515.v3.1	Pag.B10G001189.v3.1
Pag.A08G001874.v3.1	Pag.B09G001355.v3.1	Pag.A01G004953.v3.1	Pag.A01G001792.v3.1	novel.2077
novel.3506	Pag.A03G001409.v3.1	Pag.B06G002496.v3.1	Pag.A08G001409.v3.1	Pag.B08G001897.v3.1
Pag.A15G000521.v3.1	Pag.B18G000322.v3.1	Pag.B06G001932.v3.1	Pag.A01G001846.v3.1	Pag.A02G001051.v3.1
Pag.A15G001459.v3.1	Pag.B05G000217.v3.1	Pag.A15G001172.v3.1	Pag.A13G001304.v3.1	Pag.A05G001318.v3.1
Pag.B05G001146.v3.1	Pag.A01G001269.v3.1	Pag.A02G001628.v3.1	novel.269	Pag.A02G000165.v3.1
Pag.A01G001686.v3.1	Pag.B10G001427.v3.1	Pag.A09G000964.v3.1	Pag.B04G001644.v3.1	Pag.A10G001798.v3.1
Pag.A06G000099.v3.1	Pag.A01G004953.v3.1	Pag.A01G002940.v3.1	Pag.B04G001608.v3.1	Pag.A05G000781.v3.1
Pag.B05G000993.v3.1	Pag.A02G002636.v3.1	Pag.A06G000818.v3.1	Pag.B12G000960.v3.1	Pag.A10G000882.v3.1
Pag.B01G003435.v3.1	Pag.A01G000314.v3.1	Pag.B07G001319.v3.1	Pag.A05G002222.v3.1	Pag.A15G000188.v3.1
novel.309	Pag.B06G002264.v3.1	Pag.B14G001694.v3.1	Pag.B12G000143.v3.1	Pag.A05G000435.v3.1
Pag.B15G000557.v3.1	Pag.B04G001888.v3.1	Pag.A05G002222.v3.1	novel.1177	Pag.A16G000229.v3.1
Pag.A15G000801.v3.1	Pag.B02G002622.v3.1	Pag.B08G001138.v3.1	Pag.A01G000354.v3.1	Pag.A11G000458.v3.1
Pag.A06G002303.v3.1	Pag.A13G001304.v3.1	Pag.A01G002648.v3.1	Pag.A06G002368.v3.1	Pag.B09G000273.v3.1
Pag.A05G000697.v3.1	Pag.B17G001506.v3.1	Pag.B06G002363.v3.1	Pag.B02G001103.v3.1	Pag.B06G002038.v3.1
Pag.B19G001353.v3.1	Pag.B14G001015.v3.1	Pag.B01G001588.v3.1	Pag.A01G001398.v3.1	Pag.B16G001115.v3.1
Pag.A05G002092.v3.1	Pag.A01G002965.v3.1	novel.1568	Pag.B13G000863.v3.1	Pag.A04G001776.v3.1
Pag.A04G000505.v3.1	Pag.B04G000448.v3.1	Pag.A04G000094.v3.1	Pag.A01G000424.v3.1	Pag.B03G001104.v3.1
Pag.B14G000886.v3.1	Pag.A18G000616.v3.1	Pag.B10G001782.v3.1	Pag.A06G001778.v3.1	Pag.B10G000530.v3.1
Pag.A06G002713.v3.1	Pag.A18G000846.v3.1	Pag.A05G001361.v3.1	novel.2136	novel.2981
Pag.B09G001293.v3.1	Pag.B01G001409.v3.1	Pag.B12G001379.v3.1	Pag.B10G000061.v3.1	Pag.B12G000090.v3.1
Pag.B06G001579.v3.1	Pag.B05G000029.v3.1	Pag.B03G000601.v3.1	Pag.B01G002746.v3.1	Pag.A10G001688.v3.1
Pag.B06G002496.v3.1	Pag.A06G001578.v3.1	Pag.A03G000967.v3.1	Pag.A14G001652.v3.1	Pag.B07G000994.v3.1
Pag.A02G002604.v3.1	Pag.B09G001422.v3.1	Pag.A01G000314.v3.1	Pag.B13G000097.v3.1	Pag.A01G002245.v3.1
Pag.A09G001329.v3.1	Pag.A17G001683.v3.1	Pag.B06G002274.v3.1	Pag.A14G000949.v3.1	Pag.A08G001374.v3.1
Pag.B01G004367.v3.1	Pag.A01G001236.v3.1	Pag.B01G000920.v3.1	Pag.B08G002197.v3.1	Pag.B06G001289.v3.1
Pag.B15G000387.v3.1	Pag.B12G000554.v3.1	Pag.B06G002261.v3.1	Pag.A10G000882.v3.1	Pag.A01G000575.v3.1
Pag.B08G000852.v3.1	Pag.A01G003894.v3.1	novel.981	Pag.B14G001580.v3.1	Pag.B06G001418.v3.1
Pag.A09G001064.v3.1	Pag.A05G002502.v3.1	Pag.A01G005230.v3.1	Pag.A09G000303.v3.1	Pag.B08G001455.v3.1
Pag.A14G001662.v3.1	Pag.A10G001798.v3.1	novel.2077	Pag.A10G001605.v3.1	Pag.A10G001424.v3.1
Pag.A15G000533.v3.1	Pag.A18G001389.v3.1	Pag.B09G000424.v3.1	Pag.A16G000386.v3.1	Pag.A05G000278.v3.1
Pag.A09G000413.v3.1	Pag.A01G002447.v3.1	novel.1173	Pag.A09G000791.v3.1	Pag.B10G001602.v3.1
Pag.A01G001508.v3.1	Pag.B03G001633.v3.1	Pag.B05G001481.v3.1	novel.1252	Pag.B12G000539.v3.1
Pag.B10G000625.v3.1	Pag.A15G000847.v3.1	Pag.B15G000867.v3.1	Pag.A05G002416.v3.1	novel.250
Pag.A10G001306.v3.1	Pag.B05G001295.v3.1	Pag.B12G000924.v3.1	Pag.B01G001891.v3.1	Pag.A16G000759.v3.1
Pag.A13G001304.v3.1	Pag.A02G001083.v3.1	Pag.B10G000471.v3.1	Pag.B16G001115.v3.1	novel.2820
Pag.A18G000930.v3.1	Pag.B01G003828.v3.1	Pag.A02G001637.v3.1	Pag.A02G001051.v3.1	Pag.A08G002403.v3.1
Pag.B04G000982.v3.1	Pag.B08G001260.v3.1	Pag.B01G000540.v3.1	Pag.A01G004235.v3.1	Pag.B09G001254.v3.1
Pag.B01G001704.v3.1	Pag.A02G002200.v3.1	Pag.B06G001672.v3.1	Pag.A04G000723.v3.1	Pag.B13G000578.v3.1
Pag.A05G002357.v3.1	Pag.A08G001331.v3.1	Pag.A01G002780.v3.1	Pag.B14G001506.v3.1	Pag.B10G002023.v3.1
Pag.B13G001500.v3.1	Pag.B14G001385.v3.1	Pag.A04G000148.v3.1	Pag.B09G001355.v3.1	Pag.B01G004608.v3.1
Pag.B03G002397.v3.1	Pag.A03G000967.v3.1	Pag.B14G001149.v3.1	Pag.A10G001688.v3.1	Pag.A04G000958.v3.1
Pag.B01G001661.v3.1	Pag.B02G002770.v3.1	Pag.B14G001354.v3.1	Pag.B01G001658.v3.1	Pag.A06G002263.v3.1
Pag.B10G002123.v3.1	Pag.B04G001832.v3.1	Pag.B19G000500.v3.1	Pag.A04G002146.v3.1	Pag.A08G002336.v3.1
Pag.B06G002743.v3.1	Pag.A06G002368.v3.1	Pag.B12G000143.v3.1	Pag.A10G002693.v3.1	Pag.B04G000205.v3.1
Pag.B13G001027.v3.1	Pag.A01G000803.v3.1	Pag.B10G001482.v3.1	Pag.A13G001124.v3.1	Pag.B03G001078.v3.1
Pag.A02G000916.v3.1	Pag.A01G001547.v3.1	Pag.B17G000500.v3.1	Pag.B08G002089.v3.1	Pag.A10G001605.v3.1
Pag.B02G001465.v3.1	Pag.B08G001081.v3.1	Pag.B09G000838.v3.1	Pag.A16G000966.v3.1	Pag.A01G001631.v3.1
Pag.A09G000522.v3.1	Pag.B14G001149.v3.1	Pag.A01G001846.v3.1	Pag.B02G001004.v3.1	Pag.B14G000222.v3.1
Pag.A09G000655.v3.1	Pag.A05G001337.v3.1	novel.2170	Pag.B07G000106.v3.1	Pag.B13G000326.v3.1
Pag.B01G002903.v3.1	Pag.B19G000460.v3.1	Pag.A15G000351.v3.1	Pag.B10G002267.v3.1	Pag.B12G001342.v3.1
Pag.B12G001156.v3.1	novel.1344	Pag.B05G000460.v3.1	Pag.B10G001482.v3.1	Pag.A02G000268.v3.1
Pag.A14G000203.v3.1	Pag.A06G001778.v3.1	novel.1177	Pag.A04G000344.v3.1	Pag.B03G002351.v3.1
Pag.B08G002287.v3.1	Pag.A09G000442.v3.1	Pag.A08G001409.v3.1	Pag.A01G005230.v3.1	Pag.B15G000867.v3.1
Pag.B05G002340.v3.1	novel.906	Pag.B06G002326.v3.1	Pag.A02G002604.v3.1	Pag.B06G001976.v3.1
Pag.A01G001631.v3.1	Pag.A06G000209.v3.1	Pag.A11G001045.v3.1	Pag.A04G000505.v3.1	Pag.A01G002556.v3.1
Pag.B05G001801.v3.1	novel.1721	Pag.B07G001123.v3.1	Pag.B19G000453.v3.1	Pag.A02G000647.v3.1
Pag.B15G000402.v3.1	Pag.B04G001315.v3.1	Pag.B19G001066.v3.1	Pag.B04G001176.v3.1	Pag.A06G000852.v3.1
Pag.A14G001213.v3.1	Pag.B06G001102.v3.1	Pag.B09G001422.v3.1	Pag.B03G002119.v3.1	Pag.B04G001315.v3.1
novel.2665	Pag.A02G000204.v3.1	Pag.A11G000960.v3.1	Pag.B09G000645.v3.1	Pag.B08G000438.v3.1
Pag.B12G000436.v3.1	Pag.B05G002485.v3.1	Pag.B17G000435.v3.1	Pag.A10G002057.v3.1	Pag.B15G000903.v3.1
novel.1888	Pag.A16G000759.v3.1	Pag.A14G001795.v3.1	Pag.B08G002041.v3.1	Pag.A02G000972.v3.1
Pag.A04G002146.v3.1	Pag.A15G000188.v3.1	Pag.B01G001891.v3.1	Pag.A17G000514.v3.1	Pag.A07G002862.v3.1
Pag.B09G001481.v3.1	Pag.A12G000760.v3.1	Pag.A02G000916.v3.1	novel.3735	novel.1173
Pag.A16G000762.v3.1	Pag.A18G000272.v3.1	Pag.A16G000759.v3.1	Pag.A16G000121.v3.1	Pag.B03G000615.v3.1
Pag.A09G001290.v3.1	Pag.A05G001998.v3.1	Pag.A04G000958.v3.1	Pag.B13G001556.v3.1	Pag.B01G001747.v3.1
Pag.A08G000888.v3.1	Pag.B08G002136.v3.1	Pag.B12G000960.v3.1	Pag.A08G000546.v3.1	novel.1655
Pag.A03G001542.v3.1	Pag.A05G001361.v3.1	Pag.B05G002151.v3.1	Pag.B05G001432.v3.1	Pag.A18G001136.v3.1
Pag.A15G000710.v3.1	Pag.B10G001602.v3.1	Pag.A10G001855.v3.1	Pag.A04G000225.v3.1	Pag.B15G000751.v3.1
Pag.A05G001174.v3.1	Pag.B06G002242.v3.1	Pag.B04G001176.v3.1	novel.726	novel.1391
Pag.A15G000602.v3.1	Pag.A08G000881.v3.1	Pag.A06G000852.v3.1	Pag.A13G000650.v3.1	Pag.A09G000961.v3.1
Pag.B09G000801.v3.1	Pag.B16G000669.v3.1	Pag.B06G000389.v3.1	Pag.B03G001893.v3.1	novel.2228
Pag.A04G001776.v3.1	Pag.B02G001103.v3.1	Pag.B09G001505.v3.1	Pag.B19G001060.v3.1	Pag.A09G000381.v3.1
Pag.B10G001184.v3.1	Pag.B16G001303.v3.1	Pag.A02G002604.v3.1	Pag.B09G000407.v3.1	Pag.A19G001186.v3.1
Pag.A01G003205.v3.1	Pag.B01G004080.v3.1	Pag.B13G000258.v3.1	Pag.A16G000241.v3.1	Pag.B06G001352.v3.1
Pag.B04G000205.v3.1	Pag.A15G000869.v3.1	Pag.B06G002264.v3.1	Pag.B14G001355.v3.1	Pag.A08G001331.v3.1
Pag.A13G000483.v3.1	Pag.B06G002408.v3.1	Pag.B01G002467.v3.1	novel.3646	Pag.A05G000275.v3.1
Pag.A06G001778.v3.1	Pag.B15G000757.v3.1	Pag.A06G002303.v3.1	Pag.B10G000808.v3.1	Pag.B06G001088.v3.1
Pag.A06G000936.v3.1	Pag.B19G001060.v3.1	Pag.B08G000923.v3.1	Pag.B05G000460.v3.1	Pag.A03G001484.v3.1
Pag.B01G001997.v3.1	Pag.A04G002297.v3.1	Pag.A07G002362.v3.1	Pag.B14G001149.v3.1	Pag.B11G000285.v3.1
Pag.A01G004235.v3.1	novel.78	Pag.A03G002247.v3.1	Pag.A01G003860.v3.1	Pag.B01G003192.v3.1
Pag.B07G001123.v3.1	Pag.A15G000351.v3.1	Pag.B01G003138.v3.1	Pag.B01G004538.v3.1	Pag.B04G001747.v3.1
Pag.A06G001131.v3.1	Pag.B01G001221.v3.1	Pag.A01G001508.v3.1	Pag.A05G002199.v3.1	Pag.A18G000825.v3.1
Pag.A13G001351.v3.1	Pag.B14G001354.v3.1	Pag.B16G000669.v3.1	Pag.B08G001081.v3.1	Pag.A04G000225.v3.1
Pag.B04G002112.v3.1	Pag.A19G001358.v3.1	Pag.A06G001842.v3.1	Pag.A01G001269.v3.1	Pag.B14G001222.v3.1
Pag.B02G000996.v3.1	Pag.B04G000203.v3.1	novel.906	Pag.B04G002112.v3.1	Pag.B12G001122.v3.1
Pag.A01G003729.v3.1	novel.1888	Pag.B04G001315.v3.1	Pag.B15G000199.v3.1	Pag.B08G002354.v3.1
Pag.A15G000251.v3.1	Pag.B02G001004.v3.1	Pag.B04G000924.v3.1	Pag.A11G001319.v3.1	Pag.A02G001893.v3.1
Pag.B09G000514.v3.1	Pag.A04G001776.v3.1	Pag.B08G001936.v3.1	Pag.B04G001100.v3.1	Pag.B05G002448.v3.1
Pag.A04G002062.v3.1	Pag.B03G000615.v3.1	Pag.A02G001051.v3.1	novel.906	Pag.A08G000474.v3.1
Pag.A02G000256.v3.1	novel.3506	Pag.B04G001644.v3.1	Pag.B01G000708.v3.1	Pag.A16G000204.v3.1
Pag.A05G002502.v3.1	Pag.B09G001597.v3.1	Pag.A08G002009.v3.1	Pag.A05G001826.v3.1	Pag.A02G001057.v3.1
Pag.A05G001361.v3.1	Pag.B09G001106.v3.1	Pag.A19G000927.v3.1	Pag.B08G001662.v3.1	Pag.A15G000941.v3.1
Pag.A13G001210.v3.1	Pag.A01G001971.v3.1	Pag.A09G000303.v3.1	Pag.A11G000726.v3.1	Pag.B06G000634.v3.1
Pag.A06G001842.v3.1	Pag.A13G000483.v3.1	Pag.B10G001808.v3.1	Pag.B09G000667.v3.1	Pag.A04G000154.v3.1
Pag.B06G000389.v3.1	Pag.B12G001119.v3.1	Pag.B01G001661.v3.1	Pag.B05G002151.v3.1	Pag.B03G000180.v3.1
Pag.A01G000803.v3.1	novel.1309	Pag.A06G001778.v3.1	Pag.A06G001789.v3.1	Pag.A10G002187.v3.1
Pag.A04G001004.v3.1	Pag.A01G000424.v3.1	Pag.A12G000760.v3.1	Pag.B04G001315.v3.1	Pag.A08G001157.v3.1
Pag.B10G001547.v3.1	Pag.A09G001451.v3.1	Pag.A10G001481.v3.1	Pag.B08G001074.v3.1	Pag.A19G001114.v3.1
Pag.A13G001362.v3.1	novel.622	Pag.A11G001319.v3.1	Pag.A17G000863.v3.1	Pag.B03G001233.v3.1
Pag.A02G000614.v3.1	Pag.B10G000614.v3.1	Pag.B14G001558.v3.1	Pag.A06G001384.v3.1	Pag.B17G000850.v3.1
Pag.B09G001117.v3.1	Pag.B13G001571.v3.1	Pag.B01G003595.v3.1	Pag.A08G000483.v3.1	Pag.A04G000815.v3.1
novel.1015	Pag.A06G002979.v3.1	Pag.B06G002720.v3.1	Pag.B07G000647.v3.1	novel.620
novel.3281	Pag.B12G000936.v3.1	Pag.A01G001792.v3.1	Pag.B04G000448.v3.1	Pag.A15G000124.v3.1
Pag.A05G000037.v3.1	Pag.B04G000498.v3.1	Pag.A15G000697.v3.1	Pag.B01G003138.v3.1	Pag.A01G000818.v3.1
Pag.B10G001068.v3.1	Pag.B15G000597.v3.1	Pag.B15G001073.v3.1	Pag.A17G001321.v3.1	Pag.A01G003710.v3.1
Pag.B10G001482.v3.1	Pag.A09G000466.v3.1	novel.78	Pag.B09G001422.v3.1	Pag.B06G002579.v3.1
Pag.B02G000882.v3.1	Pag.A01G004286.v3.1	Pag.A09G001304.v3.1	Pag.A02G000916.v3.1	Pag.B03G001229.v3.1
Pag.B01G001529.v3.1	Pag.A09G001353.v3.1	Pag.A03G001409.v3.1	Pag.A03G001409.v3.1	Pag.B06G000833.v3.1
Pag.B08G000685.v3.1	Pag.A18G000496.v3.1	Pag.B17G001224.v3.1	Pag.A07G002866.v3.1	Pag.B01G000376.v3.1
Pag.A01G002342.v3.1	Pag.B10G001364.v3.1	Pag.A01G004483.v3.1	Pag.B01G003479.v3.1	Pag.A15G000968.v3.1
Pag.A16G000274.v3.1	Pag.A13G000217.v3.1	Pag.A10G002185.v3.1	Pag.A01G002342.v3.1	novel.1490
Pag.B13G000701.v3.1	Pag.B01G000155.v3.1	Pag.B01G001328.v3.1	Pag.B05G000278.v3.1	Pag.B04G000448.v3.1
Pag.B09G001113.v3.1	Pag.A01G001386.v3.1	Pag.A14G001467.v3.1	Pag.B15G000751.v3.1	Pag.B09G000407.v3.1
Pag.A03G001532.v3.1	novel.116	Pag.A02G000256.v3.1	Pag.A06G002746.v3.1	Pag.B14G000673.v3.1
novel.757	Pag.B04G001100.v3.1	Pag.A17G000655.v3.1	Pag.B04G000507.v3.1	Pag.A09G000306.v3.1
Pag.B09G001340.v3.1	Pag.A05G000735.v3.1	Pag.B02G001366.v3.1	Pag.A15G000188.v3.1	Pag.B01G002873.v3.1
Pag.A17G001000.v3.1	Pag.A02G001787.v3.1	novel.3440	Pag.A17G000655.v3.1	novel.2066
Pag.B14G001510.v3.1	Pag.A06G002005.v3.1	Pag.A08G001721.v3.1	Pag.A09G000466.v3.1	Pag.B03G000178.v3.1
Pag.A15G000827.v3.1	Pag.A02G001935.v3.1	Pag.B02G001103.v3.1	Pag.B18G000329.v3.1	Pag.A16G001227.v3.1
Pag.A08G001073.v3.1	Pag.A08G001169.v3.1	Pag.A10G001798.v3.1	Pag.A15G000521.v3.1	Pag.A09G000621.v3.1
Pag.A10G001687.v3.1	Pag.A08G001849.v3.1	Pag.B16G000781.v3.1	Pag.A15G000847.v3.1	novel.1907
Pag.B03G000601.v3.1	Pag.B03G000911.v3.1	Pag.B05G001295.v3.1	Pag.A04G002314.v3.1	Pag.B03G002350.v3.1
novel.2826	Pag.A18G000856.v3.1	Pag.A01G000803.v3.1	Pag.A05G001337.v3.1	Pag.A13G000645.v3.1
Pag.A04G000432.v3.1	Pag.B19G001482.v3.1	Pag.A06G002482.v3.1	Pag.A10G001446.v3.1	Pag.A04G000179.v3.1
novel.620	novel.3735	Pag.B06G001724.v3.1	Pag.A06G002041.v3.1	Pag.B09G000876.v3.1
Pag.A11G000960.v3.1	Pag.A14G001662.v3.1	Pag.B14G000179.v3.1	Pag.A06G001598.v3.1	Pag.B08G001815.v3.1
novel.832	Pag.A07G002654.v3.1	Pag.A06G000733.v3.1	Pag.B14G001452.v3.1	Pag.A17G000758.v3.1
Pag.B19G001269.v3.1	Pag.A03G001542.v3.1	Pag.B10G000808.v3.1	Pag.A01G000803.v3.1	Pag.A11G000523.v3.1
Pag.A02G002419.v3.1	Pag.B06G001507.v3.1	Pag.A08G002159.v3.1	Pag.A17G000135.v3.1	Pag.A17G000947.v3.1
Pag.A08G001849.v3.1	Pag.B06G000631.v3.1	Pag.A06G002041.v3.1	novel.2053	Pag.A01G000325.v3.1
Pag.B10G001204.v3.1	Pag.A02G001785.v3.1	Pag.B09G000455.v3.1	Pag.A06G002389.v3.1	Pag.A06G001060.v3.1
Pag.A10G001679.v3.1	Pag.B10G002126.v3.1	Pag.A11G000726.v3.1	Pag.B04G001323.v3.1	Pag.A01G000803.v3.1
Pag.B03G001021.v3.1	Pag.A05G002092.v3.1	Pag.B08G001800.v3.1	Pag.A18G000856.v3.1	Pag.A05G001917.v3.1
Pag.B01G002553.v3.1	novel.632	Pag.B09G001227.v3.1	Pag.A06G002303.v3.1	Pag.B19G001239.v3.1
Pag.A18G000278.v3.1	Pag.B18G000677.v3.1	Pag.A01G001814.v3.1	Pag.B09G000990.v3.1	Pag.A08G000620.v3.1
Pag.A11G001177.v3.1	Pag.A04G000407.v3.1	Pag.B06G000631.v3.1	Pag.B19G000050.v3.1	Pag.B12G001526.v3.1
Pag.B05G001481.v3.1	Pag.A16G000386.v3.1	Pag.A16G001144.v3.1	Pag.A14G000400.v3.1	Pag.B16G000391.v3.1
Pag.A09G000919.v3.1	Pag.B12G001342.v3.1	Pag.A14G001652.v3.1	Pag.A01G002958.v3.1	Pag.B12G001156.v3.1
Pag.A10G001324.v3.1	Pag.B06G001579.v3.1	Pag.A09G000655.v3.1	Pag.B09G000455.v3.1	Pag.A01G001881.v3.1
Pag.B07G001371.v3.1	Pag.A07G002362.v3.1	novel.1655	Pag.B14G000592.v3.1	Pag.B01G002553.v3.1
Pag.B04G001750.v3.1	Pag.A13G001447.v3.1	novel.2136	Pag.B08G000369.v3.1	Pag.B15G000734.v3.1
Pag.A04G001701.v3.1	Pag.A08G001721.v3.1	Pag.A18G000846.v3.1	Pag.B05G000800.v3.1	Pag.A01G001256.v3.1
Pag.A14G000400.v3.1	Pag.B08G001800.v3.1	Pag.A02G002197.v3.1	Pag.B06G002207.v3.1	Pag.B01G003419.v3.1
Pag.B16G000117.v3.1	Pag.A06G002148.v3.1	Pag.A10G002515.v3.1	Pag.B09G000838.v3.1	Pag.A08G000635.v3.1
Pag.B01G000155.v3.1	Pag.A14G000400.v3.1	Pag.A10G002376.v3.1	Pag.A15G000574.v3.1	Pag.A01G004017.v3.1
Pag.B13G000759.v3.1	Pag.B06G002579.v3.1	Pag.B14G000170.v3.1	Pag.B05G000217.v3.1	Pag.B01G000708.v3.1
Pag.B06G002636.v3.1	Pag.B06G002326.v3.1	Pag.A01G002447.v3.1	Pag.A04G000958.v3.1	novel.3680
Pag.B16G001181.v3.1	Pag.A02G000335.v3.1	Pag.A02G000875.v3.1	Pag.B01G004633.v3.1	novel.1098
Pag.A02G001647.v3.1	Pag.A14G001484.v3.1	Pag.B19G001201.v3.1	Pag.B10G000578.v3.1	Pag.A11G001325.v3.1
novel.1098	Pag.A13G000666.v3.1	Pag.B15G000402.v3.1	Pag.A02G000555.v3.1	Pag.B19G001251.v3.1
Pag.A10G001855.v3.1	Pag.B16G001293.v3.1	Pag.B08G002040.v3.1	Pag.B18G000404.v3.1	Pag.B05G002382.v3.1
Pag.A05G001986.v3.1	novel.2136	Pag.A06G002799.v3.1	Pag.A10G000958.v3.1	novel.661
novel.542	Pag.A11G001319.v3.1	Pag.A18G000496.v3.1	Pag.B15G001073.v3.1	Pag.A04G001397.v3.1
Pag.A01G004483.v3.1	Pag.B06G002636.v3.1	Pag.B01G001722.v3.1	Pag.A08G000474.v3.1	Pag.B17G001561.v3.1
Pag.B15G000039.v3.1	Pag.A18G000203.v3.1	Pag.A04G001921.v3.1	Pag.A01G000631.v3.1	Pag.B13G000097.v3.1
Pag.B09G000990.v3.1	Pag.A06G001384.v3.1	Pag.A02G000993.v3.1	novel.2225	novel.309
Pag.B09G001440.v3.1	Pag.B01G004103.v3.1	Pag.A18G000856.v3.1	Pag.B01G002311.v3.1	Pag.A01G001054.v3.1
Pag.A06G000452.v3.1	Pag.B12G000924.v3.1	Pag.B04G001747.v3.1	novel.1309	Pag.A11G001222.v3.1
Pag.B01G001981.v3.1	Pag.B03G002351.v3.1	Pag.B06G000094.v3.1	Pag.A06G001527.v3.1	Pag.A16G001143.v3.1
Pag.A01G001771.v3.1	Pag.B01G004182.v3.1	Pag.B03G002396.v3.1	Pag.A15G000710.v3.1	Pag.B14G001580.v3.1
Pag.A18G001494.v3.1	Pag.A01G003866.v3.1	Pag.A04G000574.v3.1	Pag.B16G001420.v3.1	Pag.B01G001221.v3.1
Pag.A10G002094.v3.1	Pag.B13G000258.v3.1	Pag.A15G000166.v3.1	Pag.A15G000733.v3.1	Pag.B19G001533.v3.1
Pag.A01G002720.v3.1	Pag.A07G002866.v3.1	Pag.A09G000466.v3.1	Pag.A02G001787.v3.1	novel.1475
Pag.B06G000869.v3.1	Pag.B07G001466.v3.1	Pag.A09G001451.v3.1	Pag.A04G001772.v3.1	Pag.A18G001298.v3.1
Pag.B01G001101.v3.1	Pag.B08G002341.v3.1	Pag.A01G001398.v3.1	Pag.B10G000903.v3.1	Pag.B07G001415.v3.1
Pag.B06G001088.v3.1	Pag.A17G000353.v3.1	Pag.B02G001004.v3.1	Pag.B08G000923.v3.1	Pag.A13G001447.v3.1
Pag.B01G001409.v3.1	Pag.A05G000084.v3.1	Pag.B12G000539.v3.1	novel.1568	Pag.B01G001075.v3.1
Pag.A10G000017.v3.1	Pag.A01G002342.v3.1	Pag.B08G002041.v3.1	Pag.A10G001798.v3.1	Pag.A14G001070.v3.1
Pag.A08G000674.v3.1	Pag.B01G004538.v3.1	Pag.A16G000121.v3.1	Pag.A04G000761.v3.1	Pag.B14G001431.v3.1
Pag.B08G002354.v3.1	Pag.B08G001842.v3.1	novel.3646	Pag.A08G000674.v3.1	Pag.A01G003327.v3.1
Pag.A14G000219.v3.1	Pag.A17G000772.v3.1	Pag.B09G000068.v3.1	Pag.B10G001189.v3.1	Pag.B08G001074.v3.1
Pag.B06G001728.v3.1	Pag.B06G000633.v3.1	Pag.A03G000647.v3.1	Pag.A07G002862.v3.1	novel.2225
Pag.A18G000212.v3.1	Pag.B01G004033.v3.1	Pag.B01G001409.v3.1	Pag.B10G001437.v3.1	Pag.A04G000344.v3.1
Pag.B08G002089.v3.1	Pag.B12G001455.v3.1	Pag.A06G000483.v3.1	Pag.B01G001786.v3.1	Pag.A13G001427.v3.1
Pag.B15G000691.v3.1	Pag.A04G002146.v3.1	Pag.A18G000317.v3.1	Pag.A09G000442.v3.1	Pag.B06G002447.v3.1
Pag.B02G002394.v3.1	Pag.B04G001176.v3.1	Pag.B17G000069.v3.1	Pag.A01G004227.v3.1	Pag.B04G000496.v3.1
Pag.A01G002827.v3.1	Pag.B07G000060.v3.1	novel.3680	novel.3680	Pag.B18G000329.v3.1
Pag.B05G001657.v3.1	Pag.A01G000466.v3.1	Pag.A19G000501.v3.1	Pag.B15G000704.v3.1	Pag.A11G000109.v3.1
novel.871	Pag.B14G001265.v3.1	Pag.A17G000772.v3.1	Pag.B08G000739.v3.1	Pag.B09G001122.v3.1
Pag.A14G000097.v3.1	Pag.B16G000781.v3.1	Pag.A09G000418.v3.1	Pag.A06G000852.v3.1	Pag.B08G000541.v3.1
Pag.A01G004793.v3.1	Pag.B02G001465.v3.1	Pag.A08G001857.v3.1	Pag.B06G002717.v3.1	Pag.B19G001336.v3.1
Pag.B19G000961.v3.1	Pag.B17G001561.v3.1	Pag.A09G000791.v3.1	Pag.A02G000879.v3.1	Pag.A08G002159.v3.1
Pag.B03G001966.v3.1	Pag.A18G000682.v3.1	Pag.B09G000667.v3.1	Pag.B01G004608.v3.1	Pag.A16G000431.v3.1
Pag.B01G000606.v3.1	Pag.A04G000197.v3.1	Pag.B15G000199.v3.1	Pag.A01G000345.v3.1	Pag.B10G000578.v3.1
Pag.A18G000825.v3.1	Pag.B05G000836.v3.1	Pag.B06G001579.v3.1	Pag.B05G001904.v3.1	Pag.A06G002005.v3.1
Pag.A06G002715.v3.1	Pag.A13G000780.v3.1	Pag.B10G002023.v3.1	Pag.A03G001875.v3.1	Pag.B08G002040.v3.1
Pag.A02G001483.v3.1	Pag.B10G002267.v3.1	Pag.B14G000879.v3.1	Pag.A15G000373.v3.1	Pag.B17G001290.v3.1
Pag.A14G000842.v3.1	Pag.B13G000097.v3.1	Pag.B02G002650.v3.1	Pag.A02G000204.v3.1	Pag.A01G003540.v3.1
Pag.B09G001026.v3.1	Pag.B10G000966.v3.1	Pag.B03G002388.v3.1	Pag.B17G001224.v3.1	Pag.A06G000818.v3.1
Pag.B12G000143.v3.1	Pag.A04G001505.v3.1	Pag.B06G001088.v3.1	Pag.B04G000497.v3.1	Pag.B19G000843.v3.1
Pag.A18G000272.v3.1	Pag.B06G001418.v3.1	Pag.B04G000448.v3.1	novel.78	Pag.A04G000755.v3.1
Pag.A04G001647.v3.1	Pag.B03G001969.v3.1	Pag.A01G002720.v3.1	Pag.B04G000035.v3.1	Pag.B09G000990.v3.1
Pag.B03G001791.v3.1	Pag.A11G000435.v3.1	Pag.B10G002267.v3.1	Pag.A16G001143.v3.1	Pag.B06G001917.v3.1
Pag.B06G000215.v3.1	Pag.B10G000903.v3.1	Pag.B01G004538.v3.1	Pag.A08G002118.v3.1	novel.1309
Pag.A11G001608.v3.1	Pag.B07G001139.v3.1	Pag.A15G000710.v3.1	Pag.B01G003595.v3.1	Pag.B03G001954.v3.1
novel.557	Pag.B15G001034.v3.1	Pag.B10G001238.v3.1	Pag.B02G000993.v3.1	Pag.A01G001404.v3.1
Pag.B05G001432.v3.1	Pag.B08G001662.v3.1	Pag.B13G001506.v3.1	Pag.A09G001058.v3.1	Pag.A06G001789.v3.1
Pag.B06G000648.v3.1	Pag.A15G000710.v3.1	Pag.B01G002956.v3.1	Pag.B04G000924.v3.1	Pag.B14G000828.v3.1
Pag.B14G001091.v3.1	Pag.B08G001323.v3.1	Pag.A06G001527.v3.1	Pag.B19G001494.v3.1	Pag.B14G001280.v3.1
Pag.A06G002972.v3.1	Pag.A13G001351.v3.1	Pag.A09G001199.v3.1	Pag.A08G001169.v3.1	Pag.A16G000126.v3.1
Pag.A13G000907.v3.1	novel.60	Pag.A02G001785.v3.1	Pag.B09G000424.v3.1	Pag.B13G000657.v3.1
Pag.A04G001206.v3.1	Pag.A15G000251.v3.1	novel.1018	Pag.B07G001466.v3.1	Pag.A08G001849.v3.1
Pag.B01G003153.v3.1	Pag.A02G002197.v3.1	Pag.B03G001893.v3.1	Pag.A11G000458.v3.1	Pag.A08G002118.v3.1
Pag.A16G000386.v3.1	Pag.B03G001810.v3.1	Pag.B07G000647.v3.1	Pag.A05G000781.v3.1	Pag.A01G001971.v3.1
Pag.B13G001266.v3.1	Pag.A16G001144.v3.1	Pag.A01G000325.v3.1	Pag.B08G001138.v3.1	Pag.B09G000227.v3.1
Pag.A10G001412.v3.1	Pag.B09G000845.v3.1	Pag.A09G000031.v3.1	Pag.B02G000927.v3.1	Pag.B08G000923.v3.1
Pag.B01G004608.v3.1	Pag.B13G001506.v3.1	Pag.A04G002146.v3.1	novel.622	Pag.A01G000284.v3.1
Pag.B12G000286.v3.1	Pag.A04G000723.v3.1	Pag.B04G000507.v3.1	Pag.A13G000971.v3.1	Pag.A01G003317.v3.1
Pag.A06G000257.v3.1	Pag.A01G002701.v3.1	Pag.A15G000367.v3.1	Pag.B17G001316.v3.1	Pag.A15G000827.v3.1
Pag.B06G001724.v3.1	Pag.A13G001140.v3.1	Pag.B03G001087.v3.1	Pag.A10G002185.v3.1	Pag.B04G001532.v3.1
Pag.B06G000150.v3.1	Pag.A08G001202.v3.1	Pag.A08G001331.v3.1	Pag.A01G002351.v3.1	novel.1307
Pag.B02G001137.v3.1	Pag.B02G000927.v3.1	Pag.B08G001081.v3.1	Pag.A08G001721.v3.1	Pag.B04G001800.v3.1
Pag.A06G002968.v3.1	Pag.B02G000993.v3.1	Pag.B07G000106.v3.1	Pag.A01G004930.v3.1	Pag.A06G001553.v3.1
Pag.B15G000514.v3.1	Pag.B14G001482.v3.1	Pag.B06G002717.v3.1	Pag.A09G000961.v3.1	Pag.A01G002351.v3.1
Pag.A18G000245.v3.1	Pag.B01G001786.v3.1	novel.3613	Pag.A01G001588.v3.1	Pag.B02G002018.v3.1
Pag.A13G000262.v3.1	Pag.B07G001319.v3.1	Pag.A10G002012.v3.1	Pag.A01G001814.v3.1	Pag.A14G001617.v3.1
Pag.A01G002158.v3.1	Pag.B14G000592.v3.1	Pag.A05G000030.v3.1	Pag.B01G004033.v3.1	Pag.B09G000297.v3.1
Pag.B19G000460.v3.1	Pag.A01G002202.v3.1	Pag.A04G000225.v3.1	Pag.B08G000438.v3.1	Pag.B07G001385.v3.1
Pag.A17G000589.v3.1	Pag.A14G000097.v3.1	novel.631	novel.1173	novel.3588
Pag.B06G001507.v3.1	Pag.B05G001977.v3.1	novel.498	Pag.A08G002403.v3.1	Pag.B09G001221.v3.1
Pag.A01G002790.v3.1	Pag.A01G003926.v3.1	Pag.A14G001662.v3.1	Pag.A09G001274.v3.1	Pag.A02G001787.v3.1
Pag.B04G000432.v3.1	novel.871	Pag.B10G001602.v3.1	Pag.B19G001358.v3.1	Pag.A09G000418.v3.1
Pag.B10G000486.v3.1	Pag.A05G002468.v3.1	Pag.B16G001144.v3.1	Pag.A02G001112.v3.1	Pag.A17G000514.v3.1
Pag.A09G000874.v3.1	Pag.B10G000578.v3.1	Pag.B09G000619.v3.1	Pag.A19G000385.v3.1	Pag.A14G001352.v3.1
Pag.A02G000335.v3.1	Pag.A02G002579.v3.1	Pag.A15G000373.v3.1	Pag.A09G001248.v3.1	Pag.B13G000863.v3.1
Pag.A06G002979.v3.1	Pag.A09G001064.v3.1	Pag.A15G000355.v3.1	Pag.A06G002161.v3.1	Pag.B19G000862.v3.1
Pag.B05G001960.v3.1	novel.2354	Pag.A01G004793.v3.1	Pag.B06G000165.v3.1	Pag.B04G002061.v3.1
Pag.A08G001857.v3.1	Pag.B06G002233.v3.1	Pag.A06G002161.v3.1	Pag.B01G002647.v3.1	Pag.A15G000039.v3.1
Pag.B03G000904.v3.1	Pag.A04G001745.v3.1	Pag.A06G000513.v3.1	Pag.B06G001102.v3.1	Pag.A05G002437.v3.1
Pag.A18G001570.v3.1	Pag.B04G001644.v3.1	Pag.A15G000674.v3.1	Pag.A08G002033.v3.1	Pag.B01G003910.v3.1
Pag.B08G001081.v3.1	Pag.B09G001113.v3.1	Pag.B13G000097.v3.1	Pag.B01G004137.v3.1	Pag.A14G000400.v3.1
Pag.B09G001189.v3.1	Pag.A14G000227.v3.1	Pag.B05G002485.v3.1	Pag.A02G000514.v3.1	Pag.B08G001497.v3.1
Pag.A11G001062.v3.1	novel.498	Pag.B05G000022.v3.1	Pag.B01G004080.v3.1	Pag.A16G000322.v3.1
Pag.B07G000525.v3.1	Pag.A15G000521.v3.1	Pag.B18G000322.v3.1	Pag.A04G001605.v3.1	Pag.B15G000986.v3.1
Pag.A09G001440.v3.1	Pag.A15G000801.v3.1	Pag.A10G001231.v3.1	Pag.B06G002274.v3.1	Pag.A06G001795.v3.1
Pag.A05G000307.v3.1	Pag.A01G004930.v3.1	Pag.A09G000442.v3.1	Pag.A18G000488.v3.1	Pag.B10G002208.v3.1
Pag.B08G002229.v3.1	novel.3725	Pag.B07G001044.v3.1	Pag.B06G002579.v3.1	Pag.B01G000202.v3.1
Pag.B10G001870.v3.1	Pag.B14G000309.v3.1	Pag.B04G000201.v3.1	Pag.A08G001331.v3.1	novel.1177
Pag.B19G001447.v3.1	Pag.B01G001761.v3.1	Pag.A06G001598.v3.1	Pag.B06G001088.v3.1	Pag.B01G001529.v3.1
Pag.A09G001423.v3.1	Pag.B09G000990.v3.1	Pag.A01G001427.v3.1	Pag.B03G002230.v3.1	Pag.B09G000296.v3.1
Pag.B05G000456.v3.1	novel.224	Pag.A08G001724.v3.1	Pag.A01G001176.v3.1	Pag.A03G002327.v3.1
Pag.A10G002358.v3.1	Pag.A08G000888.v3.1	Pag.A04G002176.v3.1	Pag.A10G000753.v3.1	Pag.A04G001978.v3.1
Pag.A02G001618.v3.1	Pag.B10G001204.v3.1	Pag.B13G001556.v3.1	Pag.A08G001170.v3.1	Pag.B05G001356.v3.1
Pag.B09G000876.v3.1	Pag.B09G000455.v3.1	Pag.B09G001221.v3.1	Pag.B14G000673.v3.1	novel.2646
Pag.A11G001183.v3.1	Pag.A09G000426.v3.1	Pag.A08G001722.v3.1	Pag.B08G002354.v3.1	Pag.B15G000593.v3.1
Pag.A06G002299.v3.1	Pag.B06G000165.v3.1	Pag.A08G002118.v3.1	Pag.B01G002873.v3.1	Pag.A01G004148.v3.1
Pag.B15G001123.v3.1	Pag.B06G001655.v3.1	Pag.A01G003524.v3.1	Pag.A10G002012.v3.1	Pag.B12G001326.v3.1
Pag.B01G001563.v3.1	Pag.B01G000708.v3.1	Pag.A15G001173.v3.1	Pag.A01G003510.v3.1	Pag.A05G001882.v3.1
Pag.A01G004079.v3.1	Pag.B03G001731.v3.1	Pag.B17G000846.v3.1	Pag.A01G001971.v3.1	Pag.A02G002631.v3.1
Pag.B06G001672.v3.1	Pag.B01G003685.v3.1	Pag.A02G002688.v3.1	Pag.A01G002701.v3.1	Pag.B01G001891.v3.1
Pag.B09G000667.v3.1	Pag.B10G001231.v3.1	novel.622	Pag.B10G001602.v3.1	Pag.A10G002445.v3.1
Pag.A14G000935.v3.1	Pag.B06G000389.v3.1	Pag.B12G001455.v3.1	Pag.B03G002351.v3.1	Pag.B03G002396.v3.1
Pag.A17G001321.v3.1	Pag.B01G002243.v3.1	Pag.A04G000723.v3.1	Pag.A01G004503.v3.1	Pag.A05G002508.v3.1
Pag.A14G001709.v3.1	Pag.A18G000768.v3.1	Pag.A04G000995.v3.1	Pag.A05G001361.v3.1	Pag.A06G002482.v3.1
Pag.B03G000585.v3.1	Pag.B01G001981.v3.1	Pag.A13G001124.v3.1	Pag.A02G001083.v3.1	Pag.B17G001444.v3.1
Pag.A18G001389.v3.1	Pag.A01G000345.v3.1	Pag.A18G000283.v3.1	Pag.A15G000686.v3.1	Pag.B18G001312.v3.1
Pag.A05G001699.v3.1	Pag.B09G001293.v3.1	Pag.B01G001761.v3.1	novel.620	Pag.B17G001409.v3.1
novel.3829	Pag.A08G002216.v3.1	Pag.A06G001760.v3.1	Pag.A10G001822.v3.1	Pag.A08G001704.v3.1
Pag.A18G001507.v3.1	Pag.B01G001661.v3.1	Pag.B10G000614.v3.1	Pag.B09G001026.v3.1	Pag.A05G000846.v3.1
Pag.B09G000118.v3.1	Pag.B03G001241.v3.1	Pag.B14G001625.v3.1	Pag.A01G002447.v3.1	Pag.B01G001409.v3.1
Pag.B01G001811.v3.1	Pag.A08G002403.v3.1	Pag.A15G000521.v3.1	Pag.B06G000869.v3.1	Pag.A08G001324.v3.1
Pag.B10G000228.v3.1	Pag.B09G000068.v3.1	Pag.A18G001364.v3.1	Pag.B04G001153.v3.1	Pag.B06G001902.v3.1
Pag.A04G000132.v3.1	Pag.B01G002647.v3.1	Pag.A01G000898.v3.1	Pag.A15G001445.v3.1	Pag.A02G000775.v3.1
Pag.B06G002723.v3.1	Pag.A15G000674.v3.1	Pag.B01G000708.v3.1	Pag.B04G000152.v3.1	Pag.B17G000492.v3.1
Pag.B08G001381.v3.1	Pag.B13G001174.v3.1	Pag.B08G001842.v3.1	Pag.A06G002783.v3.1	Pag.A01G004930.v3.1
Pag.B17G001144.v3.1	Pag.A06G000781.v3.1	Pag.B08G001757.v3.1	Pag.A09G001290.v3.1	Pag.A09G000680.v3.1
Pag.B08G000666.v3.1	Pag.A06G002715.v3.1	Pag.B05G000229.v3.1	Pag.B03G002269.v3.1	Pag.B05G001894.v3.1
Pag.B18G000150.v3.1	Pag.B10G000061.v3.1	Pag.B08G002354.v3.1	Pag.A01G002257.v3.1	Pag.B14G001390.v3.1
Pag.A18G001128.v3.1	novel.936	Pag.B01G002746.v3.1	Pag.A02G001785.v3.1	Pag.B01G003433.v3.1
Pag.B07G000611.v3.1	Pag.B15G000707.v3.1	Pag.B08G001629.v3.1	Pag.A01G002072.v3.1	Pag.B01G004254.v3.1
Pag.A08G001331.v3.1	Pag.A04G001605.v3.1	Pag.A04G001605.v3.1	Pag.B01G003153.v3.1	novel.1124
Pag.A02G000927.v3.1	Pag.A01G004326.v3.1	Pag.A08G002020.v3.1	novel.3614	Pag.A16G000237.v3.1
Pag.A02G002100.v3.1	novel.2562	Pag.A18G000272.v3.1	Pag.A08G002159.v3.1	Pag.B08G001803.v3.1
Pag.A01G001386.v3.1	Pag.A04G001976.v3.1	Pag.A09G000608.v3.1	Pag.A08G001849.v3.1	Pag.B05G000275.v3.1
Pag.B12G001342.v3.1	Pag.A14G001652.v3.1	Pag.B03G001334.v3.1	Pag.A03G000647.v3.1	Pag.A04G000204.v3.1
Pag.B08G001148.v3.1	Pag.B05G000496.v3.1	novel.2225	Pag.B16G001255.v3.1	Pag.A17G000996.v3.1
Pag.A09G000031.v3.1	Pag.B09G000619.v3.1	Pag.A08G001169.v3.1	Pag.B08G000383.v3.1	Pag.B15G000199.v3.1
Pag.A09G001109.v3.1	Pag.A08G001342.v3.1	Pag.A10G001424.v3.1	Pag.B06G002242.v3.1	Pag.A11G001773.v3.1
Pag.B04G001574.v3.1	Pag.A16G001269.v3.1	Pag.A15G001010.v3.1	Pag.A08G002020.v3.1	Pag.A09G000438.v3.1
Pag.A16G000582.v3.1	Pag.B04G000507.v3.1	Pag.B10G000903.v3.1	Pag.A10G001855.v3.1	novel.1404
Pag.A09G000544.v3.1	Pag.A02G001497.v3.1	Pag.A13G001304.v3.1	Pag.A16G000759.v3.1	novel.2545
Pag.A01G000697.v3.1	Pag.B14G001558.v3.1	Pag.B06G001647.v3.1	Pag.A02G002197.v3.1	novel.1252
Pag.A01G003356.v3.1	Pag.B01G002722.v3.1	Pag.A09G000836.v3.1	Pag.A04G000317.v3.1	novel.1389
Pag.A02G002753.v3.1	Pag.B10G002079.v3.1	Pag.A19G001018.v3.1	Pag.B14G001431.v3.1	Pag.A06G001802.v3.1
Pag.A15G000478.v3.1	Pag.B17G001669.v3.1	Pag.A01G004392.v3.1	Pag.B16G001283.v3.1	Pag.A01G001374.v3.1
Pag.A15G000697.v3.1	Pag.A09G000130.v3.1	Pag.B04G002112.v3.1	Pag.A10G001353.v3.1	Pag.B19G001201.v3.1
Pag.B04G000464.v3.1	Pag.B04G002112.v3.1	Pag.A10G002121.v3.1	Pag.A17G000353.v3.1	novel.414
Pag.A01G002202.v3.1	Pag.A14G001543.v3.1	Pag.A06G002746.v3.1	Pag.A18G000608.v3.1	Pag.B06G000230.v3.1
Pag.A08G001543.v3.1	Pag.B03G000913.v3.1	Pag.A04G002314.v3.1	novel.3506	Pag.A08G001472.v3.1
Pag.A18G000203.v3.1	Pag.A13G000971.v3.1	Pag.A10G001446.v3.1	Pag.B01G001761.v3.1	novel.1090
novel.414	Pag.A04G000482.v3.1	Pag.A15G000945.v3.1	Pag.A10G002121.v3.1	Pag.A15G001066.v3.1
Pag.B05G000485.v3.1	Pag.A05G001917.v3.1	Pag.A05G000799.v3.1	Pag.B10G002079.v3.1	Pag.A01G003400.v3.1
Pag.B04G000654.v3.1	Pag.B07G000647.v3.1	Pag.A04G001778.v3.1	Pag.B09G000296.v3.1	Pag.A02G002516.v3.1
Pag.A10G002582.v3.1	Pag.B10G002038.v3.1	Pag.B16G001420.v3.1	Pag.B05G000836.v3.1	Pag.A19G000521.v3.1
Pag.B02G001366.v3.1	novel.1252	Pag.A04G001745.v3.1	Pag.B02G002630.v3.1	Pag.B04G001104.v3.1
novel.1932	Pag.A11G001788.v3.1	Pag.B04G001600.v3.1	Pag.A17G001693.v3.1	Pag.B15G001376.v3.1
Pag.A01G003926.v3.1	Pag.B06G002192.v3.1	Pag.A06G002005.v3.1	Pag.A01G002780.v3.1	Pag.A05G001879.v3.1
Pag.B05G001189.v3.1	Pag.A19G000761.v3.1	Pag.B03G000180.v3.1	Pag.A01G004286.v3.1	novel.306
Pag.B12G001320.v3.1	Pag.B18G001274.v3.1	Pag.A08G000483.v3.1	Pag.B14G001372.v3.1	Pag.B10G002161.v3.1
Pag.B04G000979.v3.1	Pag.A02G001694.v3.1	Pag.A02G001067.v3.1	Pag.A16G000126.v3.1	Pag.A09G001201.v3.1
Pag.A08G002064.v3.1	Pag.A02G001112.v3.1	Pag.B06G002207.v3.1	Pag.B06G001507.v3.1	Pag.B01G002732.v3.1
Pag.B01G001131.v3.1	Pag.A08G001874.v3.1	Pag.B03G001984.v3.1	Pag.A10G000541.v3.1	Pag.A19G001109.v3.1
Pag.A15G000604.v3.1	Pag.B09G001472.v3.1	Pag.B04G000146.v3.1	Pag.A18G001004.v3.1	Pag.A06G001447.v3.1
Pag.A16G000919.v3.1	Pag.A04G000148.v3.1	Pag.B19G000050.v3.1	Pag.B13G000578.v3.1	Pag.A13G001423.v3.1
Pag.B07G001433.v3.1	Pag.A06G002161.v3.1	Pag.B15G000751.v3.1	Pag.A02G002055.v3.1	Pag.B19G001160.v3.1
Pag.B09G000068.v3.1	Pag.B04G001541.v3.1	Pag.B09G000397.v3.1	Pag.A03G001047.v3.1	Pag.B05G001481.v3.1
Pag.A05G000247.v3.1	Pag.A08G001722.v3.1	Pag.B18G000329.v3.1	Pag.B03G001984.v3.1	Pag.A13G001394.v3.1
Pag.B09G000271.v3.1	Pag.A09G000138.v3.1	Pag.A09G001353.v3.1	Pag.A06G000733.v3.1	Pag.A11G000196.v3.1
Pag.A11G000288.v3.1	Pag.A05G001720.v3.1	Pag.B18G000404.v3.1	Pag.B14G001265.v3.1	Pag.A10G001687.v3.1
Pag.B17G000232.v3.1	Pag.B09G000397.v3.1	Pag.B09G001254.v3.1	novel.1210	Pag.A17G000772.v3.1
Pag.A01G001792.v3.1	Pag.B04G001800.v3.1	Pag.A04G002243.v3.1	Pag.B02G002418.v3.1	Pag.A06G002041.v3.1
Pag.A08G000486.v3.1	Pag.A06G002358.v3.1	Pag.A01G002958.v3.1	Pag.A14G001576.v3.1	Pag.B03G002015.v3.1
Pag.A15G001046.v3.1	Pag.B08G002040.v3.1	Pag.B05G002184.v3.1	Pag.A07G002362.v3.1	Pag.B01G004484.v3.1
Pag.B08G001109.v3.1	Pag.B05G002151.v3.1	Pag.A01G000424.v3.1	Pag.B19G001482.v3.1	Pag.B12G001487.v3.1
Pag.B12G001265.v3.1	Pag.B05G001136.v3.1	Pag.B10G001201.v3.1	Pag.B08G001815.v3.1	Pag.A18G001004.v3.1
Pag.B01G002502.v3.1	Pag.B15G001123.v3.1	Pag.B04G000477.v3.1	Pag.B02G001465.v3.1	Pag.A18G000319.v3.1
Pag.A01G003135.v3.1	Pag.A08G001472.v3.1	Pag.A09G001290.v3.1	Pag.A01G003540.v3.1	Pag.A09G000655.v3.1
Pag.A06G001846.v3.1	novel.2614	Pag.B08G001897.v3.1	Pag.B14G000879.v3.1	Pag.A10G000471.v3.1
Pag.B03G001049.v3.1	novel.2646	Pag.A15G000922.v3.1	Pag.B15G000707.v3.1	Pag.B06G000352.v3.1
Pag.A01G003503.v3.1	Pag.B05G001657.v3.1	Pag.B06G000633.v3.1	Pag.A11G001608.v3.1	Pag.B08G001756.v3.1
Pag.B18G000966.v3.1	Pag.A04G001863.v3.1	Pag.A01G003866.v3.1	Pag.A15G001173.v3.1	Pag.A08G001967.v3.1
Pag.A04G000574.v3.1	Pag.A04G000225.v3.1	Pag.B03G001639.v3.1	Pag.B01G000540.v3.1	Pag.B04G000664.v3.1
Pag.A06G001601.v3.1	Pag.B01G001722.v3.1	Pag.A10G000753.v3.1	Pag.B15G000190.v3.1	Pag.A13G000485.v3.1
Pag.B10G002267.v3.1	Pag.A02G002196.v3.1	Pag.B01G003153.v3.1	Pag.A14G001851.v3.1	Pag.A06G001676.v3.1
Pag.A02G001415.v3.1	Pag.B04G002016.v3.1	novel.557	Pag.B09G000987.v3.1	Pag.A11G000433.v3.1
Pag.B10G002208.v3.1	Pag.A13G001260.v3.1	Pag.A09G000426.v3.1	Pag.A16G001144.v3.1	Pag.B10G001201.v3.1
Pag.B03G001838.v3.1	Pag.A14G001576.v3.1	Pag.A01G004503.v3.1	Pag.B15G001177.v3.1	Pag.A14G001467.v3.1
Pag.B03G000615.v3.1	Pag.A05G001882.v3.1	Pag.A01G000368.v3.1	Pag.A04G000884.v3.1	Pag.A16G000926.v3.1
Pag.A06G000973.v3.1	Pag.B01G001684.v3.1	Pag.A05G001472.v3.1	Pag.A16G001246.v3.1	Pag.A10G002397.v3.1
Pag.B14G000795.v3.1	Pag.A09G000844.v3.1	Pag.B06G001875.v3.1	Pag.B19G000635.v3.1	novel.3210
Pag.A13G001082.v3.1	Pag.B06G002717.v3.1	Pag.A06G002506.v3.1	Pag.A11G000524.v3.1	Pag.A18G000220.v3.1
Pag.A01G003894.v3.1	Pag.A17G000863.v3.1	Pag.A02G000204.v3.1	novel.3440	Pag.B04G001423.v3.1
Pag.A01G001255.v3.1	Pag.A10G001424.v3.1	Pag.B16G000954.v3.1	Pag.B04G000294.v3.1	Pag.A01G004235.v3.1
Pag.B15G000730.v3.1	Pag.B14G000879.v3.1	Pag.A05G000669.v3.1	Pag.B12G001139.v3.1	Pag.A03G001047.v3.1
Pag.A10G002048.v3.1	Pag.B01G002311.v3.1	Pag.A08G000881.v3.1	Pag.A01G003455.v3.1	Pag.A09G001345.v3.1
Pag.B05G002153.v3.1	Pag.A10G000958.v3.1	Pag.B08G001902.v3.1	Pag.A09G000608.v3.1	Pag.B15G000962.v3.1
Pag.A09G001356.v3.1	novel.2423	Pag.B19G001060.v3.1	Pag.B01G000230.v3.1	novel.1064
Pag.B07G001338.v3.1	Pag.A15G000922.v3.1	Pag.A05G002478.v3.1	Pag.A02G000972.v3.1	Pag.A18G000496.v3.1
Pag.A08G002159.v3.1	Pag.A04G000505.v3.1	novel.1252	Pag.B01G001151.v3.1	Pag.B01G000497.v3.1
Pag.B05G002512.v3.1	Pag.A09G001293.v3.1	Pag.B15G000399.v3.1	Pag.A15G000166.v3.1	Pag.B09G000397.v3.1
Pag.B05G000746.v3.1	Pag.B17G000232.v3.1	Pag.B15G000033.v3.1	Pag.A02G000875.v3.1	Pag.B12G000143.v3.1
Pag.B01G001168.v3.1	Pag.B17G000435.v3.1	Pag.B04G000497.v3.1	novel.498	Pag.A01G002708.v3.1
Pag.B07G001415.v3.1	Pag.B08G001629.v3.1	Pag.B03G001098.v3.1	Pag.B04G000232.v3.1	Pag.A04G000317.v3.1
Pag.A14G001467.v3.1	novel.3167	Pag.B09G000990.v3.1	Pag.B06G002636.v3.1	Pag.A06G001309.v3.1
Pag.B13G000069.v3.1	Pag.B01G001563.v3.1	Pag.A02G000335.v3.1	Pag.B04G000773.v3.1	Pag.B05G000979.v3.1
Pag.B10G000061.v3.1	Pag.B09G000392.v3.1	Pag.B01G004033.v3.1	novel.618	Pag.B09G000255.v3.1
Pag.A02G002769.v3.1	Pag.A01G001835.v3.1	Pag.B19G000665.v3.1	novel.1310	Pag.B12G001119.v3.1
Pag.A15G000373.v3.1	Pag.A19G001344.v3.1	novel.3181	Pag.A02G001628.v3.1	Pag.B07G001511.v3.1
Pag.A01G002972.v3.1	Pag.A06G001860.v3.1	Pag.A07G002611.v3.1	Pag.B12G001455.v3.1	Pag.A10G001416.v3.1
novel.1266	Pag.A04G002314.v3.1	Pag.B01G000202.v3.1	Pag.A16G000102.v3.1	Pag.B07G001461.v3.1
novel.421	Pag.A18G001404.v3.1	Pag.A11G001608.v3.1	Pag.A05G000326.v3.1	Pag.B03G001893.v3.1
Pag.B03G001794.v3.1	Pag.B05G001146.v3.1	Pag.B01G000155.v3.1	Pag.B02G002650.v3.1	Pag.B07G000311.v3.1
Pag.B10G000614.v3.1	Pag.B19G001269.v3.1	Pag.B09G001371.v3.1	Pag.A09G001510.v3.1	Pag.A04G001078.v3.1
Pag.A03G001484.v3.1	Pag.A01G004423.v3.1	Pag.B05G001904.v3.1	Pag.B10G001201.v3.1	Pag.B17G000315.v3.1
Pag.A11G001127.v3.1	Pag.A07G002430.v3.1	Pag.B01G003685.v3.1	Pag.A01G003795.v3.1	Pag.B01G004166.v3.1
Pag.B16G001019.v3.1	Pag.A01G004966.v3.1	Pag.B08G002287.v3.1	Pag.B06G001647.v3.1	Pag.B05G001904.v3.1
Pag.A04G000995.v3.1	Pag.B04G001258.v3.1	Pag.A02G002055.v3.1	Pag.A04G001052.v3.1	Pag.B01G003153.v3.1
novel.2066	Pag.A05G002199.v3.1	Pag.B19G000453.v3.1	Pag.B01G000202.v3.1	Pag.B16G000946.v3.1
Pag.A12G000871.v3.1	Pag.A04G000775.v3.1	Pag.B06G001102.v3.1	Pag.A08G000888.v3.1	Pag.A02G002745.v3.1
Pag.A13G000645.v3.1	novel.557	novel.1309	Pag.B06G001672.v3.1	Pag.A05G000826.v3.1
Pag.A05G001882.v3.1	Pag.B10G001223.v3.1	novel.738	Pag.A01G000397.v3.1	novel.276
Pag.B10G000530.v3.1	Pag.A18G000825.v3.1	Pag.A06G002783.v3.1	Pag.A04G000204.v3.1	Pag.B10G002079.v3.1
novel.622	Pag.B04G001929.v3.1	Pag.A15G000716.v3.1	Pag.A09G001451.v3.1	Pag.A10G002322.v3.1
Pag.A10G001860.v3.1	Pag.A10G002362.v3.1	Pag.B02G002418.v3.1	Pag.B14G001694.v3.1	Pag.B12G001089.v3.1
Pag.B14G000906.v3.1	Pag.A06G001601.v3.1	Pag.A01G004930.v3.1	Pag.B09G001440.v3.1	Pag.A14G001488.v3.1
Pag.A19G000735.v3.1	Pag.B13G000701.v3.1	Pag.A08G001170.v3.1	Pag.A15G000945.v3.1	novel.3403
Pag.B03G000911.v3.1	Pag.B06G000648.v3.1	Pag.B06G001507.v3.1	Pag.B07G000060.v3.1	Pag.A16G000354.v3.1
Pag.B08G001009.v3.1	Pag.B15G000730.v3.1	Pag.B03G000252.v3.1	Pag.A13G000780.v3.1	Pag.A06G001570.v3.1
novel.669	Pag.A13G000907.v3.1	Pag.B10G000061.v3.1	Pag.A10G000228.v3.1	Pag.B08G000828.v3.1
Pag.A02G000311.v3.1	Pag.B01G001891.v3.1	Pag.A02G002196.v3.1	Pag.A09G000256.v3.1	Pag.B17G000916.v3.1
novel.466	Pag.B19G001251.v3.1	Pag.A12G000944.v3.1	Pag.A18G000220.v3.1	Pag.A17G000926.v3.1
Pag.A01G004853.v3.1	Pag.A05G001472.v3.1	Pag.B08G001074.v3.1	Pag.A01G004853.v3.1	Pag.B16G000783.v3.1
novel.3651	Pag.A06G001676.v3.1	novel.1178	Pag.B14G001482.v3.1	Pag.B01G002551.v3.1
Pag.A11G001319.v3.1	novel.1177	Pag.B01G002873.v3.1	novel.757	Pag.B06G001932.v3.1
Pag.A11G000283.v3.1	Pag.B01G000275.v3.1	novel.620	Pag.B16G000669.v3.1	Pag.A02G002604.v3.1
Pag.B03G001633.v3.1	Pag.A01G001686.v3.1	Pag.B01G004182.v3.1	Pag.B15G001460.v3.1	Pag.B16G000370.v3.1
Pag.A01G002258.v3.1	Pag.A01G003608.v3.1	Pag.A02G001581.v3.1	novel.2794	Pag.A01G002648.v3.1
Pag.B09G000372.v3.1	Pag.B01G004382.v3.1	novel.871	Pag.B08G001897.v3.1	Pag.B16G000156.v3.1
Pag.A04G001427.v3.1	Pag.A02G001920.v3.1	Pag.A01G003510.v3.1	Pag.A06G000936.v3.1	Pag.B01G002197.v3.1
Pag.A16G001361.v3.1	Pag.A12G000909.v3.1	Pag.B01G002647.v3.1	Pag.B07G001010.v3.1	Pag.B09G000223.v3.1
Pag.A03G001702.v3.1	Pag.A13G001167.v3.1	Pag.A04G000482.v3.1	Pag.A04G000550.v3.1	Pag.A08G000674.v3.1
Pag.A18G001004.v3.1	Pag.B18G000704.v3.1	Pag.A01G002202.v3.1	Pag.A06G001437.v3.1	Pag.A08G001748.v3.1
Pag.B12G001119.v3.1	Pag.A01G003510.v3.1	Pag.A13G000971.v3.1	Pag.B10G000614.v3.1	novel.2256
Pag.B15G000890.v3.1	Pag.A05G000520.v3.1	Pag.B01G003322.v3.1	Pag.B04G000477.v3.1	Pag.A04G000177.v3.1
Pag.B06G002363.v3.1	Pag.B06G000095.v3.1	Pag.A18G000203.v3.1	Pag.B10G001686.v3.1	Pag.A14G000238.v3.1
Pag.B10G002126.v3.1	Pag.B01G000202.v3.1	Pag.B14G000592.v3.1	Pag.B06G001917.v3.1	Pag.B16G001255.v3.1
Pag.B01G003685.v3.1	Pag.B10G002023.v3.1	Pag.B07G001139.v3.1	Pag.A13G001447.v3.1	Pag.B14G001265.v3.1
Pag.A06G001551.v3.1	Pag.A13G001078.v3.1	novel.2545	Pag.A18G000496.v3.1	Pag.B01G002502.v3.1
Pag.B13G001571.v3.1	Pag.A06G000513.v3.1	Pag.B09G000845.v3.1	novel.2423	Pag.B12G000960.v3.1
Pag.A05G001998.v3.1	Pag.A01G004974.v3.1	Pag.A04G000550.v3.1	Pag.B14G001625.v3.1	novel.3528
Pag.B17G000511.v3.1	Pag.A08G002020.v3.1	Pag.A01G001971.v3.1	Pag.A14G000265.v3.1	Pag.B03G001334.v3.1
Pag.B15G000597.v3.1	novel.3758	Pag.B03G001588.v3.1	Pag.B01G001529.v3.1	Pag.B01G002467.v3.1
Pag.A11G000805.v3.1	Pag.B15G000751.v3.1	Pag.B08G000369.v3.1	Pag.B01G001661.v3.1	Pag.A10G001437.v3.1
Pag.A10G000544.v3.1	Pag.A06G001553.v3.1	Pag.B06G001711.v3.1	Pag.B03G001588.v3.1	Pag.B05G000689.v3.1
Pag.A19G000385.v3.1	Pag.B04G000146.v3.1	Pag.B12G000834.v3.1	Pag.A01G000898.v3.1	Pag.B13G000258.v3.1
Pag.A18G000531.v3.1	Pag.A04G000550.v3.1	novel.2255	Pag.B08G001757.v3.1	Pag.A12G000909.v3.1
Pag.A18G001059.v3.1	Pag.B01G003980.v3.1	Pag.B02G001465.v3.1	Pag.B15G000649.v3.1	Pag.B02G001366.v3.1
Pag.A11G001026.v3.1	Pag.A04G001642.v3.1	Pag.A06G001437.v3.1	Pag.A06G002506.v3.1	Pag.A18G001507.v3.1
Pag.B10G001425.v3.1	Pag.A10G000471.v3.1	Pag.B08G000383.v3.1	Pag.B06G002180.v3.1	Pag.B01G003037.v3.1
Pag.B06G000279.v3.1	Pag.A09G001290.v3.1	Pag.B06G002242.v3.1	novel.3181	Pag.B10G000903.v3.1
Pag.B16G000717.v3.1	Pag.B13G000597.v3.1	Pag.A14G001550.v3.1	Pag.A02G002025.v3.1	Pag.A05G002222.v3.1
Pag.A08G001840.v3.1	Pag.A05G002416.v3.1	Pag.A02G001792.v3.1	Pag.A16G001300.v3.1	Pag.B01G002067.v3.1
Pag.B06G002038.v3.1	Pag.A15G000603.v3.1	Pag.A05G002617.v3.1	Pag.B05G001340.v3.1	Pag.B01G001494.v3.1
Pag.B01G000270.v3.1	Pag.A19G001055.v3.1	Pag.B14G000960.v3.1	Pag.A04G000053.v3.1	Pag.A01G000424.v3.1
Pag.A13G000237.v3.1	Pag.B15G001073.v3.1	Pag.B14G001482.v3.1	Pag.A18G000740.v3.1	Pag.A08G000483.v3.1
Pag.A08G002403.v3.1	Pag.B10G001189.v3.1	Pag.A14G000400.v3.1	Pag.B09G001505.v3.1	Pag.B03G002230.v3.1
Pag.B09G001221.v3.1	Pag.A03G001484.v3.1	Pag.B15G001460.v3.1	Pag.A01G001236.v3.1	Pag.B06G001466.v3.1
novel.1020	Pag.A18G000220.v3.1	Pag.B15G001177.v3.1	Pag.A01G003207.v3.1	Pag.B11G000277.v3.1
novel.1906	Pag.A04G000958.v3.1	Pag.B07G001479.v3.1	Pag.B13G000597.v3.1	Pag.B06G002140.v3.1
Pag.B08G001800.v3.1	Pag.B08G001815.v3.1	Pag.B18G000677.v3.1	Pag.B06G002521.v3.1	novel.871
Pag.B01G000542.v3.1	Pag.A10G001687.v3.1	Pag.A06G002715.v3.1	Pag.B18G000677.v3.1	Pag.A01G002561.v3.1
Pag.B12G000339.v3.1	Pag.A10G002445.v3.1	Pag.B02G000993.v3.1	Pag.B05G000229.v3.1	novel.759
Pag.A02G001792.v3.1	Pag.A01G002780.v3.1	Pag.A18G001404.v3.1	Pag.A02G000993.v3.1	Pag.A16G001190.v3.1
Pag.B05G001623.v3.1	Pag.B02G002394.v3.1	Pag.B19G000635.v3.1	Pag.B03G000913.v3.1	Pag.A11G001319.v3.1
Pag.A02G002400.v3.1	Pag.A10G002313.v3.1	Pag.A01G003455.v3.1	Pag.A07G002504.v3.1	Pag.B10G002267.v3.1
Pag.A10G002011.v3.1	Pag.A02G001581.v3.1	Pag.A11G000458.v3.1	Pag.B17G000280.v3.1	novel.1699
Pag.B01G001576.v3.1	Pag.A02G002419.v3.1	Pag.B10G002079.v3.1	Pag.B01G000275.v3.1	Pag.B14G001037.v3.1
Pag.B14G001372.v3.1	Pag.A01G004101.v3.1	Pag.A14G001576.v3.1	Pag.A10G000272.v3.1	Pag.B04G001153.v3.1
novel.618	Pag.B05G001742.v3.1	Pag.A04G001272.v3.1	Pag.B05G002485.v3.1	Pag.A04G001963.v3.1
Pag.B05G002523.v3.1	Pag.B08G002002.v3.1	Pag.B09G000037.v3.1	novel.759	Pag.B06G000869.v3.1
Pag.B01G001891.v3.1	Pag.A08G001857.v3.1	Pag.B10G000578.v3.1	Pag.B16G000781.v3.1	Pag.A01G005103.v3.1
Pag.B03G001139.v3.1	Pag.B01G002746.v3.1	Pag.A01G001236.v3.1	Pag.B04G000210.v3.1	Pag.B04G001054.v3.1
Pag.B10G000808.v3.1	Pag.B06G000215.v3.1	Pag.A04G000515.v3.1	Pag.A08G001472.v3.1	Pag.A01G003510.v3.1
Pag.B01G002647.v3.1	Pag.B01G000230.v3.1	Pag.B04G001119.v3.1	Pag.A09G000836.v3.1	Pag.B09G001123.v3.1
Pag.A06G001676.v3.1	Pag.B01G002502.v3.1	Pag.A02G000182.v3.1	Pag.A15G000421.v3.1	Pag.A09G000836.v3.1
Pag.B10G000274.v3.1	Pag.A08G000546.v3.1	Pag.A04G000407.v3.1	Pag.B17G001409.v3.1	Pag.B14G000354.v3.1
Pag.B14G001207.v3.1	Pag.B08G000706.v3.1	Pag.B13G000578.v3.1	Pag.B12G000339.v3.1	Pag.A02G002483.v3.1
Pag.A01G000314.v3.1	Pag.A11G000288.v3.1	Pag.B01G001563.v3.1	Pag.B07G000468.v3.1	Pag.B05G000927.v3.1
Pag.B08G001145.v3.1	Pag.A05G000037.v3.1	Pag.A06G002255.v3.1	Pag.A15G001010.v3.1	Pag.A10G001567.v3.1
Pag.B15G001460.v3.1	Pag.A01G003317.v3.1	Pag.B09G000296.v3.1	Pag.B15G000867.v3.1	Pag.B03G001471.v3.1
Pag.A04G000974.v3.1	Pag.B02G002708.v3.1	Pag.A05G000286.v3.1	Pag.B01G002243.v3.1	Pag.B01G000285.v3.1
Pag.A01G001398.v3.1	Pag.B05G000012.v3.1	novel.759	Pag.A02G002628.v3.1	Pag.A18G001428.v3.1
Pag.A05G000846.v3.1	Pag.A10G000753.v3.1	Pag.B08G001815.v3.1	Pag.B01G002732.v3.1	Pag.B08G002041.v3.1
Pag.B05G000278.v3.1	Pag.A11G001608.v3.1	Pag.A10G000958.v3.1	Pag.A04G001272.v3.1	Pag.A03G001409.v3.1
Pag.A05G001303.v3.1	novel.1210	Pag.B06G002771.v3.1	Pag.A10G001424.v3.1	Pag.A15G000351.v3.1
novel.2323	Pag.A18G001364.v3.1	Pag.B06G002498.v3.1	Pag.A10G001357.v3.1	Pag.B15G000644.v3.1
Pag.A08G001230.v3.1	Pag.B04G000526.v3.1	Pag.B18G001274.v3.1	Pag.A10G001416.v3.1	Pag.B05G000229.v3.1
Pag.B16G000152.v3.1	Pag.A15G000604.v3.1	Pag.B12G001119.v3.1	Pag.B19G000665.v3.1	novel.19
novel.759	Pag.B07G000348.v3.1	Pag.A18G001389.v3.1	Pag.B03G002396.v3.1	Pag.B16G000669.v3.1
Pag.A04G001073.v3.1	Pag.A09G001526.v3.1	Pag.B01G001786.v3.1	novel.1703	Pag.A08G000900.v3.1
Pag.B01G003726.v3.1	Pag.B01G000256.v3.1	Pag.A16G000926.v3.1	novel.404	Pag.A14G001851.v3.1
Pag.A13G001423.v3.1	novel.2225	Pag.B04G000498.v3.1	Pag.A16G000067.v3.1	Pag.A15G001273.v3.1
Pag.B04G000477.v3.1	Pag.A05G002613.v3.1	Pag.B01G004246.v3.1	novel.1138	Pag.B06G002564.v3.1
novel.60	Pag.A11G001664.v3.1	Pag.A19G000385.v3.1	Pag.B03G002350.v3.1	Pag.B05G000766.v3.1
Pag.A02G002615.v3.1	Pag.B03G001893.v3.1	novel.3539	Pag.B04G002142.v3.1	Pag.B13G001500.v3.1
Pag.A08G000570.v3.1	Pag.A01G003524.v3.1	Pag.A01G004227.v3.1	Pag.B10G001038.v3.1	Pag.A01G004607.v3.1
Pag.A01G001971.v3.1	Pag.A01G002445.v3.1	Pag.B01G001529.v3.1	Pag.A02G000335.v3.1	Pag.A01G000178.v3.1
Pag.A02G000910.v3.1	Pag.B09G000667.v3.1	Pag.A14G001525.v3.1	Pag.A10G001475.v3.1	Pag.B03G000789.v3.1
Pag.A01G003327.v3.1	novel.1568	Pag.A01G002769.v3.1	Pag.A10G002011.v3.1	Pag.B08G001450.v3.1
Pag.A15G001446.v3.1	Pag.A06G000483.v3.1	Pag.B14G001265.v3.1	Pag.B16G000370.v3.1	Pag.B16G000781.v3.1
Pag.A11G001664.v3.1	Pag.A02G000474.v3.1	Pag.B10G002038.v3.1	Pag.B08G001902.v3.1	Pag.A09G001396.v3.1
Pag.B12G000896.v3.1	Pag.B09G001481.v3.1	Pag.B04G001325.v3.1	Pag.B09G000392.v3.1	Pag.A10G000958.v3.1
Pag.B14G001222.v3.1	Pag.A09G000608.v3.1	Pag.B02G002125.v3.1	Pag.A14G000097.v3.1	Pag.B07G001166.v3.1
Pag.B04G001104.v3.1	Pag.A09G000159.v3.1	novel.1422	Pag.A15G000124.v3.1	Pag.A17G001693.v3.1
novel.2867	Pag.B04G000924.v3.1	Pag.B19G001494.v3.1	Pag.A09G001293.v3.1	Pag.A02G000256.v3.1
Pag.A07G001961.v3.1	Pag.B05G000229.v3.1	novel.3203	Pag.A03G002247.v3.1	novel.2354
Pag.A06G001543.v3.1	Pag.B07G001201.v3.1	Pag.B10G001189.v3.1	Pag.B06G002574.v3.1	Pag.A18G000846.v3.1
Pag.B11G000180.v3.1	Pag.B01G002956.v3.1	novel.1475	Pag.A08G001597.v3.1	novel.1138
Pag.A08G001169.v3.1	Pag.B14G000170.v3.1	Pag.B17G001163.v3.1	Pag.B01G000256.v3.1	Pag.B14G001354.v3.1
Pag.B06G002140.v3.1	Pag.A01G002827.v3.1	Pag.A04G001642.v3.1	Pag.B01G004246.v3.1	Pag.A05G001472.v3.1
Pag.B07G000994.v3.1	Pag.A02G002400.v3.1	Pag.B06G001021.v3.1	Pag.A04G000061.v3.1	Pag.A01G001508.v3.1
Pag.A06G001789.v3.1	Pag.B16G000349.v3.1	Pag.A14G001851.v3.1	Pag.B15G001376.v3.1	Pag.B19G000635.v3.1
Pag.A04G002301.v3.1	Pag.B13G000759.v3.1	Pag.A08G000948.v3.1	Pag.B09G001221.v3.1	Pag.B01G000270.v3.1
Pag.A13G000347.v3.1	Pag.B11G000507.v3.1	Pag.A05G001670.v3.1	Pag.A12G000944.v3.1	Pag.A13G000339.v3.1
Pag.B06G001655.v3.1	Pag.B06G001475.v3.1	Pag.A13G001260.v3.1	Pag.A05G000669.v3.1	Pag.B16G001164.v3.1
Pag.A02G000649.v3.1	Pag.B09G000118.v3.1	Pag.B04G000232.v3.1	Pag.A10G002445.v3.1	Pag.B01G001499.v3.1
Pag.A01G001894.v3.1	Pag.A10G001336.v3.1	Pag.A01G002072.v3.1	Pag.B09G000037.v3.1	Pag.A10G001777.v3.1
Pag.A01G004013.v3.1	Pag.B12G001265.v3.1	Pag.A02G001083.v3.1	Pag.A01G001631.v3.1	Pag.B16G000743.v3.1
Pag.A10G000491.v3.1	Pag.A05G000030.v3.1	Pag.A04G000976.v3.1	Pag.A01G002202.v3.1	Pag.A07G002365.v3.1
Pag.B04G002133.v3.1	Pag.A02G001415.v3.1	Pag.B01G000256.v3.1	Pag.B04G001747.v3.1	Pag.B08G002089.v3.1
Pag.A19G000539.v3.1	Pag.B03G000252.v3.1	novel.3725	Pag.A18G000317.v3.1	Pag.B01G004483.v3.1
Pag.A19G001297.v3.1	Pag.A05G000799.v3.1	Pag.A14G000097.v3.1	Pag.B14G000647.v3.1	Pag.A16G000622.v3.1
Pag.B05G001954.v3.1	Pag.B12G001326.v3.1	Pag.B03G001810.v3.1	Pag.A14G000227.v3.1	Pag.B16G000025.v3.1
Pag.B18G001274.v3.1	Pag.A14G001544.v3.1	Pag.B03G002269.v3.1	Pag.A06G001060.v3.1	Pag.A08G002281.v3.1
Pag.A14G000227.v3.1	Pag.A03G002247.v3.1	Pag.A15G000801.v3.1	Pag.B13G000161.v3.1	Pag.A10G001412.v3.1
Pag.A09G000548.v3.1	Pag.A13G001423.v3.1	Pag.B15G000757.v3.1	Pag.A10G000471.v3.1	Pag.B05G000800.v3.1
Pag.B15G000711.v3.1	novel.2859	Pag.B08G001145.v3.1	Pag.A05G000733.v3.1	Pag.A04G000199.v3.1
Pag.B04G001315.v3.1	Pag.A01G002964.v3.1	Pag.A08G000822.v3.1	Pag.A10G002313.v3.1	Pag.B05G001262.v3.1
Pag.A10G001098.v3.1	Pag.A08G000822.v3.1	Pag.B07G000348.v3.1	Pag.A10G001231.v3.1	Pag.B03G001098.v3.1
Pag.B01G000202.v3.1	Pag.A06G002620.v3.1	Pag.B07G001010.v3.1	Pag.B07G000212.v3.1	Pag.B14G001462.v3.1
Pag.A08G002033.v3.1	Pag.B06G001917.v3.1	Pag.B01G003627.v3.1	Pag.B09G001227.v3.1	Pag.A14G001063.v3.1
Pag.A16G001226.v3.1	Pag.A06G001309.v3.1	Pag.A11G001788.v3.1	Pag.B05G002069.v3.1	Pag.B19G000850.v3.1
Pag.B16G000669.v3.1	Pag.B05G000456.v3.1	Pag.A10G001336.v3.1	Pag.B01G002702.v3.1	Pag.B15G000649.v3.1
Pag.B03G001489.v3.1	Pag.A02G001629.v3.1	Pag.A06G002096.v3.1	Pag.B15G001123.v3.1	Pag.B07G001010.v3.1
Pag.B13G000597.v3.1	Pag.B01G003850.v3.1	Pag.A11G001311.v3.1	Pag.B05G002153.v3.1	Pag.B01G000542.v3.1
novel.2415	Pag.A10G001353.v3.1	Pag.A08G001375.v3.1	Pag.B19G001251.v3.1	Pag.A09G001293.v3.1
Pag.A13G000065.v3.1	Pag.A06G001598.v3.1	Pag.A04G000505.v3.1	Pag.B01G002534.v3.1	Pag.B10G000318.v3.1
Pag.B14G000419.v3.1	Pag.B08G001897.v3.1	Pag.B04G000321.v3.1	Pag.A05G001320.v3.1	Pag.B14G000246.v3.1
Pag.B08G000739.v3.1	Pag.B03G000904.v3.1	Pag.B19G001353.v3.1	novel.3539	Pag.B17G000037.v3.1
Pag.A04G002241.v3.1	Pag.A15G000739.v3.1	Pag.A08G000674.v3.1	Pag.A08G001857.v3.1	Pag.A02G000993.v3.1
Pag.B04G001966.v3.1	Pag.A01G004853.v3.1	Pag.B01G002243.v3.1	Pag.A11G000523.v3.1	Pag.B03G001320.v3.1
Pag.B01G004033.v3.1	Pag.A18G001507.v3.1	Pag.A05G001405.v3.1	Pag.A04G001821.v3.1	Pag.A17G001419.v3.1
Pag.B16G000946.v3.1	Pag.B10G001482.v3.1	Pag.B08G001381.v3.1	Pag.A15G000801.v3.1	Pag.A12G000999.v3.1
Pag.A15G001292.v3.1	novel.258	Pag.A10G002445.v3.1	Pag.A05G002617.v3.1	Pag.A01G003503.v3.1
Pag.A03G001890.v3.1	Pag.A02G000614.v3.1	novel.1310	Pag.A04G000574.v3.1	novel.1873
Pag.B09G001458.v3.1	Pag.A02G000268.v3.1	novel.1414	Pag.B03G001639.v3.1	Pag.B13G001228.v3.1
Pag.B10G000993.v3.1	Pag.B09G000296.v3.1	Pag.B01G000411.v3.1	novel.1098	Pag.A02G001741.v3.1
Pag.B02G002248.v3.1	Pag.A08G001246.v3.1	Pag.B05G000823.v3.1	Pag.B13G001386.v3.1	Pag.B04G001815.v3.1
Pag.A04G002221.v3.1	Pag.B07G000525.v3.1	novel.1074	Pag.A04G001490.v3.1	novel.622
Pag.A08G001722.v3.1	Pag.B04G000773.v3.1	Pag.A10G001475.v3.1	Pag.B09G001459.v3.1	Pag.B19G000295.v3.1
Pag.B08G000838.v3.1	Pag.A05G002508.v3.1	Pag.A06G001601.v3.1	Pag.B05G001146.v3.1	Pag.A10G002185.v3.1
Pag.B09G001115.v3.1	Pag.A18G000504.v3.1	Pag.B12G001129.v3.1	Pag.A06G002328.v3.1	Pag.B14G001459.v3.1
Pag.B15G000593.v3.1	Pag.B08G002287.v3.1	Pag.A01G004853.v3.1	Pag.A06G001760.v3.1	Pag.A01G003041.v3.1
Pag.B08G000423.v3.1	Pag.B01G000270.v3.1	Pag.A02G001629.v3.1	Pag.B12G001379.v3.1	Pag.A14G000325.v3.1
Pag.A14G001604.v3.1	Pag.A08G001840.v3.1	Pag.A04G001490.v3.1	Pag.A05G000956.v3.1	Pag.B16G001239.v3.1
Pag.A15G000709.v3.1	Pag.B14G001035.v3.1	Pag.B05G000800.v3.1	Pag.B17G000435.v3.1	Pag.A09G001510.v3.1
Pag.B09G000692.v3.1	Pag.B09G000831.v3.1	Pag.B06G002180.v3.1	Pag.B16G000246.v3.1	novel.1037
Pag.B06G002053.v3.1	Pag.B05G001904.v3.1	Pag.A01G004286.v3.1	Pag.B07G001272.v3.1	Pag.B06G001593.v3.1
Pag.B06G002264.v3.1	Pag.A01G002790.v3.1	Pag.B01G002732.v3.1	Pag.A10G001680.v3.1	Pag.A02G001935.v3.1
Pag.A10G002376.v3.1	Pag.A02G001187.v3.1	Pag.A01G004374.v3.1	Pag.B01G003192.v3.1	Pag.B16G001283.v3.1
Pag.B13G001530.v3.1	Pag.A08G001748.v3.1	Pag.A11G001243.v3.1	Pag.A01G003524.v3.1	Pag.A15G000884.v3.1
novel.2397	novel.1173	Pag.A18G001004.v3.1	Pag.B04G000982.v3.1	Pag.A01G001398.v3.1
Pag.A14G001383.v3.1	Pag.B15G001460.v3.1	novel.2423	Pag.B05G001436.v3.1	Pag.A09G000481.v3.1
Pag.B04G000462.v3.1	Pag.B13G000863.v3.1	Pag.A04G000061.v3.1	Pag.A16G000844.v3.1	Pag.B10G000858.v3.1
Pag.A04G002024.v3.1	Pag.A11G000726.v3.1	Pag.A08G000888.v3.1	Pag.A07G002611.v3.1	Pag.A09G000303.v3.1
Pag.B08G000456.v3.1	Pag.B15G000179.v3.1	Pag.B07G001186.v3.1	Pag.B15G000730.v3.1	Pag.B05G000496.v3.1
Pag.A04G000461.v3.1	Pag.B01G003829.v3.1	Pag.B14G001410.v3.1	Pag.B04G001119.v3.1	Pag.A18G001364.v3.1
Pag.A18G001364.v3.1	Pag.A11G001180.v3.1	Pag.A09G001526.v3.1	Pag.A16G001295.v3.1	Pag.B05G002124.v3.1
Pag.A02G002197.v3.1	Pag.A09G000326.v3.1	Pag.B10G001893.v3.1	Pag.A04G000432.v3.1	Pag.B06G001446.v3.1
Pag.B16G000494.v3.1	Pag.A09G000140.v3.1	Pag.B01G004608.v3.1	Pag.A09G001526.v3.1	Pag.B09G001440.v3.1
Pag.A08G002451.v3.1	Pag.A01G001814.v3.1	Pag.B12G001319.v3.1	Pag.B09G000923.v3.1	Pag.A18G001373.v3.1
Pag.B16G000349.v3.1	Pag.A10G001074.v3.1	Pag.B04G000432.v3.1	Pag.A16G001202.v3.1	Pag.A04G002243.v3.1
Pag.B07G001274.v3.1	Pag.B04G001532.v3.1	Pag.B05G002069.v3.1	Pag.B06G000419.v3.1	Pag.A02G000916.v3.1
Pag.B04G000655.v3.1	Pag.A01G002972.v3.1	Pag.B13G001571.v3.1	Pag.B09G001340.v3.1	Pag.B01G003054.v3.1
Pag.A08G001594.v3.1	Pag.A01G001801.v3.1	Pag.A08G001472.v3.1	Pag.A14G000267.v3.1	Pag.A17G000135.v3.1
Pag.B04G001384.v3.1	Pag.A17G001669.v3.1	Pag.A01G002445.v3.1	Pag.B01G000270.v3.1	Pag.A14G000941.v3.1
Pag.B01G000104.v3.1	Pag.B18G000329.v3.1	Pag.A01G001218.v3.1	novel.1475	Pag.A17G001801.v3.1
novel.78	Pag.A15G000124.v3.1	Pag.A10G002364.v3.1	Pag.A06G002148.v3.1	Pag.B08G002268.v3.1
Pag.A09G000323.v3.1	Pag.A03G002202.v3.1	Pag.B06G002050.v3.1	Pag.B06G002720.v3.1	Pag.B07G000525.v3.1
Pag.A05G001782.v3.1	Pag.A01G003707.v3.1	novel.2053	Pag.B19G001269.v3.1	Pag.B14G000140.v3.1
Pag.B06G002733.v3.1	Pag.B01G000540.v3.1	Pag.B16G000370.v3.1	Pag.A06G001842.v3.1	Pag.A17G001727.v3.1
Pag.A15G000922.v3.1	Pag.B01G003153.v3.1	Pag.A10G001353.v3.1	Pag.A17G001669.v3.1	Pag.A04G000600.v3.1
Pag.B09G000715.v3.1	Pag.A04G001350.v3.1	Pag.B03G002351.v3.1	Pag.A05G002508.v3.1	Pag.B03G000904.v3.1
Pag.B16G001313.v3.1	Pag.B07G001485.v3.1	Pag.A15G000251.v3.1	Pag.B05G001966.v3.1	Pag.B06G000805.v3.1
Pag.A04G002297.v3.1	novel.3539	Pag.B13G000161.v3.1	Pag.A15G000367.v3.1	Pag.B03G002262.v3.1
Pag.B01G000882.v3.1	Pag.B01G004137.v3.1	Pag.B19G001251.v3.1	Pag.A14G001213.v3.1	Pag.B09G001505.v3.1
Pag.A02G000204.v3.1	Pag.A05G000731.v3.1	Pag.A01G000397.v3.1	Pag.B06G002564.v3.1	Pag.A02G000910.v3.1
Pag.A04G000177.v3.1	Pag.B08G002354.v3.1	Pag.B05G001657.v3.1	Pag.B16G001239.v3.1	Pag.A02G000706.v3.1
Pag.A05G001789.v3.1	Pag.A19G000499.v3.1	Pag.A15G001017.v3.1	Pag.A13G000645.v3.1	Pag.B01G002237.v3.1
Pag.A01G001814.v3.1	Pag.B08G001148.v3.1	novel.1210	Pag.A18G000203.v3.1	Pag.B12G000614.v3.1
Pag.A16G000094.v3.1	Pag.A18G000746.v3.1	Pag.A11G000805.v3.1	Pag.A02G001935.v3.1	Pag.A06G001527.v3.1
Pag.B08G001528.v3.1	Pag.B07G001123.v3.1	Pag.B06G001593.v3.1	Pag.B03G001334.v3.1	Pag.A09G001353.v3.1
Pag.A06G002746.v3.1	novel.2053	Pag.B10G000807.v3.1	Pag.B08G001756.v3.1	Pag.B05G000992.v3.1
Pag.B06G000095.v3.1	Pag.A10G002094.v3.1	Pag.B01G001168.v3.1	Pag.B06G000631.v3.1	Pag.A17G000331.v3.1
Pag.B03G000910.v3.1	Pag.B07G000106.v3.1	Pag.A01G000466.v3.1	Pag.B06G000648.v3.1	Pag.A06G002148.v3.1
Pag.A09G000094.v3.1	Pag.A02G001618.v3.1	Pag.B01G002702.v3.1	novel.1888	Pag.A11G001609.v3.1
Pag.B14G001431.v3.1	Pag.A14G001525.v3.1	Pag.A13G001351.v3.1	Pag.A06G002799.v3.1	Pag.B03G002370.v3.1
Pag.A13G001078.v3.1	Pag.B12G000350.v3.1	Pag.A10G002362.v3.1	Pag.B03G001874.v3.1	novel.3642
Pag.A04G002158.v3.1	Pag.A10G001444.v3.1	novel.669	Pag.B08G002136.v3.1	Pag.B10G001726.v3.1
Pag.A03G000967.v3.1	Pag.B12G001129.v3.1	Pag.B09G001440.v3.1	Pag.A05G000799.v3.1	Pag.A04G001272.v3.1
Pag.A10G000455.v3.1	novel.1098	Pag.A11G000524.v3.1	Pag.B13G000118.v3.1	Pag.A18G000203.v3.1
Pag.B14G001623.v3.1	Pag.A05G000733.v3.1	Pag.A04G001714.v3.1	Pag.B15G000986.v3.1	Pag.B04G002088.v3.1
Pag.B08G001629.v3.1	Pag.A06G002799.v3.1	Pag.B10G001686.v3.1	Pag.A01G002790.v3.1	Pag.A06G000720.v3.1
Pag.A09G001451.v3.1	Pag.A01G003207.v3.1	Pag.A01G002351.v3.1	Pag.A13G001351.v3.1	novel.1568
Pag.B10G001605.v3.1	Pag.A04G000508.v3.1	Pag.A15G001445.v3.1	Pag.B19G001296.v3.1	Pag.B10G001870.v3.1
Pag.A18G000389.v3.1	Pag.A14G002011.v3.1	Pag.B15G000649.v3.1	Pag.A10G001687.v3.1	Pag.B03G001612.v3.1
Pag.A06G001578.v3.1	Pag.B14G000960.v3.1	Pag.B13G001386.v3.1	Pag.A04G000177.v3.1	Pag.A15G000533.v3.1
Pag.B14G001499.v3.1	Pag.A11G001202.v3.1	Pag.A11G000239.v3.1	Pag.A02G001497.v3.1	Pag.B06G002198.v3.1
Pag.B01G003829.v3.1	Pag.A10G002693.v3.1	Pag.A02G000879.v3.1	Pag.A06G000452.v3.1	novel.59
Pag.B06G002093.v3.1	Pag.A08G001268.v3.1	Pag.A15G000733.v3.1	Pag.B04G001258.v3.1	novel.2617
Pag.B12G000483.v3.1	Pag.B19G001353.v3.1	Pag.B12G001326.v3.1	novel.3758	Pag.B08G001672.v3.1
Pag.B14G000819.v3.1	Pag.A02G002055.v3.1	Pag.B19G000942.v3.1	Pag.A08G001221.v3.1	Pag.A04G001052.v3.1
Pag.A05G001128.v3.1	novel.1873	Pag.B08G001218.v3.1	Pag.A18G000515.v3.1	Pag.A10G001389.v3.1
Pag.B13G001008.v3.1	Pag.A01G002561.v3.1	novel.1188	Pag.A07G001956.v3.1	Pag.B17G001682.v3.1
Pag.A17G000250.v3.1	novel.2442	Pag.B01G003980.v3.1	Pag.A09G000285.v3.1	Pag.A01G001603.v3.1
novel.2423	Pag.B01G004339.v3.1	Pag.A14G001070.v3.1	Pag.A01G000284.v3.1	Pag.A16G001002.v3.1
Pag.A19G000332.v3.1	Pag.B04G000127.v3.1	Pag.A01G004423.v3.1	Pag.A06G003078.v3.1	Pag.A15G001231.v3.1
Pag.B01G002562.v3.1	Pag.B15G000867.v3.1	Pag.B01G001649.v3.1	Pag.A14G001525.v3.1	Pag.A14G001014.v3.1
Pag.A17G001772.v3.1	Pag.A18G001360.v3.1	Pag.A09G000091.v3.1	Pag.A08G001611.v3.1	Pag.A04G001583.v3.1
Pag.B14G000879.v3.1	Pag.A01G002958.v3.1	Pag.B07G000262.v3.1	Pag.B06G001724.v3.1	Pag.B06G001647.v3.1
Pag.B15G000962.v3.1	Pag.B02G002125.v3.1	Pag.A09G000586.v3.1	Pag.A10G001324.v3.1	Pag.A01G001128.v3.1
Pag.A02G000337.v3.1	Pag.A08G001170.v3.1	Pag.A10G002693.v3.1	Pag.B01G000451.v3.1	Pag.B09G000715.v3.1
Pag.B01G001957.v3.1	Pag.A11G000458.v3.1	novel.1873	Pag.A10G002463.v3.1	Pag.B01G004182.v3.1
Pag.B18G000254.v3.1	Pag.A10G002185.v3.1	Pag.B10G001614.v3.1	Pag.A09G000326.v3.1	Pag.A06G001778.v3.1
Pag.A18G001298.v3.1	Pag.B10G001114.v3.1	Pag.A04G002134.v3.1	Pag.A11G000109.v3.1	Pag.A04G000061.v3.1
Pag.A04G001118.v3.1	Pag.B06G000419.v3.1	novel.2164	novel.250	novel.3771
Pag.B08G001999.v3.1	Pag.A17G000250.v3.1	Pag.B15G000704.v3.1	Pag.B08G001148.v3.1	Pag.A15G000602.v3.1
Pag.B05G002198.v3.1	Pag.B06G002498.v3.1	Pag.A16G000844.v3.1	novel.936	Pag.B09G000531.v3.1
Pag.A13G001238.v3.1	Pag.B05G001497.v3.1	Pag.B19G000611.v3.1	Pag.A06G000513.v3.1	Pag.A01G002637.v3.1
Pag.B14G001482.v3.1	Pag.B09G001368.v3.1	Pag.A04G000884.v3.1	Pag.B13G001008.v3.1	Pag.A01G004648.v3.1
Pag.A02G001051.v3.1	Pag.A05G001933.v3.1	Pag.A06G000666.v3.1	Pag.A05G002194.v3.1	Pag.A01G004742.v3.1
Pag.B14G001332.v3.1	Pag.A04G001978.v3.1	Pag.B02G002018.v3.1	Pag.A16G001128.v3.1	Pag.A15G000628.v3.1
Pag.A10G002101.v3.1	Pag.B01G001649.v3.1	Pag.B17G000651.v3.1	Pag.B01G004166.v3.1	Pag.A10G001855.v3.1
Pag.A02G000972.v3.1	Pag.B05G000278.v3.1	Pag.A10G000228.v3.1	Pag.A13G000064.v3.1	Pag.A04G000997.v3.1
Pag.A01G005292.v3.1	Pag.B01G002879.v3.1	Pag.B07G001371.v3.1	Pag.B01G001747.v3.1	Pag.B10G000426.v3.1
Pag.A09G001404.v3.1	Pag.A06G002464.v3.1	Pag.A10G002011.v3.1	Pag.A18G001136.v3.1	Pag.A09G001451.v3.1
Pag.B08G001757.v3.1	Pag.A08G002074.v3.1	Pag.B07G001415.v3.1	Pag.A05G001472.v3.1	Pag.A15G000716.v3.1
Pag.B03G001588.v3.1	Pag.A02G001741.v3.1	Pag.B09G001106.v3.1	Pag.B14G001390.v3.1	Pag.B04G000294.v3.1
Pag.B06G001875.v3.1	Pag.B03G001098.v3.1	Pag.B05G001977.v3.1	Pag.B05G001742.v3.1	Pag.B01G000783.v3.1
Pag.B07G000328.v3.1	Pag.A08G002118.v3.1	Pag.B07G001120.v3.1	Pag.B18G000704.v3.1	Pag.B10G000471.v3.1
Pag.A06G002016.v3.1	Pag.A11G000523.v3.1	Pag.A02G000062.v3.1	Pag.A01G005176.v3.1	Pag.B16G000996.v3.1
Pag.A06G000382.v3.1	Pag.A09G000324.v3.1	Pag.B09G000082.v3.1	Pag.A04G000755.v3.1	Pag.A16G001211.v3.1
Pag.A14G001070.v3.1	Pag.B14G001431.v3.1	Pag.B09G001547.v3.1	Pag.A01G000239.v3.1	Pag.A05G002416.v3.1
Pag.B06G002735.v3.1	Pag.A01G001218.v3.1	Pag.A01G003118.v3.1	Pag.B10G001204.v3.1	Pag.B07G000798.v3.1
Pag.B05G001760.v3.1	Pag.B19G000961.v3.1	Pag.A04G001976.v3.1	Pag.B08G002008.v3.1	novel.1703
Pag.A04G000723.v3.1	Pag.A18G001136.v3.1	Pag.B04G000982.v3.1	Pag.A02G000614.v3.1	Pag.B10G001180.v3.1
Pag.A15G000869.v3.1	Pag.A08G002033.v3.1	Pag.B04G000773.v3.1	Pag.A09G001423.v3.1	novel.3639
Pag.B10G001014.v3.1	Pag.B14G000354.v3.1	Pag.B16G001115.v3.1	Pag.A01G004423.v3.1	Pag.B08G001627.v3.1
Pag.B14G001387.v3.1	Pag.B10G001238.v3.1	Pag.A16G000322.v3.1	Pag.A05G000030.v3.1	novel.149
Pag.A06G000241.v3.1	Pag.B05G002073.v3.1	Pag.A01G003795.v3.1	Pag.A10G001389.v3.1	Pag.B19G000665.v3.1
Pag.B02G001224.v3.1	novel.2491	Pag.A01G000373.v3.1	Pag.B07G000525.v3.1	Pag.A16G000702.v3.1
Pag.A11G001060.v3.1	Pag.B01G003595.v3.1	Pag.B15G000986.v3.1	novel.3554	Pag.B15G001090.v3.1
Pag.A15G000629.v3.1	Pag.A06G001437.v3.1	Pag.B06G002093.v3.1	Pag.A06G000209.v3.1	Pag.A01G002958.v3.1
Pag.A15G001430.v3.1	Pag.B08G001145.v3.1	Pag.B06G000571.v3.1	Pag.B06G002498.v3.1	Pag.A08G001202.v3.1
Pag.B09G001254.v3.1	Pag.A05G000846.v3.1	Pag.A09G000055.v3.1	Pag.B19G001344.v3.1	Pag.B18G000328.v3.1
Pag.B13G000192.v3.1	Pag.B08G000973.v3.1	Pag.A09G000844.v3.1	Pag.A04G001505.v3.1	Pag.B01G003196.v3.1
novel.2562	Pag.B15G000649.v3.1	Pag.B07G000665.v3.1	Pag.B01G002956.v3.1	Pag.B01G002405.v3.1
Pag.A13G000874.v3.1	Pag.A10G001475.v3.1	Pag.A08G002451.v3.1	Pag.B04G001325.v3.1	Pag.B17G000232.v3.1
novel.1824	Pag.A02G000401.v3.1	Pag.A10G002220.v3.1	Pag.B07G001511.v3.1	novel.5
Pag.A09G001293.v3.1	Pag.B08G002041.v3.1	Pag.B04G000177.v3.1	Pag.A14G001795.v3.1	Pag.A14G001553.v3.1
Pag.B18G000677.v3.1	Pag.B05G002153.v3.1	Pag.A05G002502.v3.1	Pag.B06G001974.v3.1	Pag.A15G000702.v3.1
Pag.A05G002213.v3.1	Pag.A16G001188.v3.1	Pag.A16G001295.v3.1	Pag.A04G001629.v3.1	Pag.A07G001980.v3.1
Pag.B03G002335.v3.1	Pag.A08G001611.v3.1	Pag.A03G001047.v3.1	Pag.B04G000034.v3.1	novel.3809
Pag.A11G000435.v3.1	Pag.A08G001754.v3.1	Pag.A01G003207.v3.1	Pag.B06G002408.v3.1	Pag.A14G000082.v3.1
Pag.A04G001921.v3.1	Pag.A13G000645.v3.1	Pag.A04G000761.v3.1	Pag.B10G002038.v3.1	Pag.A15G000574.v3.1
Pag.B09G000138.v3.1	Pag.A04G002024.v3.1	Pag.A02G001187.v3.1	Pag.B03G001013.v3.1	Pag.A04G000148.v3.1
Pag.A02G001281.v3.1	Pag.B19G000050.v3.1	Pag.A18G000768.v3.1	Pag.B16G000349.v3.1	Pag.A04G000482.v3.1
Pag.B04G002190.v3.1	novel.1475	Pag.B10G002126.v3.1	Pag.B04G000834.v3.1	Pag.A14G000350.v3.1
novel.2563	Pag.B08G001126.v3.1	Pag.A15G000124.v3.1	novel.1018	Pag.B19G000201.v3.1
Pag.A06G000733.v3.1	Pag.A19G000384.v3.1	Pag.B15G000308.v3.1	Pag.A02G002688.v3.1	Pag.B19G001187.v3.1
Pag.B04G000448.v3.1	Pag.A17G000655.v3.1	Pag.B12G000554.v3.1	Pag.B01G004278.v3.1	Pag.B08G001081.v3.1
Pag.A16G000480.v3.1	Pag.A10G002358.v3.1	Pag.B08G002136.v3.1	novel.1699	Pag.B01G001684.v3.1
Pag.A03G002247.v3.1	novel.1908	novel.3506	Pag.A06G002743.v3.1	Pag.B09G001227.v3.1
Pag.B05G001965.v3.1	Pag.B13G001275.v3.1	Pag.B18G000704.v3.1	Pag.B04G001424.v3.1	Pag.A09G000253.v3.1
Pag.A13G000780.v3.1	Pag.A15G000827.v3.1	Pag.B05G000534.v3.1	Pag.A11G001788.v3.1	Pag.B01G001661.v3.1
Pag.B09G001425.v3.1	Pag.A10G002350.v3.1	Pag.B03G000585.v3.1	Pag.B08G000666.v3.1	Pag.B01G004504.v3.1
Pag.B19G001471.v3.1	Pag.B08G000685.v3.1	Pag.B09G001312.v3.1	Pag.A01G002769.v3.1	Pag.B01G001026.v3.1
Pag.A09G001417.v3.1	Pag.A09G000323.v3.1	Pag.B01G001957.v3.1	Pag.B19G001157.v3.1	Pag.B04G001258.v3.1
Pag.A04G000912.v3.1	Pag.B04G000232.v3.1	Pag.B15G001376.v3.1	Pag.A01G003938.v3.1	Pag.B03G002360.v3.1
Pag.B13G000097.v3.1	novel.3613	Pag.B03G001910.v3.1	Pag.B15G000438.v3.1	Pag.B05G002151.v3.1
Pag.A14G001293.v3.1	Pag.A06G003011.v3.1	Pag.A17G001693.v3.1	Pag.A11G001664.v3.1	Pag.B01G000172.v3.1
Pag.A05G000713.v3.1	novel.2531	Pag.A01G001386.v3.1	novel.2997	Pag.B03G001810.v3.1
Pag.A02G001790.v3.1	Pag.B06G001711.v3.1	Pag.A05G001320.v3.1	Pag.B05G002208.v3.1	Pag.B01G003130.v3.1
Pag.B05G000229.v3.1	Pag.A04G001490.v3.1	Pag.A16G000355.v3.1	Pag.A04G001963.v3.1	Pag.B01G002317.v3.1
Pag.A05G001920.v3.1	Pag.A05G001702.v3.1	Pag.B11G000226.v3.1	Pag.B12G001525.v3.1	Pag.A14G001871.v3.1
Pag.B15G000847.v3.1	Pag.B01G001967.v3.1	Pag.B03G000911.v3.1	Pag.B01G001075.v3.1	Pag.A02G001922.v3.1
novel.3862	Pag.B01G001451.v3.1	Pag.A05G000733.v3.1	Pag.B04G001668.v3.1	Pag.B01G002190.v3.1
Pag.A04G000045.v3.1	Pag.A02G000875.v3.1	Pag.B05G000866.v3.1	Pag.A03G002202.v3.1	Pag.B13G000940.v3.1
Pag.A04G000733.v3.1	novel.738	Pag.A16G001246.v3.1	Pag.A11G001364.v3.1	Pag.A06G000864.v3.1
novel.1655	Pag.B17G001224.v3.1	Pag.A01G004966.v3.1	Pag.B10G002468.v3.1	Pag.B05G002060.v3.1
Pag.A02G002114.v3.1	Pag.A08G000674.v3.1	Pag.A04G001707.v3.1	Pag.A02G001187.v3.1	Pag.B15G000847.v3.1
Pag.A04G001728.v3.1	Pag.B03G001087.v3.1	Pag.A19G001109.v3.1	Pag.B13G000069.v3.1	Pag.A08G002462.v3.1
Pag.B06G001901.v3.1	Pag.B03G000585.v3.1	Pag.B14G001390.v3.1	Pag.A05G002429.v3.1	Pag.A07G002589.v3.1
Pag.A10G001357.v3.1	Pag.B03G000967.v3.1	Pag.A02G001112.v3.1	novel.2545	Pag.A14G000328.v3.1
Pag.B06G002180.v3.1	Pag.B14G000664.v3.1	Pag.A14G001024.v3.1	Pag.B09G001254.v3.1	Pag.A02G002055.v3.1
Pag.A07G002362.v3.1	Pag.B01G004166.v3.1	Pag.A06G001676.v3.1	Pag.B03G001181.v3.1	novel.2563
Pag.A18G000496.v3.1	Pag.B12G000250.v3.1	Pag.B12G001139.v3.1	novel.1964	Pag.A10G001420.v3.1
Pag.B01G000211.v3.1	Pag.A18G000245.v3.1	Pag.A09G000138.v3.1	Pag.A01G004392.v3.1	Pag.A17G000027.v3.1
Pag.A08G001748.v3.1	Pag.B01G001285.v3.1	Pag.A10G002057.v3.1	Pag.B04G000464.v3.1	Pag.B08G002168.v3.1
Pag.A01G002446.v3.1	Pag.A02G001483.v3.1	Pag.B15G001179.v3.1	Pag.B13G000701.v3.1	Pag.A09G001304.v3.1
Pag.A01G002701.v3.1	Pag.B01G002317.v3.1	Pag.A18G001379.v3.1	Pag.B01G000920.v3.1	Pag.B05G001339.v3.1
Pag.A06G002263.v3.1	Pag.A02G001739.v3.1	Pag.B17G001506.v3.1	Pag.B12G001319.v3.1	Pag.A04G001605.v3.1
Pag.B02G002111.v3.1	Pag.B13G000118.v3.1	Pag.A01G001547.v3.1	Pag.B10G001184.v3.1	Pag.B02G002691.v3.1
novel.2168	Pag.A18G001004.v3.1	Pag.B01G000270.v3.1	Pag.B14G001715.v3.1	Pag.A15G000733.v3.1
Pag.B12G000350.v3.1	Pag.A11G001311.v3.1	novel.851	Pag.B04G001532.v3.1	novel.258
Pag.A02G001617.v3.1	Pag.A04G000432.v3.1	Pag.A01G001135.v3.1	Pag.A12G000896.v3.1	Pag.B05G001121.v3.1
Pag.B08G001260.v3.1	Pag.B13G001266.v3.1	Pag.A13G001140.v3.1	Pag.A12G000945.v3.1	Pag.B06G001038.v3.1
Pag.A01G003534.v3.1	Pag.A02G001087.v3.1	Pag.A11G001599.v3.1	Pag.B01G003685.v3.1	Pag.A01G000807.v3.1
Pag.A03G001409.v3.1	Pag.B13G000161.v3.1	Pag.B01G004137.v3.1	Pag.B07G000348.v3.1	Pag.B03G002349.v3.1
Pag.A07G001595.v3.1	Pag.B17G000477.v3.1	Pag.A05G001981.v3.1	Pag.B14G000220.v3.1	Pag.B06G000254.v3.1
Pag.B08G000810.v3.1	Pag.B01G001957.v3.1	Pag.B14G001431.v3.1	Pag.B05G000434.v3.1	novel.1287
Pag.B08G002341.v3.1	Pag.A05G000286.v3.1	Pag.B02G002394.v3.1	Pag.A05G001203.v3.1	Pag.A06G001937.v3.1
Pag.A04G000338.v3.1	Pag.B12G001379.v3.1	Pag.B04G001258.v3.1	Pag.A14G001070.v3.1	Pag.B13G000878.v3.1
Pag.B01G004727.v3.1	novel.1703	Pag.A10G001098.v3.1	novel.3297	Pag.A16G001295.v3.1
Pag.A01G002257.v3.1	Pag.B07G001044.v3.1	Pag.A09G000130.v3.1	Pag.B03G001689.v3.1	Pag.B15G001095.v3.1
Pag.B09G000082.v3.1	Pag.A13G000337.v3.1	Pag.B04G000035.v3.1	Pag.A01G003327.v3.1	Pag.B12G000838.v3.1
Pag.B19G000265.v3.1	Pag.A08G001221.v3.1	Pag.B06G002408.v3.1	Pag.B05G000866.v3.1	Pag.B12G000805.v3.1
Pag.B16G001303.v3.1	novel.788	Pag.A01G001631.v3.1	Pag.B14G001743.v3.1	Pag.B15G000707.v3.1
Pag.B12G000250.v3.1	Pag.A06G002398.v3.1	Pag.B05G000762.v3.1	Pag.B05G001657.v3.1	Pag.B04G002165.v3.1
Pag.B10G000801.v3.1	Pag.B12G000960.v3.1	Pag.B12G001613.v3.1	Pag.B07G001351.v3.1	Pag.A17G001752.v3.1
Pag.B17G000428.v3.1	Pag.A01G004622.v3.1	Pag.B01G001981.v3.1	Pag.A19G001407.v3.1	Pag.A13G001210.v3.1
Pag.A05G001987.v3.1	Pag.A15G000694.v3.1	Pag.A06G001578.v3.1	Pag.B15G000399.v3.1	novel.3308
novel.3758	Pag.A18G000608.v3.1	Pag.B04G001424.v3.1	Pag.B03G001910.v3.1	Pag.B04G001608.v3.1
Pag.A16G000931.v3.1	Pag.A04G000515.v3.1	Pag.A09G000094.v3.1	Pag.B15G000308.v3.1	novel.1327
Pag.B01G001567.v3.1	Pag.B14G001327.v3.1	novel.2415	Pag.A06G001860.v3.1	Pag.A01G002638.v3.1
Pag.A18G000504.v3.1	Pag.B10G002208.v3.1	Pag.A03G001532.v3.1	Pag.A18G000825.v3.1	Pag.A07G002689.v3.1
Pag.A01G004423.v3.1	Pag.A08G000948.v3.1	Pag.A07G002689.v3.1	Pag.A01G001050.v3.1	Pag.B01G000712.v3.1
Pag.B13G000697.v3.1	Pag.A09G001000.v3.1	Pag.A09G001248.v3.1	Pag.B16G000056.v3.1	novel.936
Pag.B05G000334.v3.1	Pag.B13G000578.v3.1	novel.3297	Pag.B07G001479.v3.1	Pag.A07G001578.v3.1
Pag.B09G001227.v3.1	Pag.B12G001319.v3.1	Pag.A01G002561.v3.1	Pag.A16G001227.v3.1	Pag.A10G001689.v3.1
Pag.B01G000112.v3.1	Pag.B06G000352.v3.1	Pag.A09G000285.v3.1	Pag.A09G001412.v3.1	Pag.A05G000127.v3.1
Pag.B04G002016.v3.1	Pag.A02G001790.v3.1	Pag.A01G001843.v3.1	Pag.A18G001379.v3.1	Pag.A05G001337.v3.1
Pag.A01G004974.v3.1	Pag.B04G001731.v3.1	Pag.A09G001423.v3.1	Pag.B05G000022.v3.1	novel.3275
Pag.B15G000751.v3.1	Pag.A16G000342.v3.1	Pag.B08G001632.v3.1	Pag.A05G002478.v3.1	Pag.B07G001081.v3.1
Pag.A08G001869.v3.1	Pag.A06G001768.v3.1	Pag.B10G001204.v3.1	novel.738	Pag.A02G001926.v3.1
Pag.B08G001967.v3.1	Pag.B13G001190.v3.1	Pag.A10G001074.v3.1	Pag.A19G001189.v3.1	novel.2009
Pag.B06G001102.v3.1	Pag.B09G001547.v3.1	Pag.A05G000080.v3.1	Pag.B09G000975.v3.1	Pag.A01G003393.v3.1
Pag.A05G002508.v3.1	Pag.B10G001864.v3.1	Pag.B05G002153.v3.1	Pag.A16G000919.v3.1	Pag.A01G002790.v3.1
Pag.B16G000614.v3.1	Pag.B09G000299.v3.1	Pag.B09G001481.v3.1	Pag.A09G000055.v3.1	Pag.A01G000898.v3.1
Pag.A06G001212.v3.1	Pag.B05G000434.v3.1	Pag.B01G001967.v3.1	Pag.A09G000481.v3.1	Pag.A01G004653.v3.1
Pag.A15G000941.v3.1	Pag.A10G001984.v3.1	novel.3535	Pag.B15G000333.v3.1	Pag.B06G002636.v3.1
novel.498	Pag.A14G000331.v3.1	Pag.A04G001350.v3.1	Pag.A02G001415.v3.1	Pag.B04G002279.v3.1
Pag.B08G002040.v3.1	Pag.B09G000138.v3.1	Pag.B19G001269.v3.1	Pag.A11G001311.v3.1	Pag.A13G000669.v3.1
Pag.A13G000639.v3.1	Pag.B06G002038.v3.1	Pag.B05G002208.v3.1	Pag.B16G000156.v3.1	Pag.A07G001956.v3.1
Pag.B04G001706.v3.1	Pag.B04G001752.v3.1	Pag.B14G000664.v3.1	Pag.A16G001269.v3.1	Pag.B03G001856.v3.1
Pag.A04G002302.v3.1	Pag.A16G000026.v3.1	novel.1907	Pag.A08G002216.v3.1	Pag.A01G000817.v3.1
Pag.A13G000422.v3.1	novel.1414	Pag.A16G000354.v3.1	Pag.A06G001601.v3.1	Pag.B14G001653.v3.1
Pag.B01G001761.v3.1	Pag.A01G005176.v3.1	Pag.A14G001017.v3.1	Pag.A09G000955.v3.1	Pag.B08G000647.v3.1
Pag.A16G001269.v3.1	novel.1015	Pag.B01G002311.v3.1	Pag.B01G004676.v3.1	Pag.A01G003795.v3.1
Pag.A14G001787.v3.1	Pag.A18G001494.v3.1	Pag.A04G000204.v3.1	Pag.B14G000960.v3.1	Pag.A02G001812.v3.1
Pag.B14G001111.v3.1	Pag.A10G001324.v3.1	Pag.B01G000955.v3.1	Pag.A01G001135.v3.1	Pag.A15G000146.v3.1
Pag.B02G002650.v3.1	Pag.A06G002783.v3.1	Pag.B01G004382.v3.1	Pag.A09G000323.v3.1	Pag.A04G000884.v3.1
Pag.A04G001356.v3.1	Pag.A16G001128.v3.1	Pag.B03G001227.v3.1	Pag.A13G001260.v3.1	Pag.A01G001601.v3.1
novel.2164	Pag.A06G000936.v3.1	Pag.A08G001597.v3.1	Pag.A07G002689.v3.1	Pag.B10G001279.v3.1
Pag.B12G001129.v3.1	Pag.A09G000586.v3.1	Pag.B12G000592.v3.1	Pag.B04G000498.v3.1	Pag.A05G002468.v3.1
Pag.B07G000581.v3.1	Pag.A06G001527.v3.1	Pag.A01G002189.v3.1	Pag.B01G003726.v3.1	Pag.A03G001875.v3.1
novel.1472	Pag.B19G000850.v3.1	Pag.B07G001351.v3.1	Pag.A02G000337.v3.1	Pag.A12G000896.v3.1
Pag.A01G002561.v3.1	Pag.A16G000844.v3.1	Pag.A15G000827.v3.1	Pag.B09G000619.v3.1	Pag.B03G002388.v3.1
Pag.B06G002823.v3.1	Pag.B14G001390.v3.1	Pag.B06G000385.v3.1	Pag.B15G000593.v3.1	Pag.A10G001353.v3.1
Pag.B03G000178.v3.1	Pag.B17G000651.v3.1	Pag.A08G002302.v3.1	Pag.A03G001453.v3.1	Pag.A18G001378.v3.1
Pag.A11G000809.v3.1	Pag.B19G000453.v3.1	Pag.A19G000839.v3.1	Pag.B01G000955.v3.1	Pag.B12G001525.v3.1
Pag.B01G000537.v3.1	Pag.B10G001547.v3.1	Pag.B09G001293.v3.1	Pag.B06G001485.v3.1	Pag.B06G001457.v3.1
Pag.B19G001338.v3.1	Pag.B09G001440.v3.1	Pag.A11G000109.v3.1	Pag.B08G001555.v3.1	Pag.B08G002008.v3.1
Pag.A06G000781.v3.1	Pag.B08G000666.v3.1	Pag.B15G000730.v3.1	Pag.A10G002376.v3.1	Pag.A06G002024.v3.1
Pag.A02G000945.v3.1	novel.1907	Pag.A08G001840.v3.1	Pag.B08G001629.v3.1	Pag.B14G001372.v3.1
Pag.B04G000079.v3.1	Pag.B15G000503.v3.1	Pag.B06G000869.v3.1	Pag.B10G001600.v3.1	Pag.B15G000859.v3.1
novel.269	Pag.B15G001291.v3.1	Pag.B01G004633.v3.1	Pag.A05G001917.v3.1	Pag.B15G000625.v3.1
Pag.B04G001167.v3.1	Pag.B06G000681.v3.1	Pag.B09G001113.v3.1	Pag.B04G001731.v3.1	Pag.A19G000594.v3.1
Pag.A02G000514.v3.1	Pag.A10G001567.v3.1	Pag.B06G002233.v3.1	Pag.B16G000783.v3.1	Pag.A13G000971.v3.1
Pag.A18G000237.v3.1	Pag.B08G001138.v3.1	Pag.B09G001026.v3.1	Pag.A15G000968.v3.1	Pag.A04G000515.v3.1
Pag.A09G000605.v3.1	Pag.A02G001051.v3.1	Pag.A10G001416.v3.1	Pag.A10G002187.v3.1	Pag.B19G000460.v3.1
Pag.A14G001484.v3.1	Pag.A14G001553.v3.1	Pag.B01G004080.v3.1	Pag.A14G000833.v3.1	Pag.B13G001190.v3.1
Pag.A03G001875.v3.1	Pag.A15G000945.v3.1	Pag.A01G001748.v3.1	Pag.B01G003037.v3.1	Pag.A10G001446.v3.1
Pag.B11G000203.v3.1	Pag.A02G000362.v3.1	Pag.B07G001272.v3.1	Pag.B13G001275.v3.1	Pag.B07G001351.v3.1
Pag.B14G000664.v3.1	Pag.B10G000074.v3.1	Pag.B19G001099.v3.1	novel.3066	Pag.A08G001724.v3.1
Pag.A18G001136.v3.1	Pag.B06G000805.v3.1	Pag.A01G003540.v3.1	Pag.A18G001507.v3.1	Pag.B02G000927.v3.1
Pag.B13G000637.v3.1	Pag.A05G001782.v3.1	Pag.B01G003417.v3.1	Pag.B03G002137.v3.1	Pag.A05G000580.v3.1
Pag.A10G001602.v3.1	Pag.A01G001876.v3.1	Pag.A16G001202.v3.1	Pag.A15G000716.v3.1	Pag.B17G001305.v3.1
Pag.A18G001415.v3.1	Pag.B17G000280.v3.1	Pag.B07G000468.v3.1	Pag.A13G000362.v3.1	Pag.B07G000509.v3.1
Pag.B12G001346.v3.1	Pag.A06G002255.v3.1	Pag.A04G000810.v3.1	Pag.A01G001843.v3.1	Pag.B16G001420.v3.1
Pag.B01G002732.v3.1	Pag.A08G001792.v3.1	Pag.B04G001915.v3.1	novel.2563	Pag.B08G001240.v3.1
Pag.B14G000196.v3.1	Pag.B03G002269.v3.1	Pag.A02G000054.v3.1	Pag.B19G001239.v3.1	Pag.B04G000127.v3.1
Pag.B14G000246.v3.1	Pag.B08G001196.v3.1	novel.404	Pag.A17G000027.v3.1	Pag.A13G000650.v3.1
Pag.B15G001177.v3.1	Pag.B13G000069.v3.1	Pag.B13G000118.v3.1	Pag.A04G000482.v3.1	Pag.B04G000034.v3.1
Pag.A07G002543.v3.1	Pag.B18G000966.v3.1	Pag.A18G000488.v3.1	Pag.A18G000371.v3.1	Pag.A10G002011.v3.1
Pag.B09G001077.v3.1	Pag.B08G001807.v3.1	Pag.B10G001864.v3.1	Pag.A16G000186.v3.1	Pag.B01G003135.v3.1
Pag.B10G000710.v3.1	Pag.A16G000582.v3.1	Pag.B08G000826.v3.1	Pag.B05G001623.v3.1	Pag.A11G000524.v3.1
Pag.B14G001035.v3.1	Pag.B14G000673.v3.1	Pag.A05G000731.v3.1	Pag.A04G002176.v3.1	Pag.A11G000737.v3.1
Pag.B06G000653.v3.1	Pag.A16G000239.v3.1	Pag.B13G001190.v3.1	Pag.A01G000325.v3.1	Pag.A04G001629.v3.1
Pag.A01G001843.v3.1	Pag.A01G003795.v3.1	Pag.B15G001291.v3.1	Pag.A19G000753.v3.1	Pag.A02G002257.v3.1
Pag.B06G002592.v3.1	Pag.A14G001709.v3.1	Pag.A16G000234.v3.1	Pag.B17G000846.v3.1	Pag.A15G000801.v3.1
novel.1147	Pag.A01G001631.v3.1	Pag.B03G001031.v3.1	Pag.B03G001227.v3.1	novel.171
Pag.B15G000503.v3.1	Pag.B08G000923.v3.1	novel.1039	Pag.A08G001722.v3.1	novel.498
Pag.B01G003548.v3.1	novel.938	Pag.A15G001456.v3.1	Pag.A11G001062.v3.1	Pag.B19G000870.v3.1
Pag.A08G002074.v3.1	Pag.A08G001597.v3.1	Pag.A06G002358.v3.1	Pag.B07G001415.v3.1	Pag.A06G002430.v3.1
novel.308	Pag.A17G000564.v3.1	Pag.A05G001619.v3.1	Pag.A01G000368.v3.1	Pag.A08G002033.v3.1
Pag.B12G001455.v3.1	Pag.B05G000762.v3.1	Pag.B16G001247.v3.1	Pag.B03G001098.v3.1	Pag.B10G000348.v3.1
Pag.A06G002202.v3.1	Pag.B06G001647.v3.1	Pag.A15G000974.v3.1	Pag.A01G004048.v3.1	Pag.B05G002523.v3.1
Pag.A16G001271.v3.1	Pag.B01G002562.v3.1	Pag.A12G000896.v3.1	Pag.A03G002327.v3.1	Pag.B17G000236.v3.1
Pag.A01G000750.v3.1	Pag.A06G000452.v3.1	Pag.B04G000464.v3.1	Pag.B08G000706.v3.1	Pag.B03G002397.v3.1
Pag.A16G000112.v3.1	Pag.A15G001173.v3.1	novel.1964	Pag.B04G001832.v3.1	Pag.B04G000426.v3.1
Pag.A05G002169.v3.1	Pag.A19G001018.v3.1	Pag.A06G002202.v3.1	Pag.A04G001703.v3.1	Pag.A01G003336.v3.1
Pag.B19G000836.v3.1	Pag.A13G001082.v3.1	Pag.A10G001777.v3.1	Pag.A06G002255.v3.1	Pag.B05G002111.v3.1
Pag.B14G001355.v3.1	Pag.A03G001532.v3.1	Pag.A01G001586.v3.1	Pag.A15G000941.v3.1	Pag.B16G000152.v3.1
Pag.A09G000634.v3.1	Pag.A01G004042.v3.1	Pag.B07G000525.v3.1	Pag.B09G000876.v3.1	novel.3614
Pag.A04G000057.v3.1	Pag.B07G001120.v3.1	Pag.B13G000597.v3.1	Pag.A11G000196.v3.1	novel.317
Pag.B14G000420.v3.1	Pag.B13G000209.v3.1	Pag.A12G000945.v3.1	novel.2256	Pag.B05G001227.v3.1
Pag.A03G001965.v3.1	Pag.B01G002903.v3.1	Pag.A09G001293.v3.1	Pag.A09G000426.v3.1	Pag.B05G001855.v3.1
Pag.B05G000979.v3.1	Pag.A10G001446.v3.1	Pag.B13G001008.v3.1	Pag.A10G001567.v3.1	Pag.B10G001437.v3.1
Pag.B13G000917.v3.1	Pag.B01G002732.v3.1	Pag.A08G002216.v3.1	Pag.A04G000515.v3.1	Pag.A09G001526.v3.1
Pag.A01G004392.v3.1	Pag.A04G002158.v3.1	Pag.B09G001368.v3.1	Pag.A01G003336.v3.1	Pag.B08G001758.v3.1
Pag.A19G001055.v3.1	Pag.B01G003726.v3.1	Pag.A19G001157.v3.1	Pag.A01G002561.v3.1	Pag.A05G001920.v3.1
Pag.B01G000920.v3.1	Pag.A14G001017.v3.1	Pag.A09G001417.v3.1	Pag.A06G001553.v3.1	novel.1027
Pag.B04G002282.v3.1	Pag.B12G001073.v3.1	Pag.A04G000057.v3.1	Pag.A06G000666.v3.1	Pag.A01G004562.v3.1
Pag.A11G001180.v3.1	Pag.B13G000448.v3.1	novel.2234	Pag.A04G000508.v3.1	Pag.B08G002049.v3.1
Pag.A06G001627.v3.1	Pag.A01G000396.v3.1	novel.2354	Pag.A16G000354.v3.1	Pag.A01G000466.v3.1
Pag.A05G002468.v3.1	Pag.B01G000955.v3.1	Pag.A02G001893.v3.1	Pag.B10G001212.v3.1	Pag.A01G001387.v3.1
Pag.A14G001368.v3.1	Pag.B05G001262.v3.1	Pag.B19G000609.v3.1	Pag.A06G002715.v3.1	Pag.A02G002161.v3.1
Pag.B15G001251.v3.1	Pag.B19G001197.v3.1	Pag.B06G000293.v3.1	Pag.B01G003419.v3.1	Pag.B08G000514.v3.1
Pag.B12G001073.v3.1	Pag.A06G002024.v3.1	Pag.A03G002202.v3.1	Pag.B15G001179.v3.1	Pag.A04G001764.v3.1
Pag.B10G000426.v3.1	Pag.A15G000941.v3.1	Pag.A06G002328.v3.1	Pag.A06G002009.v3.1	Pag.B16G000155.v3.1
novel.2646	Pag.A19G000735.v3.1	Pag.A19G001189.v3.1	Pag.A16G001211.v3.1	Pag.A14G000398.v3.1
Pag.B06G002233.v3.1	Pag.A11G001609.v3.1	Pag.B12G001420.v3.1	Pag.B10G000837.v3.1	Pag.A18G001404.v3.1
novel.3439	Pag.B07G000552.v3.1	Pag.B16G000391.v3.1	Pag.A06G003011.v3.1	Pag.A06G002821.v3.1
Pag.B06G002692.v3.1	Pag.A16G000637.v3.1	Pag.A05G002468.v3.1	Pag.B16G001144.v3.1	Pag.B08G002002.v3.1
Pag.A03G001541.v3.1	Pag.B01G002702.v3.1	Pag.B01G001747.v3.1	Pag.A01G003710.v3.1	Pag.A01G001846.v3.1
Pag.B15G000443.v3.1	Pag.B10G001201.v3.1	Pag.A13G000780.v3.1	Pag.B13G000448.v3.1	Pag.B13G000597.v3.1
Pag.A16G000342.v3.1	Pag.A02G001067.v3.1	Pag.A11G001664.v3.1	Pag.A01G001054.v3.1	Pag.B03G001561.v3.1
Pag.B07G000060.v3.1	Pag.B14G001410.v3.1	Pag.A01G004013.v3.1	Pag.A15G000337.v3.1	Pag.A09G000094.v3.1
Pag.A01G003296.v3.1	Pag.B04G000035.v3.1	Pag.A09G000323.v3.1	Pag.A01G000935.v3.1	Pag.A08G001840.v3.1
Pag.B06G002150.v3.1	Pag.A08G001594.v3.1	Pag.B08G001256.v3.1	Pag.B06G000095.v3.1	Pag.A01G000935.v3.1
Pag.A09G000200.v3.1	novel.1472	Pag.A06G001860.v3.1	Pag.B06G001688.v3.1	Pag.B14G001299.v3.1
Pag.A16G000844.v3.1	Pag.B10G000808.v3.1	Pag.A08G001548.v3.1	Pag.B16G000861.v3.1	Pag.B01G002647.v3.1
Pag.A01G004286.v3.1	Pag.A10G001679.v3.1	Pag.B01G000275.v3.1	Pag.A09G000130.v3.1	Pag.A11G000619.v3.1
Pag.B15G000622.v3.1	Pag.B06G001073.v3.1	Pag.A13G000362.v3.1	Pag.B10G001238.v3.1	Pag.B04G000239.v3.1
Pag.A05G002546.v3.1	novel.2045	Pag.B15G001123.v3.1	Pag.B06G001261.v3.1	Pag.B07G001274.v3.1
Pag.A11G001316.v3.1	Pag.A05G001920.v3.1	Pag.A06G001092.v3.1	Pag.A02G002114.v3.1	Pag.B10G000955.v3.1
Pag.B08G001897.v3.1	novel.1964	Pag.B09G000388.v3.1	Pag.B09G001293.v3.1	novel.1916
Pag.B05G001966.v3.1	Pag.A18G000531.v3.1	Pag.A02G000337.v3.1	Pag.A01G000373.v3.1	Pag.A04G000723.v3.1
Pag.A06G000603.v3.1	Pag.A08G002302.v3.1	Pag.A19G001222.v3.1	Pag.A02G001926.v3.1	Pag.A06G002665.v3.1
Pag.B10G000011.v3.1	Pag.B15G000796.v3.1	Pag.B15G000707.v3.1	Pag.A02G002196.v3.1	Pag.B05G001340.v3.1
Pag.B04G000526.v3.1	Pag.A10G002629.v3.1	Pag.A04G000251.v3.1	Pag.A08G000881.v3.1	Pag.A09G000442.v3.1
Pag.B08G001501.v3.1	Pag.B07G000031.v3.1	Pag.A04G002024.v3.1	Pag.B06G002093.v3.1	Pag.B03G000802.v3.1
Pag.A05G001670.v3.1	Pag.B19G000858.v3.1	Pag.A01G003404.v3.1	Pag.A11G001183.v3.1	Pag.A10G000753.v3.1
Pag.A09G000285.v3.1	Pag.B15G001251.v3.1	Pag.A06G000936.v3.1	Pag.A19G001222.v3.1	Pag.B09G000359.v3.1
Pag.B02G002153.v3.1	Pag.A06G001183.v3.1	Pag.B04G000526.v3.1	Pag.B13G000744.v3.1	Pag.B08G000722.v3.1
Pag.B13G000861.v3.1	Pag.B01G003945.v3.1	novel.1535	Pag.A01G004682.v3.1	novel.1015
Pag.B09G001166.v3.1	Pag.B07G001010.v3.1	Pag.B03G000586.v3.1	Pag.A05G002502.v3.1	Pag.B07G000611.v3.1
Pag.B12G000565.v3.1	Pag.B08G000838.v3.1	Pag.B06G002108.v3.1	Pag.B01G000104.v3.1	Pag.A13G000474.v3.1
Pag.B11G000369.v3.1	Pag.A11G001316.v3.1	Pag.A10G002252.v3.1	Pag.A04G002359.v3.1	Pag.B01G003631.v3.1
novel.2858	Pag.A04G002221.v3.1	Pag.A01G001321.v3.1	Pag.B18G001274.v3.1	Pag.B02G002763.v3.1
Pag.A06G000315.v3.1	Pag.A18G000840.v3.1	Pag.B02G002763.v3.1	Pag.B16G000954.v3.1	Pag.B10G000940.v3.1
Pag.B04G001674.v3.1	Pag.A04G000453.v3.1	Pag.A01G001054.v3.1	Pag.A01G000396.v3.1	Pag.A14G001619.v3.1
Pag.B02G001103.v3.1	Pag.A06G000315.v3.1	Pag.A11G001609.v3.1	Pag.A02G000923.v3.1	Pag.A15G000945.v3.1
Pag.B01G000791.v3.1	Pag.B04G000477.v3.1	Pag.A05G002418.v3.1	Pag.B01G000882.v3.1	Pag.B01G002542.v3.1
Pag.B01G003482.v3.1	Pag.B01G001621.v3.1	Pag.A18G000684.v3.1	Pag.B10G002208.v3.1	Pag.A02G001187.v3.1
Pag.B15G000565.v3.1	Pag.A02G000120.v3.1	Pag.B16G001239.v3.1	Pag.A15G001454.v3.1	Pag.A10G001481.v3.1
Pag.B19G000050.v3.1	Pag.A05G001303.v3.1	Pag.A02G001415.v3.1	Pag.B03G002360.v3.1	Pag.B01G003848.v3.1
Pag.A11G000751.v3.1	Pag.A15G000367.v3.1	Pag.A02G000120.v3.1	Pag.A05G001119.v3.1	novel.1360
Pag.A06G001458.v3.1	Pag.B01G002873.v3.1	Pag.A04G000733.v3.1	Pag.B06G000352.v3.1	Pag.A01G000415.v3.1
Pag.B01G004182.v3.1	Pag.B19G000777.v3.1	Pag.B09G001459.v3.1	Pag.B01G001621.v3.1	Pag.A03G000874.v3.1
Pag.A01G004480.v3.1	Pag.B08G001757.v3.1	Pag.A10G001688.v3.1	Pag.B13G001174.v3.1	Pag.A06G001846.v3.1
Pag.B04G001927.v3.1	Pag.B15G000904.v3.1	Pag.B06G001655.v3.1	Pag.A09G000655.v3.1	Pag.B18G001365.v3.1
Pag.B05G001326.v3.1	novel.2566	novel.757	novel.1389	Pag.A06G002746.v3.1
Pag.A10G001967.v3.1	Pag.A06G001551.v3.1	Pag.B06G000648.v3.1	Pag.B06G002261.v3.1	Pag.B05G002208.v3.1
Pag.A17G000863.v3.1	Pag.A03G001047.v3.1	Pag.B05G002060.v3.1	Pag.A01G001547.v3.1	novel.1406
Pag.B08G001126.v3.1	Pag.B05G000249.v3.1	Pag.A04G002158.v3.1	Pag.A02G000054.v3.1	Pag.A08G000914.v3.1
Pag.B05G002641.v3.1	Pag.B09G001312.v3.1	Pag.B10G002468.v3.1	Pag.A02G002529.v3.1	Pag.A02G001621.v3.1
Pag.B01G003980.v3.1	Pag.B08G001999.v3.1	Pag.B07G000031.v3.1	Pag.B05G000496.v3.1	Pag.A06G000738.v3.1
Pag.B14G001527.v3.1	novel.1422	Pag.A10G002094.v3.1	Pag.A14G001816.v3.1	Pag.A17G000386.v3.1
Pag.A02G001187.v3.1	Pag.A13G000347.v3.1	Pag.B05G001146.v3.1	Pag.B12G000350.v3.1	Pag.A06G001131.v3.1
Pag.A01G003288.v3.1	Pag.A05G001619.v3.1	Pag.A06G001183.v3.1	Pag.B09G001312.v3.1	novel.1031
Pag.B05G000866.v3.1	Pag.B04G001582.v3.1	Pag.B13G001275.v3.1	Pag.B01G002067.v3.1	Pag.A14G001525.v3.1
Pag.B03G000182.v3.1	Pag.B14G001280.v3.1	Pag.B05G001374.v3.1	Pag.A03G001542.v3.1	Pag.B07G000167.v3.1
Pag.A05G000509.v3.1	Pag.A11G001062.v3.1	Pag.B04G001153.v3.1	Pag.B14G001354.v3.1	Pag.B01G000362.v3.1
Pag.A01G001321.v3.1	Pag.A06G002968.v3.1	Pag.B15G000593.v3.1	Pag.A13G001427.v3.1	Pag.B15G000715.v3.1
novel.1288	Pag.B03G000910.v3.1	Pag.B06G000165.v3.1	Pag.B10G001223.v3.1	Pag.B04G000655.v3.1
novel.1721	Pag.B14G001332.v3.1	Pag.B19G000795.v3.1	Pag.B01G000155.v3.1	Pag.A06G001710.v3.1
Pag.A19G000532.v3.1	Pag.A11G001127.v3.1	Pag.B07G001511.v3.1	Pag.A10G001098.v3.1	Pag.B16G001299.v3.1
Pag.B03G000923.v3.1	Pag.A18G000251.v3.1	Pag.A15G000941.v3.1	Pag.B12G000554.v3.1	Pag.B04G001716.v3.1
Pag.B03G000664.v3.1	Pag.A13G001124.v3.1	Pag.B13G000069.v3.1	Pag.A05G001933.v3.1	Pag.A07G002866.v3.1
Pag.A04G001115.v3.1	Pag.B01G003417.v3.1	Pag.B05G000456.v3.1	Pag.B01G001957.v3.1	Pag.A10G001223.v3.1
Pag.B01G001107.v3.1	Pag.A02G000828.v3.1	Pag.A01G002790.v3.1	Pag.A04G000407.v3.1	Pag.A13G000616.v3.1
Pag.B05G001262.v3.1	Pag.A10G001351.v3.1	Pag.A11G001364.v3.1	Pag.A01G003404.v3.1	Pag.B19G001358.v3.1
Pag.B15G000736.v3.1	Pag.A14G000935.v3.1	Pag.B18G000684.v3.1	Pag.A06G002430.v3.1	Pag.A18G000693.v3.1
Pag.B03G001152.v3.1	Pag.A06G001846.v3.1	Pag.B14G001715.v3.1	Pag.B06G000633.v3.1	Pag.A08G000680.v3.1
Pag.A10G000882.v3.1	Pag.A02G000879.v3.1	Pag.A02G001497.v3.1	Pag.B01G003910.v3.1	Pag.A04G001545.v3.1
Pag.A04G002018.v3.1	Pag.A05G002505.v3.1	Pag.A09G001510.v3.1	Pag.B09G000388.v3.1	Pag.B10G000625.v3.1
Pag.A14G001486.v3.1	Pag.A01G001398.v3.1	Pag.B08G001872.v3.1	Pag.A19G001109.v3.1	novel.1819
Pag.A10G002012.v3.1	Pag.B01G004497.v3.1	Pag.A09G000159.v3.1	novel.1178	Pag.A03G001532.v3.1
Pag.B14G000673.v3.1	Pag.A01G003288.v3.1	Pag.B06G000095.v3.1	Pag.A04G001745.v3.1	Pag.B08G001833.v3.1
Pag.B01G001350.v3.1	Pag.A04G000884.v3.1	Pag.A02G000300.v3.1	Pag.B10G000023.v3.1	Pag.B13G001530.v3.1
Pag.B05G002180.v3.1	Pag.A09G000055.v3.1	Pag.A09G001064.v3.1	Pag.B05G002645.v3.1	Pag.B05G002485.v3.1
Pag.B08G001756.v3.1	Pag.A01G001703.v3.1	Pag.B02G002708.v3.1	Pag.A09G001353.v3.1	Pag.A05G001826.v3.1
Pag.A19G000922.v3.1	Pag.B15G000514.v3.1	Pag.A19G000761.v3.1	Pag.B16G000946.v3.1	Pag.B14G001013.v3.1
Pag.B01G002956.v3.1	Pag.A14G000357.v3.1	Pag.B05G001262.v3.1	Pag.B05G000766.v3.1	Pag.A18G000274.v3.1
novel.2859	novel.3829	Pag.A10G000607.v3.1	Pag.A09G000094.v3.1	Pag.B18G000415.v3.1
Pag.B01G001708.v3.1	Pag.B12G000568.v3.1	Pag.B06G002636.v3.1	Pag.A16G001361.v3.1	Pag.A08G001200.v3.1
Pag.A10G001074.v3.1	Pag.B15G000033.v3.1	Pag.A10G002313.v3.1	Pag.A04G001714.v3.1	Pag.A08G001597.v3.1
Pag.A14G001631.v3.1	Pag.A11G001183.v3.1	Pag.B13G000209.v3.1	Pag.B06G000215.v3.1	Pag.A01G003997.v3.1
Pag.B06G002367.v3.1	Pag.A10G001357.v3.1	Pag.B01G003562.v3.1	Pag.A02G000165.v3.1	Pag.B19G001256.v3.1
Pag.A15G000517.v3.1	Pag.B02G001376.v3.1	Pag.B15G000384.v3.1	Pag.A04G002297.v3.1	Pag.A04G000664.v3.1
Pag.B13G000118.v3.1	Pag.A06G000241.v3.1	Pag.B03G001241.v3.1	Pag.B05G001295.v3.1	Pag.A02G000182.v3.1
Pag.A04G000508.v3.1	Pag.B14G001462.v3.1	Pag.B03G002370.v3.1	Pag.B07G000665.v3.1	Pag.B08G000369.v3.1
novel.788	Pag.B01G000274.v3.1	Pag.B08G002002.v3.1	Pag.A19G000501.v3.1	Pag.B01G001088.v3.1
Pag.B01G003368.v3.1	Pag.B05G002512.v3.1	Pag.B02G002296.v3.1	Pag.B16G000193.v3.1	Pag.B01G003200.v3.1
Pag.B08G000399.v3.1	Pag.A08G002451.v3.1	Pag.B09G000118.v3.1	Pag.B01G004272.v3.1	Pag.B03G001633.v3.1
Pag.B14G001354.v3.1	novel.414	Pag.A08G001268.v3.1	Pag.B03G000904.v3.1	Pag.B09G000225.v3.1
Pag.B13G000578.v3.1	Pag.A15G000716.v3.1	Pag.A01G000935.v3.1	Pag.B05G001136.v3.1	Pag.A02G001259.v3.1
Pag.B13G000049.v3.1	Pag.A05G001789.v3.1	novel.2228	Pag.A14G000325.v3.1	Pag.B06G000419.v3.1
Pag.A04G001976.v3.1	Pag.A18G000389.v3.1	novel.317	Pag.B12G000834.v3.1	Pag.A01G002720.v3.1
Pag.B05G000012.v3.1	novel.3535	Pag.A04G000864.v3.1	novel.2820	novel.1748
Pag.B18G001312.v3.1	Pag.A04G001707.v3.1	Pag.B16G001254.v3.1	Pag.A01G003997.v3.1	Pag.B14G001715.v3.1
novel.317	Pag.A06G002096.v3.1	Pag.A10G001676.v3.1	Pag.A16G000237.v3.1	Pag.A06G002799.v3.1
Pag.A18G000608.v3.1	Pag.A16G000919.v3.1	Pag.A18G001507.v3.1	Pag.B17G000315.v3.1	Pag.A08G001722.v3.1
Pag.B09G000424.v3.1	Pag.B09G001556.v3.1	Pag.B08G001196.v3.1	Pag.A19G001186.v3.1	Pag.B01G001182.v3.1
Pag.B01G001182.v3.1	novel.317	Pag.A02G000923.v3.1	Pag.A05G000286.v3.1	Pag.A04G001334.v3.1
novel.369	Pag.A15G001430.v3.1	Pag.B04G000127.v3.1	Pag.A01G002556.v3.1	Pag.A01G004227.v3.1
Pag.A10G001110.v3.1	Pag.A18G000887.v3.1	Pag.B05G001742.v3.1	Pag.B05G002124.v3.1	Pag.B13G001571.v3.1
Pag.A01G005176.v3.1	Pag.A10G002685.v3.1	Pag.B03G002093.v3.1	Pag.A09G000324.v3.1	Pag.A13G001055.v3.1
Pag.A08G000948.v3.1	Pag.A19G000752.v3.1	Pag.A02G001483.v3.1	Pag.A19G001344.v3.1	Pag.B09G001547.v3.1
Pag.A15G000945.v3.1	Pag.A15G001445.v3.1	novel.2646	Pag.B14G000419.v3.1	Pag.A14G001729.v3.1
Pag.A04G000515.v3.1	Pag.A01G003455.v3.1	Pag.A04G001821.v3.1	Pag.B14G000664.v3.1	Pag.B01G002243.v3.1
Pag.A06G000852.v3.1	Pag.A19G001109.v3.1	Pag.A11G000288.v3.1	Pag.A08G001840.v3.1	Pag.B06G001901.v3.1
Pag.A06G000749.v3.1	Pag.A01G002769.v3.1	Pag.A15G000032.v3.1	Pag.B08G000826.v3.1	novel.1344
Pag.B01G003369.v3.1	Pag.A18G001059.v3.1	Pag.B15G000438.v3.1	Pag.B19G001187.v3.1	Pag.A01G003455.v3.1
Pag.B01G003945.v3.1	Pag.B13G000487.v3.1	Pag.A13G000483.v3.1	Pag.B06G001976.v3.1	Pag.A16G000919.v3.1
Pag.B04G001153.v3.1	Pag.B12G001420.v3.1	Pag.A02G001222.v3.1	Pag.B06G000571.v3.1	Pag.A13G000037.v3.1
Pag.B03G000648.v3.1	Pag.A10G002515.v3.1	Pag.B05G001966.v3.1	Pag.B04G001104.v3.1	Pag.A06G000941.v3.1
Pag.A05G002351.v3.1	Pag.B06G002100.v3.1	Pag.A18G001136.v3.1	Pag.B04G001054.v3.1	novel.1209
Pag.B08G000514.v3.1	Pag.B19G000609.v3.1	novel.3758	Pag.B13G000209.v3.1	Pag.B14G000984.v3.1
Pag.B04G000399.v3.1	Pag.A04G002243.v3.1	Pag.B15G000796.v3.1	Pag.B15G000503.v3.1	Pag.A06G002328.v3.1
Pag.A05G001619.v3.1	novel.1699	Pag.A08G001290.v3.1	Pag.A06G002202.v3.1	Pag.A19G001411.v3.1
Pag.B07G001351.v3.1	Pag.A13G000841.v3.1	Pag.A11G001183.v3.1	Pag.B03G001078.v3.1	Pag.B10G002038.v3.1
Pag.A17G001529.v3.1	Pag.B13G001556.v3.1	Pag.B08G001148.v3.1	Pag.B14G000325.v3.1	Pag.B07G000191.v3.1
Pag.A09G000807.v3.1	Pag.B19G000265.v3.1	Pag.A14G001729.v3.1	Pag.B10G001098.v3.1	Pag.B01G003172.v3.1
Pag.B10G001786.v3.1	Pag.A04G001272.v3.1	Pag.A09G000409.v3.1	Pag.B04G001600.v3.1	Pag.A13G000217.v3.1
Pag.B07G000184.v3.1	Pag.A15G000885.v3.1	Pag.A02G001926.v3.1	Pag.B03G000967.v3.1	Pag.B01G001496.v3.1
Pag.B05G001857.v3.1	Pag.A02G001893.v3.1	Pag.A08G001221.v3.1	Pag.A16G000342.v3.1	Pag.B14G000325.v3.1
Pag.B12G001611.v3.1	Pag.A08G001548.v3.1	Pag.B01G003726.v3.1	novel.2255	Pag.A01G000539.v3.1
Pag.B03G000564.v3.1	Pag.B14G001625.v3.1	Pag.B05G002124.v3.1	novel.1897	Pag.B01G003167.v3.1
Pag.A01G000262.v3.1	Pag.A10G001257.v3.1	Pag.A06G001060.v3.1	Pag.B05G000456.v3.1	Pag.A04G001490.v3.1
Pag.A08G000563.v3.1	Pag.A06G002210.v3.1	novel.110	Pag.B03G001633.v3.1	Pag.A12G000944.v3.1
Pag.B02G002125.v3.1	Pag.B03G001588.v3.1	Pag.A16G001128.v3.1	Pag.B06G002606.v3.1	Pag.B01G004083.v3.1
Pag.B06G000672.v3.1	novel.2234	Pag.B06G000352.v3.1	Pag.A04G000997.v3.1	Pag.B01G003417.v3.1
Pag.A03G002092.v3.1	Pag.B03G001811.v3.1	Pag.A10G001324.v3.1	Pag.A06G000315.v3.1	Pag.A19G001198.v3.1
Pag.B01G001649.v3.1	Pag.B04G002190.v3.1	Pag.A15G001423.v3.1	Pag.A10G000289.v3.1	novel.1985
Pag.A10G001160.v3.1	Pag.B06G001127.v3.1	Pag.A11G001494.v3.1	Pag.B03G001954.v3.1	Pag.B12G001500.v3.1
Pag.A15G000674.v3.1	Pag.A10G000235.v3.1	Pag.B15G000514.v3.1	Pag.B18G001265.v3.1	Pag.B08G001555.v3.1
Pag.A02G000336.v3.1	Pag.A06G001293.v3.1	Pag.A10G001306.v3.1	Pag.B01G003945.v3.1	Pag.B10G000606.v3.1
Pag.A10G002313.v3.1	Pag.B14G001623.v3.1	Pag.A02G002114.v3.1	Pag.B04G000205.v3.1	Pag.B10G000274.v3.1
Pag.A02G002518.v3.1	Pag.B08G001833.v3.1	Pag.A01G001686.v3.1	Pag.A08G000499.v3.1	Pag.B01G004497.v3.1
Pag.B03G001810.v3.1	Pag.B02G001224.v3.1	Pag.A19G001055.v3.1	Pag.A02G000775.v3.1	Pag.B01G001493.v3.1
Pag.B09G000296.v3.1	Pag.A15G000809.v3.1	Pag.B16G000065.v3.1	Pag.B01G001722.v3.1	Pag.B01G004460.v3.1
Pag.B19G000862.v3.1	Pag.A02G002628.v3.1	Pag.A18G001360.v3.1	Pag.A05G001882.v3.1	novel.2435
Pag.B03G000967.v3.1	Pag.B16G000946.v3.1	Pag.A01G001176.v3.1	Pag.B03G001731.v3.1	Pag.A01G003860.v3.1
Pag.A11G001567.v3.1	Pag.A01G001297.v3.1	Pag.A01G004622.v3.1	Pag.A01G001218.v3.1	Pag.B07G000451.v3.1
Pag.B04G000834.v3.1	Pag.A09G001534.v3.1	Pag.B01G003736.v3.1	Pag.B08G001455.v3.1	Pag.A01G001648.v3.1
novel.1361	Pag.A07G002543.v3.1	novel.1703	Pag.A15G000922.v3.1	Pag.B06G002264.v3.1
Pag.B10G000433.v3.1	Pag.A10G000848.v3.1	Pag.A05G002401.v3.1	Pag.A05G000247.v3.1	Pag.B02G002617.v3.1
Pag.A08G000913.v3.1	Pag.B01G004608.v3.1	Pag.A16G000067.v3.1	Pag.A02G002533.v3.1	novel.914
Pag.A11G000196.v3.1	Pag.B16G001144.v3.1	novel.2397	novel.1307	Pag.A01G004793.v3.1
Pag.A08G001005.v3.1	Pag.B19G001066.v3.1	Pag.A18G000212.v3.1	Pag.B10G001605.v3.1	Pag.B01G002476.v3.1
Pag.B03G001350.v3.1	Pag.B19G001099.v3.1	Pag.A08G001849.v3.1	Pag.A16G000239.v3.1	Pag.A01G001360.v3.1
novel.3128	Pag.A16G000067.v3.1	Pag.A11G000502.v3.1	Pag.B15G000033.v3.1	Pag.A14G001281.v3.1
Pag.B16G000818.v3.1	novel.669	Pag.B08G000685.v3.1	Pag.A15G000827.v3.1	novel.1414
Pag.A06G002522.v3.1	Pag.A02G000923.v3.1	Pag.A13G000841.v3.1	Pag.B18G000684.v3.1	Pag.A11G000849.v3.1
Pag.A11G001202.v3.1	Pag.A13G000872.v3.1	Pag.A15G000039.v3.1	Pag.B04G002248.v3.1	Pag.B16G001233.v3.1
Pag.B06G001127.v3.1	Pag.A02G002615.v3.1	Pag.A01G001297.v3.1	Pag.A13G001210.v3.1	Pag.B10G000061.v3.1
Pag.A05G001487.v3.1	Pag.B01G000959.v3.1	Pag.A05G002087.v3.1	Pag.A02G001087.v3.1	Pag.A15G001017.v3.1
Pag.A14G001063.v3.1	Pag.B03G002335.v3.1	Pag.B01G000882.v3.1	Pag.A11G001202.v3.1	Pag.A02G000245.v3.1
Pag.A08G001212.v3.1	Pag.B04G002248.v3.1	Pag.A18G000220.v3.1	Pag.B10G001547.v3.1	Pag.B05G001559.v3.1
Pag.B06G002498.v3.1	Pag.A08G000486.v3.1	novel.1897	Pag.A02G001893.v3.1	Pag.A17G000655.v3.1
Pag.B14G001688.v3.1	Pag.A10G001416.v3.1	Pag.B01G001621.v3.1	Pag.A08G001157.v3.1	Pag.B01G002757.v3.1
Pag.A05G002505.v3.1	novel.726	Pag.B08G001291.v3.1	Pag.A16G001260.v3.1	novel.2245
Pag.A01G002235.v3.1	Pag.B01G001307.v3.1	Pag.B04G001731.v3.1	Pag.A02G001493.v3.1	Pag.A14G001544.v3.1
Pag.A16G001002.v3.1	Pag.B08G001501.v3.1	Pag.B01G000995.v3.1	Pag.A14G000328.v3.1	Pag.A01G000397.v3.1
Pag.A01G001269.v3.1	Pag.A06G001622.v3.1	Pag.A14G000265.v3.1	Pag.B02G002111.v3.1	Pag.A04G000864.v3.1
Pag.A04G002314.v3.1	Pag.B05G000800.v3.1	Pag.A02G000245.v3.1	Pag.A01G004148.v3.1	Pag.A01G001251.v3.1
Pag.B04G000122.v3.1	Pag.B13G000637.v3.1	Pag.B06G001712.v3.1	Pag.B01G001285.v3.1	Pag.B10G000336.v3.1
Pag.B18G001388.v3.1	Pag.B06G000287.v3.1	Pag.A14G001816.v3.1	Pag.B01G003975.v3.1	Pag.A18G001223.v3.1
Pag.A10G001257.v3.1	Pag.B03G001838.v3.1	Pag.A16G000634.v3.1	Pag.A04G002243.v3.1	Pag.B16G000818.v3.1
Pag.B01G003054.v3.1	Pag.A02G002241.v3.1	Pag.B06G002564.v3.1	Pag.B14G001327.v3.1	Pag.B01G003980.v3.1
novel.3535	Pag.B05G000823.v3.1	Pag.B09G000392.v3.1	Pag.B04G002118.v3.1	Pag.B14G000592.v3.1
Pag.B09G000342.v3.1	Pag.B01G001529.v3.1	Pag.B15G000847.v3.1	Pag.B01G000797.v3.1	Pag.B12G001420.v3.1
Pag.B01G003941.v3.1	Pag.B13G000861.v3.1	Pag.A16G000582.v3.1	Pag.B06G000287.v3.1	Pag.A05G001702.v3.1
Pag.A18G000413.v3.1	Pag.A06G000929.v3.1	Pag.A08G001748.v3.1	Pag.B19G001331.v3.1	Pag.A06G001882.v3.1
Pag.B13G000755.v3.1	Pag.B18G000684.v3.1	Pag.A17G000564.v3.1	novel.2066	Pag.A13G001078.v3.1
novel.1414	Pag.A04G000464.v3.1	Pag.A05G001564.v3.1	Pag.A11G000435.v3.1	Pag.B05G001657.v3.1
Pag.B03G001148.v3.1	Pag.B06G001728.v3.1	Pag.B03G001148.v3.1	Pag.B03G002397.v3.1	Pag.A07G002504.v3.1
Pag.B16G000897.v3.1	Pag.B16G000391.v3.1	Pag.A09G000324.v3.1	Pag.A10G001676.v3.1	Pag.B03G001067.v3.1
Pag.A09G000438.v3.1	Pag.B08G001455.v3.1	Pag.B19G001331.v3.1	Pag.A18G000930.v3.1	Pag.A05G001361.v3.1
Pag.B04G001826.v3.1	Pag.A14G001161.v3.1	Pag.A11G000435.v3.1	Pag.A06G002024.v3.1	Pag.A08G001610.v3.1
Pag.A06G002982.v3.1	Pag.A10G001688.v3.1	Pag.A14G000227.v3.1	Pag.B17G000477.v3.1	Pag.A17G001242.v3.1
Pag.B16G000281.v3.1	novel.2066	Pag.B16G001072.v3.1	novel.2491	Pag.B06G000633.v3.1
Pag.B03G001276.v3.1	Pag.A01G003336.v3.1	Pag.A02G001618.v3.1	novel.421	Pag.A05G001320.v3.1
Pag.A13G000759.v3.1	Pag.A13G001362.v3.1	novel.605	Pag.A06G002821.v3.1	Pag.B14G001008.v3.1
novel.1391	Pag.A18G000772.v3.1	Pag.B16G001283.v3.1	Pag.A04G000148.v3.1	Pag.B13G000069.v3.1
Pag.A03G002327.v3.1	Pag.A13G000237.v3.1	Pag.B19G001187.v3.1	Pag.B15G000597.v3.1	Pag.A15G000840.v3.1
Pag.A01G001297.v3.1	Pag.B13G001500.v3.1	novel.2562	Pag.A05G000906.v3.1	Pag.B07G001466.v3.1
Pag.B08G002041.v3.1	Pag.B15G000962.v3.1	Pag.A06G003011.v3.1	Pag.B10G000858.v3.1	Pag.A14G001017.v3.1
Pag.A11G001761.v3.1	Pag.B08G000483.v3.1	Pag.B06G001739.v3.1	novel.1209	Pag.A11G001183.v3.1
Pag.A13G000037.v3.1	Pag.A12G000944.v3.1	Pag.B16G001255.v3.1	Pag.B08G002023.v3.1	Pag.B03G001910.v3.1
Pag.B01G002374.v3.1	Pag.A13G001435.v3.1	Pag.B02G002111.v3.1	Pag.B09G001481.v3.1	Pag.B11G000555.v3.1
Pag.A13G000798.v3.1	Pag.A10G001306.v3.1	Pag.B10G001038.v3.1	Pag.A15G000628.v3.1	Pag.A08G001139.v3.1
Pag.A02G001787.v3.1	Pag.B03G001321.v3.1	Pag.A06G002620.v3.1	Pag.B01G000131.v3.1	Pag.A11G001311.v3.1
Pag.A06G001742.v3.1	Pag.B01G002534.v3.1	Pag.B04G001815.v3.1	Pag.A04G000995.v3.1	novel.1472
Pag.B18G000717.v3.1	Pag.B16G000861.v3.1	Pag.A08G001792.v3.1	Pag.A17G000758.v3.1	Pag.B09G001422.v3.1
novel.116	Pag.B01G003736.v3.1	Pag.A11G001062.v3.1	Pag.B01G001758.v3.1	Pag.B08G002136.v3.1
Pag.B09G000619.v3.1	novel.3281	Pag.A01G003707.v3.1	Pag.A09G000409.v3.1	Pag.B08G001148.v3.1
Pag.A05G002613.v3.1	Pag.A08G002068.v3.1	Pag.A14G000267.v3.1	Pag.B08G000484.v3.1	Pag.B03G001588.v3.1
Pag.A04G001359.v3.1	Pag.B03G000182.v3.1	Pag.A06G001553.v3.1	Pag.A06G001588.v3.1	Pag.A10G000890.v3.1
Pag.A01G001547.v3.1	Pag.A02G001493.v3.1	novel.1697	Pag.B08G002002.v3.1	Pag.A10G001324.v3.1
Pag.B05G002452.v3.1	Pag.A06G001060.v3.1	Pag.B04G000210.v3.1	Pag.B01G001567.v3.1	Pag.A01G003674.v3.1
Pag.A06G002783.v3.1	Pag.B04G001927.v3.1	Pag.A02G001087.v3.1	Pag.A10G002685.v3.1	Pag.B19G000920.v3.1
Pag.A10G000701.v3.1	Pag.B01G004272.v3.1	Pag.A04G002062.v3.1	Pag.A15G000589.v3.1	Pag.A18G001422.v3.1
Pag.B09G000253.v3.1	Pag.B12G001126.v3.1	Pag.B03G001181.v3.1	Pag.A10G000017.v3.1	Pag.A06G001729.v3.1
Pag.A14G001104.v3.1	Pag.A09G001199.v3.1	Pag.A11G000737.v3.1	Pag.B17G000232.v3.1	Pag.B01G003829.v3.1
Pag.B01G004103.v3.1	Pag.B10G000274.v3.1	Pag.B15G000597.v3.1	Pag.B15G001251.v3.1	Pag.A06G002086.v3.1
Pag.A01G002193.v3.1	Pag.A04G002062.v3.1	Pag.B10G002208.v3.1	novel.2228	Pag.A06G000603.v3.1
Pag.B12G001363.v3.1	Pag.A17G001000.v3.1	Pag.A13G000337.v3.1	Pag.B03G000911.v3.1	Pag.A02G001904.v3.1
Pag.B01G004380.v3.1	Pag.B01G004016.v3.1	Pag.A04G001505.v3.1	Pag.B14G000246.v3.1	Pag.B06G001765.v3.1
Pag.A04G000550.v3.1	Pag.B03G001110.v3.1	Pag.B03G001633.v3.1	novel.627	Pag.A01G003359.v3.1
Pag.A07G002523.v3.1	Pag.A14G001411.v3.1	Pag.B01G002317.v3.1	Pag.B03G001281.v3.1	Pag.B19G001446.v3.1
Pag.A09G000324.v3.1	Pag.A05G002077.v3.1	Pag.A19G000521.v3.1	Pag.B01G001563.v3.1	Pag.A10G002313.v3.1
Pag.A16G001397.v3.1	Pag.A15G000574.v3.1	Pag.A06G000157.v3.1	Pag.B02G002018.v3.1	Pag.B04G000210.v3.1
Pag.B16G000585.v3.1	Pag.A04G001221.v3.1	Pag.A06G002851.v3.1	Pag.B01G002317.v3.1	Pag.B03G001876.v3.1
novel.3066	Pag.A14G001851.v3.1	Pag.B04G001722.v3.1	Pag.B05G002382.v3.1	Pag.A05G001411.v3.1
Pag.A02G001893.v3.1	Pag.B09G001302.v3.1	Pag.B10G001605.v3.1	Pag.B05G000992.v3.1	Pag.A06G001739.v3.1
novel.3297	Pag.B05G001752.v3.1	Pag.B08G002301.v3.1	Pag.B09G001314.v3.1	novel.788
Pag.A02G001497.v3.1	Pag.B03G001639.v3.1	novel.414	Pag.B08G001380.v3.1	Pag.A14G000219.v3.1
Pag.B05G001636.v3.1	Pag.A11G001599.v3.1	Pag.A01G003076.v3.1	Pag.B16G001019.v3.1	Pag.B03G002137.v3.1
Pag.A11G001609.v3.1	Pag.A18G000212.v3.1	Pag.B19G000850.v3.1	Pag.A10G002094.v3.1	Pag.A10G000272.v3.1
Pag.A02G002177.v3.1	Pag.A13G000883.v3.1	Pag.B13G000759.v3.1	Pag.A01G004809.v3.1	Pag.A04G001350.v3.1
Pag.A01G003494.v3.1	Pag.B02G000996.v3.1	Pag.A06G002368.v3.1	Pag.A08G001246.v3.1	Pag.B16G000349.v3.1
Pag.A10G001189.v3.1	Pag.B01G000882.v3.1	Pag.A06G000452.v3.1	Pag.B13G000156.v3.1	Pag.B04G001052.v3.1
Pag.A16G000067.v3.1	Pag.B05G001609.v3.1	Pag.B05G000234.v3.1	Pag.B08G000973.v3.1	Pag.A01G000991.v3.1
Pag.B10G001816.v3.1	novel.1310	Pag.B13G001174.v3.1	Pag.B01G002502.v3.1	Pag.A18G000515.v3.1
novel.3833	Pag.A09G000155.v3.1	Pag.A08G000474.v3.1	Pag.B13G000024.v3.1	novel.1980
Pag.B15G001450.v3.1	Pag.A11G000456.v3.1	Pag.A16G001211.v3.1	Pag.B05G001262.v3.1	Pag.A01G003735.v3.1
Pag.A05G001720.v3.1	Pag.B03G002360.v3.1	Pag.B01G004477.v3.1	Pag.B08G001517.v3.1	Pag.A08G001549.v3.1
Pag.B19G000437.v3.1	Pag.A13G000759.v3.1	Pag.B01G004676.v3.1	Pag.B01G003730.v3.1	Pag.B18G001352.v3.1
Pag.A10G001057.v3.1	Pag.A15G001420.v3.1	Pag.B06G000215.v3.1	Pag.B01G000411.v3.1	Pag.B03G001582.v3.1
Pag.A17G000564.v3.1	Pag.B14G000246.v3.1	Pag.B01G002534.v3.1	Pag.A10G002358.v3.1	Pag.A01G004483.v3.1
Pag.B01G002561.v3.1	Pag.B01G004460.v3.1	Pag.A17G000514.v3.1	Pag.B16G001072.v3.1	Pag.A01G003310.v3.1
Pag.B15G000438.v3.1	Pag.A01G003118.v3.1	Pag.A18G000608.v3.1	Pag.A08G000948.v3.1	Pag.A05G002429.v3.1
Pag.A10G000607.v3.1	Pag.B05G001326.v3.1	Pag.B08G000484.v3.1	Pag.B10G001864.v3.1	Pag.A16G001145.v3.1
Pag.B04G002077.v3.1	Pag.A16G001397.v3.1	Pag.B08G002137.v3.1	Pag.A05G001619.v3.1	Pag.B03G001969.v3.1
Pag.A04G001605.v3.1	Pag.B05G002641.v3.1	novel.421	Pag.B01G003054.v3.1	Pag.A01G003707.v3.1
Pag.A16G001143.v3.1	Pag.A15G000802.v3.1	Pag.B10G001184.v3.1	Pag.B03G000585.v3.1	Pag.A05G001138.v3.1
Pag.B19G000832.v3.1	Pag.A09G001417.v3.1	Pag.A06G002407.v3.1	Pag.A15G001066.v3.1	Pag.A06G002316.v3.1
Pag.A14G001161.v3.1	Pag.B10G002025.v3.1	Pag.B04G002118.v3.1	Pag.B04G002246.v3.1	Pag.B15G000503.v3.1
Pag.B01G001588.v3.1	Pag.B12G001363.v3.1	novel.1307	Pag.B10G000807.v3.1	Pag.A01G001628.v3.1
Pag.A05G001968.v3.1	Pag.B07G000210.v3.1	Pag.A10G002685.v3.1	Pag.B06G001655.v3.1	Pag.B05G002010.v3.1
Pag.A14G001525.v3.1	Pag.B16G001247.v3.1	Pag.A01G004682.v3.1	Pag.B14G001332.v3.1	Pag.B06G001620.v3.1
Pag.A14G002049.v3.1	Pag.A17G000328.v3.1	Pag.A18G000515.v3.1	novel.1266	Pag.A15G000688.v3.1
Pag.A03G001033.v3.1	Pag.A09G000285.v3.1	Pag.A14G001488.v3.1	Pag.B18G000439.v3.1	Pag.A09G001250.v3.1
Pag.A15G000702.v3.1	Pag.B01G003627.v3.1	Pag.B10G001547.v3.1	Pag.A05G001670.v3.1	Pag.B04G000203.v3.1
Pag.A06G001060.v3.1	Pag.B01G001567.v3.1	Pag.A15G000628.v3.1	Pag.A01G001586.v3.1	Pag.A04G001707.v3.1
Pag.B16G000984.v3.1	Pag.A13G000616.v3.1	Pag.B03G001811.v3.1	Pag.B13G001571.v3.1	Pag.B01G003560.v3.1
Pag.B10G000800.v3.1	Pag.B14G000325.v3.1	Pag.A15G000686.v3.1	Pag.A15G000739.v3.1	Pag.B02G001408.v3.1
Pag.A01G003336.v3.1	Pag.A08G000743.v3.1	Pag.A01G001875.v3.1	Pag.A15G000146.v3.1	Pag.A06G002088.v3.1
Pag.A11G000109.v3.1	Pag.A05G001271.v3.1	Pag.A02G002529.v3.1	Pag.A13G000907.v3.1	Pag.B09G000392.v3.1
Pag.B05G001904.v3.1	Pag.A02G001628.v3.1	Pag.B04G002248.v3.1	Pag.B06G002192.v3.1	Pag.B01G001877.v3.1
Pag.B09G001505.v3.1	Pag.A03G001702.v3.1	Pag.B19G000777.v3.1	Pag.A08G001375.v3.1	Pag.B13G000263.v3.1
Pag.B05G002578.v3.1	Pag.A19G000773.v3.1	Pag.B05G002645.v3.1	Pag.B06G000293.v3.1	Pag.A02G000558.v3.1
Pag.B01G002456.v3.1	Pag.B05G002180.v3.1	Pag.A13G001025.v3.1	Pag.B14G000886.v3.1	Pag.A16G000480.v3.1
Pag.B04G001929.v3.1	Pag.B04G002279.v3.1	Pag.A05G002429.v3.1	Pag.B05G001481.v3.1	Pag.B01G003678.v3.1
Pag.B12G000960.v3.1	Pag.A04G001772.v3.1	Pag.A01G005176.v3.1	Pag.B03G001087.v3.1	Pag.A06G000294.v3.1
Pag.A13G001188.v3.1	Pag.A01G000236.v3.1	Pag.B13G000744.v3.1	Pag.A05G002087.v3.1	Pag.A10G001981.v3.1
Pag.B07G000814.v3.1	Pag.A14G000833.v3.1	novel.3498	Pag.A10G001437.v3.1	Pag.B15G001210.v3.1
Pag.B04G001185.v3.1	Pag.A16G001271.v3.1	Pag.B06G000419.v3.1	novel.1391	Pag.A11G000239.v3.1
Pag.B06G001711.v3.1	novel.373	Pag.B10G001212.v3.1	Pag.B02G001862.v3.1	Pag.A05G000520.v3.1
Pag.B17G000477.v3.1	Pag.B01G000733.v3.1	Pag.A18G000825.v3.1	Pag.A01G001748.v3.1	Pag.A02G000614.v3.1
Pag.B05G000969.v3.1	Pag.A01G004080.v3.1	Pag.B04G001532.v3.1	Pag.A05G002523.v3.1	Pag.B16G000676.v3.1
Pag.B14G001410.v3.1	Pag.B19G000329.v3.1	Pag.A10G001357.v3.1	Pag.B03G001110.v3.1	Pag.A02G001662.v3.1
Pag.A11G001599.v3.1	Pag.B14G000322.v3.1	Pag.B08G001555.v3.1	Pag.A19G000521.v3.1	novel.632
Pag.A05G002441.v3.1	Pag.B10G001605.v3.1	Pag.B01G000274.v3.1	Pag.B01G002757.v3.1	Pag.A15G000489.v3.1
novel.3162	Pag.A19G000332.v3.1	Pag.A09G000158.v3.1	Pag.A05G000690.v3.1	Pag.B04G002142.v3.1
Pag.B01G002588.v3.1	novel.2556	Pag.A01G001050.v3.1	Pag.A14G000350.v3.1	Pag.B16G001019.v3.1
Pag.B16G000861.v3.1	Pag.A11G000524.v3.1	Pag.B01G004483.v3.1	Pag.B10G002041.v3.1	Pag.A08G002229.v3.1
novel.1770	Pag.B04G001970.v3.1	Pag.A08G000499.v3.1	Pag.A01G003296.v3.1	Pag.B16G000191.v3.1
Pag.B08G001363.v3.1	Pag.B01G004477.v3.1	Pag.B04G001104.v3.1	Pag.A15G000355.v3.1	Pag.A06G000592.v3.1
Pag.B15G000132.v3.1	Pag.A09G000094.v3.1	Pag.B09G001302.v3.1	Pag.B05G002243.v3.1	Pag.B17G001163.v3.1
Pag.B10G000788.v3.1	Pag.B13G001008.v3.1	Pag.B06G001073.v3.1	Pag.A01G001297.v3.1	Pag.B04G002023.v3.1
Pag.A08G000927.v3.1	novel.2796	Pag.A11G001606.v3.1	Pag.A14G001729.v3.1	Pag.B10G000158.v3.1
Pag.A15G000421.v3.1	novel.1697	novel.1361	Pag.B14G000834.v3.1	Pag.A06G002202.v3.1
Pag.A08G002216.v3.1	Pag.B14G000819.v3.1	Pag.B16G000783.v3.1	Pag.A04G000403.v3.1	Pag.A02G000341.v3.1
novel.1318	Pag.B03G001238.v3.1	Pag.B10G000606.v3.1	Pag.B01G003193.v3.1	Pag.A01G001454.v3.1
Pag.A15G001302.v3.1	Pag.B15G000593.v3.1	Pag.B08G002229.v3.1	Pag.A15G000850.v3.1	Pag.B01G003967.v3.1
Pag.A11G000524.v3.1	Pag.A18G000515.v3.1	Pag.B03G002335.v3.1	Pag.A16G000322.v3.1	novel.2566
Pag.B04G000376.v3.1	Pag.A06G000933.v3.1	Pag.A04G000453.v3.1	Pag.B01G000712.v3.1	Pag.A14G000018.v3.1
novel.1897	Pag.B10G000710.v3.1	Pag.B01G000950.v3.1	Pag.A04G001921.v3.1	Pag.A02G002241.v3.1
Pag.B04G000315.v3.1	Pag.A01G004829.v3.1	Pag.A13G001210.v3.1	Pag.B06G002283.v3.1	Pag.A06G003011.v3.1
Pag.B05G001222.v3.1	Pag.B08G000383.v3.1	Pag.A06G002979.v3.1	Pag.A11G001773.v3.1	Pag.B06G000165.v3.1
Pag.A13G000362.v3.1	Pag.A16G000274.v3.1	Pag.B09G000920.v3.1	Pag.A01G004742.v3.1	Pag.A10G001151.v3.1
Pag.B13G000271.v3.1	Pag.B04G001600.v3.1	Pag.B01G003945.v3.1	Pag.A10G001853.v3.1	Pag.B15G000438.v3.1
Pag.A08G001202.v3.1	Pag.A09G000548.v3.1	Pag.B03G002230.v3.1	Pag.B05G002184.v3.1	Pag.A10G000491.v3.1
Pag.A06G002358.v3.1	Pag.A02G001926.v3.1	Pag.B10G001068.v3.1	Pag.B01G001307.v3.1	Pag.A15G000710.v3.1
Pag.B10G000291.v3.1	Pag.B13G000744.v3.1	Pag.B16G000349.v3.1	Pag.B03G000586.v3.1	Pag.B19G000668.v3.1
Pag.A10G000753.v3.1	Pag.A16G000431.v3.1	Pag.A17G000891.v3.1	Pag.A04G000733.v3.1	Pag.B09G000838.v3.1
novel.2796	Pag.B07G000849.v3.1	Pag.B01G003041.v3.1	Pag.A01G002235.v3.1	Pag.B03G001851.v3.1
Pag.A09G001330.v3.1	Pag.A17G000597.v3.1	Pag.A15G000603.v3.1	Pag.B08G000514.v3.1	Pag.B13G000733.v3.1
novel.1173	Pag.B07G000665.v3.1	Pag.A13G000907.v3.1	Pag.B01G004335.v3.1	Pag.B07G000849.v3.1
Pag.A01G003400.v3.1	Pag.B05G001192.v3.1	Pag.B03G000967.v3.1	Pag.B01G003980.v3.1	Pag.B07G000455.v3.1
Pag.A01G003795.v3.1	Pag.B06G002180.v3.1	Pag.B08G000973.v3.1	Pag.A01G001686.v3.1	Pag.B16G001014.v3.1
Pag.B07G000106.v3.1	Pag.B04G002118.v3.1	Pag.B09G001251.v3.1	Pag.B05G000234.v3.1	Pag.B05G000234.v3.1
Pag.A05G002593.v3.1	Pag.B13G000755.v3.1	Pag.A16G000026.v3.1	Pag.A05G002468.v3.1	Pag.A15G000377.v3.1
Pag.A03G002214.v3.1	Pag.B03G002370.v3.1	Pag.A18G000371.v3.1	Pag.A06G001578.v3.1	novel.873
novel.1210	Pag.A11G000648.v3.1	Pag.B15G000387.v3.1	Pag.A05G002358.v3.1	Pag.B01G004616.v3.1
Pag.A16G000237.v3.1	novel.2545	Pag.B03G001689.v3.1	Pag.B09G000223.v3.1	novel.2132
Pag.A18G001489.v3.1	Pag.B04G001424.v3.1	Pag.B14G001743.v3.1	Pag.A06G001543.v3.1	Pag.B01G003730.v3.1
Pag.A15G000416.v3.1	Pag.B07G001415.v3.1	Pag.A01G001095.v3.1	Pag.B01G004477.v3.1	Pag.A01G004350.v3.1
Pag.B01G000379.v3.1	Pag.A16G000634.v3.1	Pag.B10G001114.v3.1	novel.3137	Pag.A10G002040.v3.1
Pag.B16G001423.v3.1	Pag.A01G004227.v3.1	Pag.B14G000819.v3.1	Pag.A09G000381.v3.1	Pag.B19G000202.v3.1
Pag.B14G001002.v3.1	Pag.B02G002111.v3.1	Pag.B04G001582.v3.1	Pag.B03G000178.v3.1	Pag.B06G001604.v3.1
Pag.A10G001336.v3.1	Pag.A05G002429.v3.1	Pag.A10G001997.v3.1	Pag.B04G001888.v3.1	Pag.B04G001039.v3.1
novel.644	Pag.A14G000203.v3.1	Pag.B19G001482.v3.1	Pag.B08G001218.v3.1	Pag.B09G001116.v3.1
Pag.A17G000709.v3.1	Pag.A03G000647.v3.1	Pag.A01G003336.v3.1	Pag.B12G001420.v3.1	Pag.A09G000323.v3.1
Pag.B13G000727.v3.1	Pag.B01G004335.v3.1	Pag.B09G001314.v3.1	novel.2566	Pag.A05G001208.v3.1
novel.3308	Pag.B06G002050.v3.1	novel.1288	Pag.A16G000355.v3.1	Pag.B03G001215.v3.1
Pag.B14G001327.v3.1	Pag.B19G001471.v3.1	Pag.A11G001202.v3.1	Pag.B19G001471.v3.1	Pag.A15G001423.v3.1
Pag.A03G001637.v3.1	Pag.B01G000211.v3.1	Pag.B07G000703.v3.1	Pag.B13G001500.v3.1	Pag.B16G000727.v3.1
Pag.B04G000145.v3.1	Pag.B05G001760.v3.1	Pag.A06G003078.v3.1	Pag.B12G001326.v3.1	Pag.B04G000924.v3.1
Pag.B13G000729.v3.1	Pag.B14G000332.v3.1	Pag.A16G000766.v3.1	Pag.A14G001014.v3.1	Pag.A06G000156.v3.1
Pag.B14G000160.v3.1	Pag.A17G000513.v3.1	Pag.A14G001066.v3.1	Pag.B09G001570.v3.1	Pag.B03G000252.v3.1
novel.19	Pag.A18G000684.v3.1	Pag.A01G004101.v3.1	Pag.B06G002038.v3.1	Pag.A05G001782.v3.1
Pag.B14G001044.v3.1	Pag.B01G001864.v3.1	Pag.B08G001756.v3.1	Pag.A05G001920.v3.1	Pag.A05G002122.v3.1
Pag.A06G002096.v3.1	novel.421	Pag.A04G001629.v3.1	Pag.A19G001055.v3.1	Pag.A01G000881.v3.1
novel.1870	Pag.A10G002011.v3.1	Pag.A15G000968.v3.1	Pag.B19G001099.v3.1	Pag.B08G000826.v3.1
Pag.A05G000276.v3.1	Pag.A14G001488.v3.1	Pag.B06G002521.v3.1	novel.832	Pag.B08G001172.v3.1
Pag.B08G002136.v3.1	Pag.B14G001694.v3.1	Pag.A08G001338.v3.1	Pag.B17G000037.v3.1	Pag.B08G000484.v3.1
Pag.B13G000667.v3.1	Pag.B19G000668.v3.1	Pag.B06G002592.v3.1	Pag.A09G001417.v3.1	Pag.A01G002986.v3.1
Pag.A08G000385.v3.1	Pag.A09G000438.v3.1	Pag.A06G000961.v3.1	Pag.B04G000426.v3.1	Pag.A08G001754.v3.1
Pag.A11G001606.v3.1	Pag.A04G000204.v3.1	novel.3614	Pag.B05G001374.v3.1	Pag.B17G000857.v3.1
Pag.B05G001207.v3.1	Pag.A06G002299.v3.1	Pag.A06G000315.v3.1	Pag.B01G003417.v3.1	Pag.A09G000409.v3.1
Pag.B02G001427.v3.1	Pag.A04G000995.v3.1	Pag.A11G001180.v3.1	Pag.A10G001375.v3.1	Pag.B01G001621.v3.1
Pag.A07G002528.v3.1	Pag.A03G002327.v3.1	Pag.A05G002092.v3.1	Pag.A06G002096.v3.1	Pag.B04G000462.v3.1
Pag.B07G001033.v3.1	Pag.B07G000703.v3.1	Pag.A18G000504.v3.1	Pag.B08G000541.v3.1	Pag.A01G002189.v3.1
Pag.A10G001783.v3.1	Pag.B16G001233.v3.1	Pag.A19G000594.v3.1	Pag.A04G001979.v3.1	Pag.B06G002301.v3.1
Pag.A15G000190.v3.1	Pag.B04G000464.v3.1	Pag.A02G000614.v3.1	Pag.B01G000229.v3.1	Pag.B04G000519.v3.1
Pag.A05G000273.v3.1	Pag.B01G004444.v3.1	Pag.B05G000766.v3.1	Pag.A05G001405.v3.1	Pag.B09G001481.v3.1
Pag.B01G002172.v3.1	novel.237	Pag.A01G000799.v3.1	Pag.A11G000288.v3.1	Pag.A04G002297.v3.1
Pag.A06G000434.v3.1	Pag.B17G000922.v3.1	Pag.A09G001122.v3.1	Pag.A10G001860.v3.1	Pag.A06G001092.v3.1
Pag.A05G002512.v3.1	Pag.B06G000672.v3.1	Pag.A01G002929.v3.1	Pag.A14G001488.v3.1	Pag.B06G002053.v3.1
Pag.A04G000502.v3.1	Pag.A08G002064.v3.1	Pag.A02G002608.v3.1	Pag.B01G004382.v3.1	Pag.B09G001202.v3.1
Pag.A13G001140.v3.1	Pag.B06G001502.v3.1	Pag.A05G001119.v3.1	Pag.B10G001816.v3.1	Pag.A09G000968.v3.1
Pag.B01G002534.v3.1	Pag.A18G001415.v3.1	Pag.B15G000190.v3.1	Pag.B06G000805.v3.1	Pag.A04G001712.v3.1
novel.2307	Pag.A02G002114.v3.1	Pag.A09G000481.v3.1	Pag.B18G000322.v3.1	Pag.A14G001686.v3.1
Pag.A14G000884.v3.1	Pag.B10G002468.v3.1	Pag.A15G001420.v3.1	Pag.B17G000519.v3.1	novel.78
Pag.A01G002638.v3.1	Pag.A06G000437.v3.1	Pag.A10G000541.v3.1	Pag.A04G002241.v3.1	Pag.A10G000848.v3.1
Pag.B05G000170.v3.1	Pag.A19G001157.v3.1	Pag.A19G001186.v3.1	Pag.B06G001018.v3.1	Pag.B16G000838.v3.1
Pag.B19G001160.v3.1	Pag.A17G000589.v3.1	Pag.B01G003678.v3.1	Pag.B12G001119.v3.1	Pag.A01G004119.v3.1
novel.1962	Pag.B05G001857.v3.1	Pag.B01G003829.v3.1	Pag.A09G000306.v3.1	Pag.B06G000481.v3.1
Pag.B11G000534.v3.1	Pag.B10G001614.v3.1	Pag.A16G001188.v3.1	Pag.B06G001502.v3.1	Pag.B09G000910.v3.1
Pag.A02G000247.v3.1	Pag.A07G001595.v3.1	Pag.A02G002695.v3.1	Pag.B10G001151.v3.1	Pag.A01G000410.v3.1
Pag.B01G002868.v3.1	Pag.A18G001128.v3.1	Pag.B06G002378.v3.1	Pag.A18G000345.v3.1	Pag.B17G000192.v3.1
Pag.B16G000396.v3.1	Pag.B08G000826.v3.1	Pag.B10G002128.v3.1	Pag.A11G001316.v3.1	Pag.B08G001517.v3.1
Pag.A01G003849.v3.1	Pag.B06G001021.v3.1	Pag.B06G002283.v3.1	Pag.B15G000962.v3.1	Pag.A05G000367.v3.1
Pag.B13G000326.v3.1	Pag.A04G000338.v3.1	Pag.B05G000485.v3.1	novel.2164	Pag.A15G001360.v3.1
Pag.A08G001792.v3.1	Pag.B08G001200.v3.1	Pag.A10G002463.v3.1	Pag.A09G000158.v3.1	Pag.B13G001405.v3.1
Pag.B06G002550.v3.1	Pag.B06G002367.v3.1	novel.3137	Pag.A06G002620.v3.1	Pag.A15G000373.v3.1
Pag.A01G004048.v3.1	Pag.B01G001350.v3.1	Pag.A19G000499.v3.1	Pag.A10G001669.v3.1	Pag.A10G002685.v3.1
novel.3245	Pag.B16G000245.v3.1	Pag.A14G000254.v3.1	Pag.A02G000362.v3.1	Pag.B06G002496.v3.1
Pag.B04G001176.v3.1	Pag.B01G003192.v3.1	Pag.B05G001965.v3.1	Pag.A04G001221.v3.1	Pag.B09G001006.v3.1
Pag.B09G000838.v3.1	Pag.B01G000915.v3.1	Pag.A13G000645.v3.1	Pag.A11G001609.v3.1	Pag.B10G000807.v3.1
Pag.B01G002312.v3.1	Pag.A13G000064.v3.1	Pag.B08G001517.v3.1	novel.2562	Pag.B07G001423.v3.1
Pag.A05G002077.v3.1	Pag.B06G001446.v3.1	Pag.A02G002419.v3.1	Pag.B02G002125.v3.1	Pag.A15G001021.v3.1
Pag.B08G000457.v3.1	Pag.B19G000328.v3.1	Pag.A05G000037.v3.1	Pag.A10G001336.v3.1	Pag.B02G001793.v3.1
Pag.A14G001543.v3.1	Pag.A04G000199.v3.1	Pag.B04G001040.v3.1	Pag.A13G000347.v3.1	Pag.B13G000832.v3.1
Pag.B17G001606.v3.1	Pag.A10G000017.v3.1	Pag.B13G000863.v3.1	Pag.B03G001810.v3.1	Pag.A01G004448.v3.1
Pag.B08G002319.v3.1	Pag.B03G000178.v3.1	Pag.B16G000193.v3.1	Pag.A10G002364.v3.1	novel.3692
Pag.B04G002246.v3.1	Pag.A02G000945.v3.1	Pag.B09G000138.v3.1	Pag.B01G003829.v3.1	Pag.A04G001255.v3.1
Pag.A13G000353.v3.1	Pag.B05G002475.v3.1	Pag.A04G001052.v3.1	Pag.B19G001548.v3.1	Pag.A11G001290.v3.1
Pag.A01G004227.v3.1	Pag.B01G004483.v3.1	Pag.A06G001622.v3.1	Pag.B10G001808.v3.1	Pag.B06G001261.v3.1
Pag.B15G001291.v3.1	Pag.A14G001070.v3.1	Pag.A08G002033.v3.1	Pag.B10G001870.v3.1	Pag.A01G003458.v3.1
Pag.A09G000703.v3.1	novel.250	Pag.A15G000574.v3.1	novel.2169	Pag.B08G002137.v3.1
Pag.B01G000644.v3.1	Pag.B04G000321.v3.1	Pag.A05G000326.v3.1	Pag.A04G002134.v3.1	Pag.B04G001219.v3.1
Pag.A09G000155.v3.1	Pag.B16G000585.v3.1	novel.272	Pag.B14G001410.v3.1	Pag.B01G000230.v3.1
Pag.B10G002139.v3.1	Pag.A10G001783.v3.1	Pag.A05G001720.v3.1	Pag.B10G002126.v3.1	Pag.B08G001109.v3.1
Pag.B01G001722.v3.1	Pag.B04G000462.v3.1	novel.2820	Pag.A01G001771.v3.1	Pag.B05G001096.v3.1
Pag.A09G001430.v3.1	Pag.A08G000918.v3.1	Pag.B14G000419.v3.1	Pag.A04G001350.v3.1	Pag.A16G001188.v3.1
Pag.A19G001193.v3.1	Pag.A02G001647.v3.1	Pag.B06G001906.v3.1	Pag.B16G000025.v3.1	Pag.B17G000280.v3.1
Pag.A05G000479.v3.1	novel.1194	Pag.A13G001427.v3.1	Pag.B01G004483.v3.1	Pag.A15G001022.v3.1
Pag.B01G002873.v3.1	Pag.B07G001274.v3.1	Pag.A10G002629.v3.1	Pag.A08G001748.v3.1	Pag.A01G002385.v3.1
Pag.B07G001141.v3.1	Pag.A01G002558.v3.1	novel.2045	Pag.A10G002637.v3.1	Pag.B17G000874.v3.1
Pag.B08G001794.v3.1	Pag.A16G000571.v3.1	Pag.A15G001046.v3.1	Pag.A06G000483.v3.1	Pag.B09G001302.v3.1
Pag.B05G002440.v3.1	Pag.B05G000866.v3.1	Pag.B17G000315.v3.1	Pag.B05G000746.v3.1	Pag.A15G000882.v3.1
Pag.B07G001140.v3.1	Pag.B05G002184.v3.1	Pag.B17G000121.v3.1	Pag.B01G004444.v3.1	Pag.B16G001183.v3.1
Pag.A10G001424.v3.1	Pag.B01G004676.v3.1	Pag.A15G000337.v3.1	Pag.A10G002322.v3.1	Pag.A04G000976.v3.1
Pag.A10G001353.v3.1	Pag.B08G002008.v3.1	Pag.A06G002314.v3.1	Pag.A14G001161.v3.1	Pag.A03G001046.v3.1
Pag.A13G001435.v3.1	Pag.B10G000471.v3.1	Pag.A11G001316.v3.1	Pag.A15G000266.v3.1	Pag.B04G002144.v3.1
novel.3472	Pag.A11G000805.v3.1	Pag.A10G001389.v3.1	Pag.B07G000031.v3.1	Pag.A02G000567.v3.1
novel.3677	Pag.A05G001304.v3.1	Pag.B14G000325.v3.1	novel.317	Pag.A06G002358.v3.1
Pag.A17G000507.v3.1	Pag.B10G001098.v3.1	Pag.B15G000333.v3.1	Pag.A04G000251.v3.1	Pag.B11G000180.v3.1
Pag.A16G000461.v3.1	Pag.A10G001412.v3.1	Pag.A08G002074.v3.1	Pag.B10G000710.v3.1	Pag.A05G002593.v3.1
Pag.A13G000286.v3.1	Pag.A11G001761.v3.1	Pag.B18G000359.v3.1	Pag.A02G002200.v3.1	Pag.B06G000838.v3.1
Pag.B03G000913.v3.1	Pag.A19G001297.v3.1	Pag.B03G000182.v3.1	Pag.A01G003029.v3.1	novel.3535
Pag.B01G004293.v3.1	Pag.B15G000847.v3.1	Pag.B08G001455.v3.1	Pag.B12G001613.v3.1	Pag.A13G000360.v3.1
Pag.B10G002025.v3.1	Pag.A01G002235.v3.1	Pag.B14G001011.v3.1	Pag.A15G001360.v3.1	Pag.B05G001146.v3.1
Pag.A09G000718.v3.1	Pag.A16G000926.v3.1	Pag.B01G001197.v3.1	Pag.A14G000575.v3.1	Pag.A11G000843.v3.1
Pag.B09G001204.v3.1	Pag.B03G002230.v3.1	Pag.B06G000287.v3.1	Pag.B15G000158.v3.1	Pag.B09G000570.v3.1
Pag.B13G000641.v3.1	Pag.A14G000949.v3.1	Pag.B08G001126.v3.1	Pag.A19G000500.v3.1	Pag.B14G000518.v3.1
Pag.A02G001334.v3.1	Pag.A16G001219.v3.1	Pag.A10G001860.v3.1	Pag.A13G000337.v3.1	Pag.B07G001033.v3.1
Pag.B18G000442.v3.1	Pag.B03G001013.v3.1	Pag.B12G000350.v3.1	Pag.B16G000391.v3.1	Pag.A04G000508.v3.1
Pag.A04G000884.v3.1	Pag.B03G001689.v3.1	Pag.B03G001874.v3.1	Pag.B04G000201.v3.1	Pag.A19G001127.v3.1
Pag.B05G001702.v3.1	Pag.A01G004742.v3.1	Pag.B14G000220.v3.1	Pag.A16G000026.v3.1	Pag.A16G001269.v3.1
Pag.B19G000453.v3.1	Pag.B12G001320.v3.1	Pag.B01G000451.v3.1	Pag.B02G002625.v3.1	Pag.B19G000942.v3.1
Pag.B12G000103.v3.1	Pag.A10G002255.v3.1	Pag.A18G000772.v3.1	Pag.A13G001078.v3.1	Pag.B04G000507.v3.1
Pag.B04G001098.v3.1	Pag.B07G000262.v3.1	Pag.A01G001269.v3.1	Pag.B12G000925.v3.1	Pag.A03G001997.v3.1
Pag.B08G000582.v3.1	novel.1288	Pag.A05G002613.v3.1	Pag.B08G001145.v3.1	Pag.A06G000170.v3.1
Pag.A01G001427.v3.1	Pag.A06G000852.v3.1	Pag.A10G001351.v3.1	Pag.A15G001423.v3.1	Pag.B06G002717.v3.1
Pag.A08G001177.v3.1	Pag.A09G000158.v3.1	Pag.B01G004339.v3.1	Pag.A05G002620.v3.1	Pag.B01G003227.v3.1
Pag.A10G002350.v3.1	Pag.A04G001052.v3.1	Pag.B13G001059.v3.1	Pag.B01G001877.v3.1	Pag.B09G000388.v3.1
novel.3715	Pag.A01G003082.v3.1	Pag.B10G000318.v3.1	Pag.B01G004616.v3.1	Pag.B06G001728.v3.1
Pag.B14G001216.v3.1	Pag.B14G000966.v3.1	Pag.A08G001246.v3.1	Pag.A03G001702.v3.1	Pag.B17G001237.v3.1
Pag.B13G000816.v3.1	Pag.B06G002103.v3.1	Pag.A02G000311.v3.1	Pag.B04G001052.v3.1	Pag.B13G001271.v3.1
Pag.A05G000520.v3.1	Pag.A01G004328.v3.1	Pag.A06G000781.v3.1	Pag.A04G000464.v3.1	Pag.B09G001268.v3.1
Pag.A08G002322.v3.1	Pag.B04G001445.v3.1	Pag.B16G001248.v3.1	novel.3535	Pag.B14G000369.v3.1
Pag.B14G001008.v3.1	Pag.B01G000112.v3.1	Pag.A15G000177.v3.1	novel.287	Pag.B04G001731.v3.1
Pag.A04G002121.v3.1	Pag.A02G000311.v3.1	Pag.B03G001233.v3.1	Pag.A19G000839.v3.1	Pag.B01G000860.v3.1
Pag.A15G000885.v3.1	Pag.B12G001346.v3.1	novel.1098	novel.3639	Pag.A18G000317.v3.1
Pag.B06G002399.v3.1	Pag.A13G001056.v3.1	Pag.B01G003419.v3.1	Pag.A15G000974.v3.1	Pag.B11G000380.v3.1
Pag.A13G001260.v3.1	Pag.B06G000827.v3.1	Pag.A01G002205.v3.1	Pag.B14G000526.v3.1	novel.3005
novel.636	Pag.A08G001724.v3.1	novel.1699	Pag.B13G000729.v3.1	Pag.A08G001655.v3.1
Pag.B13G001245.v3.1	Pag.A06G003123.v3.1	Pag.B06G001974.v3.1	Pag.A11G001566.v3.1	Pag.A13G001024.v3.1
Pag.B01G002382.v3.1	Pag.B14G001044.v3.1	Pag.B15G000962.v3.1	Pag.A04G000453.v3.1	Pag.A08G001619.v3.1
Pag.A10G000221.v3.1	Pag.A16G001246.v3.1	Pag.B04G002279.v3.1	Pag.A01G001599.v3.1	Pag.A19G001095.v3.1
Pag.B05G001742.v3.1	novel.605	novel.2066	Pag.A04G000469.v3.1	Pag.B16G001313.v3.1
Pag.A10G002238.v3.1	Pag.B06G000645.v3.1	Pag.B06G001410.v3.1	Pag.B15G000847.v3.1	Pag.B01G002693.v3.1
Pag.A01G001824.v3.1	Pag.A18G000533.v3.1	Pag.A05G001882.v3.1	Pag.A14G001017.v3.1	Pag.B05G000866.v3.1
Pag.A02G002516.v3.1	Pag.B16G001248.v3.1	Pag.A01G003710.v3.1	Pag.B16G000065.v3.1	Pag.A08G001189.v3.1
Pag.B04G001722.v3.1	Pag.A10G002602.v3.1	Pag.B05G000249.v3.1	Pag.B04G000462.v3.1	Pag.B05G000596.v3.1
Pag.A16G000693.v3.1	Pag.B09G000566.v3.1	Pag.A11G001709.v3.1	Pag.A15G000603.v3.1	Pag.A02G000945.v3.1
Pag.A06G001824.v3.1	Pag.A11G000740.v3.1	Pag.B06G001728.v3.1	Pag.A13G000483.v3.1	novel.373
novel.270	Pag.B15G001179.v3.1	Pag.A16G000126.v3.1	Pag.A11G001180.v3.1	Pag.A15G001088.v3.1
Pag.B08G000344.v3.1	Pag.A05G001487.v3.1	Pag.A06G000184.v3.1	Pag.A10G002048.v3.1	Pag.A15G000421.v3.1
Pag.B13G000355.v3.1	Pag.A11G000175.v3.1	Pag.B16G001233.v3.1	Pag.A11G001599.v3.1	Pag.B01G004615.v3.1
Pag.B05G000249.v3.1	Pag.B10G000993.v3.1	Pag.B14G000324.v3.1	Pag.B05G001222.v3.1	Pag.A03G001408.v3.1
Pag.B05G002448.v3.1	Pag.A15G000423.v3.1	Pag.B08G000706.v3.1	Pag.B01G004339.v3.1	Pag.A05G001405.v3.1
Pag.B08G001796.v3.1	Pag.B03G000923.v3.1	Pag.B05G002475.v3.1	Pag.B09G000799.v3.1	Pag.A06G003078.v3.1
Pag.B08G001555.v3.1	novel.681	Pag.B12G000568.v3.1	Pag.B07G000798.v3.1	Pag.A01G000923.v3.1
Pag.A04G001911.v3.1	Pag.A11G000239.v3.1	Pag.A15G000739.v3.1	Pag.A08G002451.v3.1	Pag.B08G001514.v3.1
novel.930	Pag.B01G002836.v3.1	Pag.A16G000919.v3.1	Pag.B15G000808.v3.1	Pag.B09G001436.v3.1
Pag.B06G001476.v3.1	Pag.A08G001195.v3.1	Pag.B01G004278.v3.1	Pag.A15G001231.v3.1	Pag.A03G001431.v3.1
Pag.A02G000731.v3.1	Pag.A14G001795.v3.1	Pag.A11G000196.v3.1	Pag.B12G001500.v3.1	Pag.A02G000826.v3.1
Pag.B19G001482.v3.1	Pag.B01G001877.v3.1	Pag.B03G002350.v3.1	Pag.B08G001833.v3.1	Pag.A02G000531.v3.1
Pag.A14G000964.v3.1	Pag.B02G002271.v3.1	Pag.B01G003193.v3.1	Pag.A02G001548.v3.1	Pag.A06G002895.v3.1
Pag.B08G001805.v3.1	Pag.A06G001227.v3.1	Pag.A05G000441.v3.1	Pag.B01G000379.v3.1	Pag.A04G000574.v3.1
Pag.A18G000884.v3.1	Pag.A13G000262.v3.1	Pag.B03G002040.v3.1	Pag.A16G001444.v3.1	Pag.B05G001977.v3.1
Pag.B09G000037.v3.1	novel.2168	Pag.B19G001239.v3.1	Pag.A06G001795.v3.1	Pag.B15G000796.v3.1
Pag.A18G000584.v3.1	Pag.A01G003135.v3.1	Pag.A06G001518.v3.1	Pag.B05G002111.v3.1	Pag.A01G002701.v3.1
Pag.A09G000662.v3.1	Pag.A14G000398.v3.1	novel.1090	Pag.B09G000920.v3.1	Pag.A19G000888.v3.1
Pag.B09G001551.v3.1	Pag.B10G000426.v3.1	Pag.B01G001350.v3.1	Pag.B08G002137.v3.1	Pag.A13G001140.v3.1
Pag.B10G002041.v3.1	Pag.B06G002521.v3.1	Pag.A02G002769.v3.1	Pag.A13G001442.v3.1	Pag.B01G003384.v3.1
Pag.B14G001230.v3.1	Pag.B01G003745.v3.1	Pag.A08G000587.v3.1	Pag.B09G001547.v3.1	Pag.B07G001071.v3.1
Pag.A01G004274.v3.1	Pag.B19G000518.v3.1	Pag.B13G001500.v3.1	Pag.A11G000581.v3.1	Pag.B06G000971.v3.1
Pag.A16G000869.v3.1	Pag.A19G000927.v3.1	Pag.B14G000246.v3.1	novel.1873	Pag.A04G001551.v3.1
Pag.A18G000840.v3.1	Pag.A06G001983.v3.1	Pag.B14G001280.v3.1	Pag.B01G004182.v3.1	Pag.B17G001224.v3.1
Pag.B15G000546.v3.1	Pag.A09G000091.v3.1	Pag.B03G001954.v3.1	Pag.A01G001801.v3.1	Pag.B10G000959.v3.1
Pag.B13G001510.v3.1	Pag.A04G000061.v3.1	Pag.A05G001702.v3.1	Pag.B04G000526.v3.1	Pag.A17G001517.v3.1
Pag.B12G000924.v3.1	Pag.A18G000731.v3.1	Pag.A08G001212.v3.1	Pag.A09G000537.v3.1	Pag.A08G001409.v3.1
Pag.A04G001954.v3.1	novel.3521	Pag.B01G002241.v3.1	Pag.B01G001026.v3.1	novel.3506
Pag.B08G000483.v3.1	novel.1037	Pag.A08G001932.v3.1	Pag.B03G001233.v3.1	Pag.A09G000426.v3.1
Pag.A01G003510.v3.1	Pag.A10G001375.v3.1	Pag.A14G001553.v3.1	Pag.A13G001024.v3.1	Pag.A01G003434.v3.1
Pag.A06G002005.v3.1	Pag.A14G001631.v3.1	Pag.A01G004042.v3.1	Pag.A02G001792.v3.1	Pag.B08G001629.v3.1
Pag.B01G004497.v3.1	Pag.B07G000556.v3.1	Pag.B01G002456.v3.1	Pag.A17G000496.v3.1	Pag.B17G000412.v3.1
Pag.B10G001423.v3.1	Pag.A06G000926.v3.1	novel.914	Pag.B05G001675.v3.1	Pag.B09G001332.v3.1
Pag.A01G004101.v3.1	Pag.A01G003359.v3.1	Pag.B06G000805.v3.1	Pag.B06G001739.v3.1	Pag.A19G000700.v3.1
Pag.B15G000563.v3.1	novel.2228	Pag.B05G001436.v3.1	Pag.B06G000108.v3.1	Pag.A04G000057.v3.1
Pag.B04G001210.v3.1	Pag.A04G001629.v3.1	Pag.A05G001271.v3.1	novel.2826	Pag.A05G001487.v3.1
Pag.A10G001223.v3.1	Pag.A19G001407.v3.1	Pag.A09G000140.v3.1	novel.1406	Pag.A08G000881.v3.1
Pag.A04G001801.v3.1	Pag.A06G000434.v3.1	Pag.A01G001876.v3.1	Pag.A02G001621.v3.1	Pag.B08G001513.v3.1
Pag.B15G000179.v3.1	Pag.A09G000634.v3.1	Pag.B07G001471.v3.1	Pag.A15G001022.v3.1	Pag.A17G000744.v3.1
Pag.B01G001151.v3.1	novel.287	Pag.A09G000955.v3.1	Pag.B04G002016.v3.1	Pag.A08G001320.v3.1
Pag.A01G003614.v3.1	Pag.A06G002220.v3.1	Pag.B05G001340.v3.1	Pag.A01G004966.v3.1	Pag.B06G000640.v3.1
novel.843	Pag.B15G000308.v3.1	Pag.A10G001440.v3.1	Pag.B16G001248.v3.1	Pag.A10G002376.v3.1
novel.491	Pag.A10G001389.v3.1	Pag.A19G000752.v3.1	Pag.B04G000606.v3.1	Pag.A13G000453.v3.1
Pag.B04G002295.v3.1	Pag.B07G001471.v3.1	Pag.B15G000904.v3.1	Pag.B06G001410.v3.1	Pag.B03G001087.v3.1
Pag.A02G000763.v3.1	Pag.A13G000422.v3.1	Pag.B10G001965.v3.1	Pag.B13G001028.v3.1	Pag.B04G001176.v3.1
Pag.B01G003322.v3.1	Pag.A18G000556.v3.1	Pag.A01G004426.v3.1	Pag.B06G001593.v3.1	novel.2595
Pag.B01G003903.v3.1	Pag.B06G002592.v3.1	Pag.A08G002336.v3.1	Pag.A16G000184.v3.1	Pag.B18G001165.v3.1
Pag.A10G000848.v3.1	Pag.B06G000640.v3.1	Pag.A04G001979.v3.1	Pag.B16G001247.v3.1	Pag.B05G000534.v3.1
Pag.B01G001734.v3.1	Pag.B09G000876.v3.1	Pag.B08G000666.v3.1	Pag.A04G002213.v3.1	Pag.A11G000648.v3.1
Pag.B15G000540.v3.1	Pag.B01G001734.v3.1	Pag.A04G001221.v3.1	Pag.A06G002144.v3.1	Pag.A10G002629.v3.1
Pag.A01G001875.v3.1	Pag.B13G000727.v3.1	Pag.B04G001970.v3.1	Pag.B12G001320.v3.1	Pag.A08G000587.v3.1
Pag.B17G000900.v3.1	Pag.B13G001386.v3.1	Pag.A17G000250.v3.1	Pag.B09G001368.v3.1	Pag.B03G001874.v3.1
Pag.B01G000915.v3.1	Pag.B18G000439.v3.1	Pag.A02G001952.v3.1	Pag.B04G002211.v3.1	novel.618
Pag.A06G000723.v3.1	Pag.A06G001760.v3.1	Pag.A01G003926.v3.1	Pag.B05G002379.v3.1	Pag.A01G002778.v3.1
Pag.B01G001197.v3.1	Pag.B08G000456.v3.1	Pag.B01G001307.v3.1	Pag.B17G001290.v3.1	Pag.A13G000808.v3.1
Pag.B13G001174.v3.1	Pag.B11G000369.v3.1	Pag.A18G001570.v3.1	Pag.A06G001802.v3.1	Pag.B10G002045.v3.1
Pag.B08G001162.v3.1	Pag.A14G001063.v3.1	Pag.A10G001437.v3.1	Pag.A17G001386.v3.1	Pag.B12G001613.v3.1
Pag.B19G000947.v3.1	Pag.A08G001932.v3.1	Pag.A02G002241.v3.1	Pag.A13G001140.v3.1	novel.3613
Pag.A09G001534.v3.1	novel.3695	Pag.B01G003192.v3.1	Pag.B17G001163.v3.1	Pag.B10G001190.v3.1
Pag.A06G002743.v3.1	Pag.B04G001447.v3.1	Pag.A14G001213.v3.1	Pag.B12G001089.v3.1	Pag.A16G001444.v3.1
Pag.B10G000653.v3.1	Pag.A10G002012.v3.1	novel.788	Pag.A01G000799.v3.1	novel.929
Pag.B15G000038.v3.1	Pag.B05G001623.v3.1	Pag.B05G000434.v3.1	Pag.B05G002304.v3.1	Pag.B04G001325.v3.1
Pag.B19G001251.v3.1	Pag.B06G002399.v3.1	Pag.B09G000975.v3.1	Pag.A06G000926.v3.1	Pag.B16G000176.v3.1
Pag.A14G001411.v3.1	Pag.A06G002144.v3.1	Pag.B17G000519.v3.1	Pag.A01G003356.v3.1	Pag.A18G000453.v3.1
Pag.A14G000664.v3.1	Pag.A01G004266.v3.1	Pag.A18G000840.v3.1	Pag.A03G002100.v3.1	Pag.B13G000024.v3.1
Pag.A16G000646.v3.1	novel.1655	Pag.B17G000232.v3.1	novel.669	Pag.A14G000745.v3.1
Pag.A13G000878.v3.1	Pag.A05G000247.v3.1	Pag.A14G000350.v3.1	Pag.A01G000807.v3.1	Pag.A01G003491.v3.1
Pag.B17G000520.v3.1	Pag.A04G001803.v3.1	Pag.A08G001754.v3.1	Pag.A14G000884.v3.1	Pag.A10G001426.v3.1
Pag.A08G000672.v3.1	Pag.A17G000025.v3.1	Pag.B09G000039.v3.1	Pag.B09G000531.v3.1	Pag.A18G000634.v3.1
Pag.A17G000328.v3.1	novel.2820	Pag.A01G001771.v3.1	Pag.B19G001066.v3.1	Pag.B04G000881.v3.1
Pag.B07G001426.v3.1	Pag.B08G001380.v3.1	Pag.B16G001311.v3.1	Pag.B05G002641.v3.1	Pag.A03G001442.v3.1
Pag.B13G000733.v3.1	Pag.B04G001119.v3.1	Pag.A05G000781.v3.1	Pag.B06G002577.v3.1	Pag.A18G001243.v3.1
Pag.A04G001052.v3.1	Pag.B05G000534.v3.1	Pag.B14G000673.v3.1	Pag.A13G000883.v3.1	Pag.B06G002329.v3.1
Pag.A09G001000.v3.1	Pag.B09G000799.v3.1	Pag.A19G001127.v3.1	Pag.A08G000587.v3.1	Pag.A11G001259.v3.1
Pag.A09G000943.v3.1	Pag.A09G001066.v3.1	Pag.B06G000481.v3.1	Pag.B03G000182.v3.1	Pag.B06G001996.v3.1
Pag.B04G001541.v3.1	Pag.A01G000631.v3.1	novel.2563	Pag.A13G000422.v3.1	Pag.B03G001872.v3.1
Pag.A10G002412.v3.1	Pag.B04G001722.v3.1	Pag.A15G001066.v3.1	Pag.A18G000840.v3.1	Pag.B02G002100.v3.1
Pag.A08G001170.v3.1	Pag.A13G001024.v3.1	Pag.A16G000186.v3.1	Pag.B01G000172.v3.1	Pag.B12G000906.v3.1
Pag.B14G000143.v3.1	Pag.B16G000065.v3.1	Pag.B09G001458.v3.1	Pag.A08G001320.v3.1	Pag.A19G001007.v3.1
Pag.A09G001066.v3.1	Pag.A10G001669.v3.1	Pag.B05G002304.v3.1	novel.1361	Pag.A13G000500.v3.1
Pag.B05G001136.v3.1	Pag.A07G001956.v3.1	Pag.A14G001871.v3.1	Pag.A09G000968.v3.1	Pag.B13G001436.v3.1
Pag.A05G002437.v3.1	Pag.B03G001233.v3.1	Pag.B10G001870.v3.1	Pag.B17G001237.v3.1	Pag.B06G002606.v3.1
Pag.A10G001115.v3.1	Pag.B01G000995.v3.1	Pag.B10G000837.v3.1	Pag.B01G000376.v3.1	Pag.A16G001300.v3.1
Pag.A05G000742.v3.1	Pag.B16G000783.v3.1	Pag.A01G002442.v3.1	Pag.B09G000566.v3.1	Pag.B03G001299.v3.1
Pag.B03G001067.v3.1	Pag.A06G000741.v3.1	Pag.B14G000354.v3.1	Pag.A15G000762.v3.1	Pag.B06G000648.v3.1
Pag.A18G001404.v3.1	Pag.B06G001740.v3.1	Pag.B19G000858.v3.1	Pag.A01G001785.v3.1	Pag.A11G001242.v3.1
Pag.B01G002746.v3.1	Pag.B05G000746.v3.1	novel.1077	Pag.B04G001039.v3.1	Pag.B10G001098.v3.1
Pag.B14G000170.v3.1	Pag.A08G001383.v3.1	Pag.A17G000196.v3.1	Pag.A19G000761.v3.1	novel.1932
Pag.A01G002366.v3.1	Pag.A02G002688.v3.1	Pag.B01G004105.v3.1	Pag.B03G000802.v3.1	Pag.B08G001135.v3.1
Pag.B05G000234.v3.1	Pag.A01G003434.v3.1	Pag.A03G002327.v3.1	Pag.A19G000927.v3.1	Pag.B09G001192.v3.1
Pag.A08G000743.v3.1	Pag.B14G001452.v3.1	Pag.A15G000885.v3.1	novel.1962	Pag.B05G002498.v3.1
Pag.A18G000532.v3.1	Pag.A01G003534.v3.1	novel.1209	Pag.A10G001981.v3.1	Pag.B08G002197.v3.1
Pag.A02G001083.v3.1	Pag.B15G000399.v3.1	Pag.A14G000325.v3.1	Pag.A04G000864.v3.1	Pag.A01G003036.v3.1
Pag.B10G000903.v3.1	Pag.A01G002439.v3.1	Pag.A13G000616.v3.1	Pag.A02G000104.v3.1	Pag.A14G001003.v3.1
Pag.B15G000904.v3.1	Pag.B06G002053.v3.1	Pag.A10G000848.v3.1	Pag.B09G000118.v3.1	Pag.B05G000034.v3.1
novel.2566	Pag.A01G001824.v3.1	Pag.B10G000858.v3.1	Pag.A16G001203.v3.1	Pag.B03G000858.v3.1
novel.1703	novel.369	Pag.B16G000324.v3.1	Pag.A15G000489.v3.1	Pag.B18G000439.v3.1
Pag.A16G001067.v3.1	Pag.B09G000660.v3.1	Pag.B06G000833.v3.1	Pag.A04G001388.v3.1	Pag.B01G001197.v3.1
Pag.B07G000665.v3.1	Pag.B10G002209.v3.1	Pag.B03G001013.v3.1	Pag.B01G000950.v3.1	Pag.B19G000453.v3.1
Pag.B04G002082.v3.1	Pag.B13G000733.v3.1	Pag.B14G000204.v3.1	Pag.B19G000265.v3.1	Pag.A15G000515.v3.1
Pag.B12G000480.v3.1	Pag.A12G000945.v3.1	Pag.A05G002546.v3.1	Pag.B08G001369.v3.1	Pag.A08G000415.v3.1
Pag.A01G005099.v3.1	Pag.A02G002769.v3.1	Pag.B06G001527.v3.1	Pag.A05G001879.v3.1	Pag.B10G002468.v3.1
Pag.A14G001130.v3.1	Pag.B07G001511.v3.1	Pag.A10G002146.v3.1	Pag.A04G001764.v3.1	Pag.A06G002620.v3.1
novel.5	Pag.B09G000920.v3.1	Pag.B08G001454.v3.1	Pag.A08G001874.v3.1	Pag.B13G000448.v3.1
Pag.A06G001550.v3.1	Pag.A18G000488.v3.1	Pag.B01G002237.v3.1	Pag.A11G000456.v3.1	Pag.B01G003266.v3.1
Pag.A17G001465.v3.1	Pag.B17G001659.v3.1	novel.1391	Pag.B01G002551.v3.1	Pag.B01G000882.v3.1
Pag.B06G000094.v3.1	Pag.A14G000325.v3.1	Pag.A04G000199.v3.1	Pag.A02G002273.v3.1	novel.1697
Pag.B05G002382.v3.1	Pag.B16G000281.v3.1	Pag.B04G001447.v3.1	Pag.B10G001180.v3.1	Pag.B03G001411.v3.1
Pag.A13G000691.v3.1	Pag.B13G000500.v3.1	novel.250	Pag.A18G000471.v3.1	Pag.A05G001134.v3.1
Pag.A04G002352.v3.1	Pag.A05G002617.v3.1	Pag.B03G000178.v3.1	novel.414	Pag.A19G000501.v3.1
Pag.A14G001017.v3.1	Pag.A11G000173.v3.1	Pag.B01G000254.v3.1	Pag.B01G001197.v3.1	novel.3297
Pag.B08G001936.v3.1	Pag.A10G002578.v3.1	Pag.B01G001734.v3.1	Pag.B05G000823.v3.1	Pag.A06G000184.v3.1
Pag.A19G000761.v3.1	Pag.B16G001115.v3.1	Pag.B08G000514.v3.1	Pag.B05G000249.v3.1	Pag.B13G000770.v3.1
Pag.A10G001430.v3.1	Pag.B08G001950.v3.1	Pag.A09G000155.v3.1	Pag.A04G000461.v3.1	Pag.B01G003762.v3.1
Pag.A08G001950.v3.1	novel.272	novel.3651	Pag.A02G002769.v3.1	Pag.B01G004339.v3.1
Pag.A15G001418.v3.1	Pag.A06G001543.v3.1	Pag.B08G000838.v3.1	Pag.A19G001353.v3.1	novel.1537
Pag.A06G000774.v3.1	Pag.A06G002743.v3.1	Pag.A04G002297.v3.1	Pag.B15G000371.v3.1	Pag.B06G000496.v3.1
Pag.A18G001303.v3.1	Pag.A09G000874.v3.1	Pag.B05G000563.v3.1	Pag.A10G001997.v3.1	Pag.A15G001172.v3.1
Pag.A06G000273.v3.1	Pag.B01G002314.v3.1	Pag.B15G001022.v3.1	novel.2234	Pag.A10G002463.v3.1
Pag.B03G001304.v3.1	Pag.A09G000673.v3.1	Pag.B16G000861.v3.1	Pag.B16G000818.v3.1	Pag.A02G000204.v3.1
novel.2145	Pag.B12G000103.v3.1	novel.1472	Pag.A15G000702.v3.1	Pag.A05G000906.v3.1
Pag.A01G000898.v3.1	Pag.B06G002133.v3.1	Pag.B10G001098.v3.1	Pag.A04G000810.v3.1	Pag.A16G000184.v3.1
Pag.B08G001807.v3.1	Pag.A09G001423.v3.1	Pag.A05G000956.v3.1	Pag.B01G000254.v3.1	Pag.B06G002577.v3.1
Pag.A14G001576.v3.1	Pag.B05G001897.v3.1	Pag.A05G001789.v3.1	novel.3613	Pag.B01G004751.v3.1
novel.2276	Pag.A10G000491.v3.1	Pag.B03G002360.v3.1	novel.272	Pag.A14G002011.v3.1
Pag.A01G001111.v3.1	Pag.B17G000511.v3.1	Pag.A03G002100.v3.1	Pag.B19G000858.v3.1	Pag.B01G001707.v3.1
Pag.A10G002362.v3.1	Pag.B14G001230.v3.1	Pag.A14G001130.v3.1	Pag.B05G002341.v3.1	Pag.A04G002199.v3.1
Pag.B01G003433.v3.1	Pag.B05G002519.v3.1	Pag.B10G001816.v3.1	Pag.A15G000177.v3.1	Pag.B01G004380.v3.1
Pag.B15G001179.v3.1	Pag.B14G001653.v3.1	Pag.A02G002273.v3.1	Pag.B10G000426.v3.1	Pag.B10G002004.v3.1
Pag.B01G003832.v3.1	Pag.A15G001411.v3.1	Pag.A03G001890.v3.1	Pag.B05G000416.v3.1	Pag.B11G000203.v3.1
novel.1517	Pag.B14G000324.v3.1	Pag.A06G002148.v3.1	Pag.A02G002631.v3.1	Pag.A10G002030.v3.1
Pag.A09G001526.v3.1	Pag.A02G001222.v3.1	Pag.A01G002701.v3.1	Pag.A05G001702.v3.1	Pag.B19G001325.v3.1
Pag.B01G002872.v3.1	Pag.B19G000437.v3.1	Pag.A09G000673.v3.1	Pag.A06G001518.v3.1	Pag.A18G001331.v3.1
novel.2998	Pag.A04G000317.v3.1	Pag.A06G002743.v3.1	Pag.B13G000759.v3.1	Pag.B10G001686.v3.1
Pag.B14G000354.v3.1	Pag.A13G001394.v3.1	Pag.A04G001658.v3.1	Pag.B04G002279.v3.1	Pag.B07G001544.v3.1
Pag.A01G000505.v3.1	Pag.B10G001184.v3.1	Pag.B10G001231.v3.1	Pag.A08G000743.v3.1	Pag.B12G000663.v3.1
Pag.B05G002073.v3.1	Pag.B06G002283.v3.1	novel.2491	Pag.B04G000231.v3.1	Pag.B02G001256.v3.1
Pag.A05G001654.v3.1	Pag.A13G000134.v3.1	Pag.B05G000379.v3.1	Pag.B18G000328.v3.1	Pag.B01G004033.v3.1
Pag.B16G001293.v3.1	Pag.B06G001181.v3.1	Pag.A10G001375.v3.1	Pag.A09G000586.v3.1	Pag.A02G002273.v3.1
Pag.A05G001632.v3.1	Pag.B01G002561.v3.1	Pag.A07G002543.v3.1	Pag.B19G000668.v3.1	Pag.A01G002929.v3.1
Pag.B18G000329.v3.1	novel.2397	Pag.B09G000825.v3.1	Pag.B04G000321.v3.1	Pag.A01G001169.v3.1
Pag.B07G001166.v3.1	Pag.B19G001187.v3.1	Pag.B14G001462.v3.1	Pag.B08G002301.v3.1	Pag.A16G001176.v3.1
Pag.A06G001994.v3.1	Pag.B03G002396.v3.1	Pag.A06G000664.v3.1	Pag.A08G001724.v3.1	Pag.A02G001415.v3.1
Pag.B17G000451.v3.1	novel.1391	Pag.B19G001336.v3.1	Pag.A18G000274.v3.1	Pag.B06G001688.v3.1
novel.2234	novel.2159	Pag.B04G001052.v3.1	Pag.B03G001560.v3.1	Pag.A08G002410.v3.1
Pag.B02G001266.v3.1	Pag.A08G001481.v3.1	Pag.A06G001774.v3.1	Pag.A16G000937.v3.1	Pag.B07G001186.v3.1
Pag.B09G001368.v3.1	Pag.B08G001454.v3.1	Pag.B04G000231.v3.1	Pag.B14G000324.v3.1	Pag.B04G001929.v3.1
Pag.A06G001227.v3.1	Pag.A10G002322.v3.1	Pag.A15G000762.v3.1	Pag.B10G000362.v3.1	Pag.B04G000662.v3.1
Pag.A09G000396.v3.1	Pag.B15G001430.v3.1	Pag.B01G003910.v3.1	Pag.A18G000772.v3.1	Pag.A04G000233.v3.1
Pag.A01G000799.v3.1	Pag.A06G001098.v3.1	novel.627	Pag.A09G001400.v3.1	Pag.A02G001471.v3.1
Pag.A02G002579.v3.1	Pag.A05G000781.v3.1	Pag.B07G000849.v3.1	Pag.A06G001092.v3.1	Pag.A17G000920.v3.1
Pag.A05G000881.v3.1	Pag.A01G002189.v3.1	Pag.A06G001846.v3.1	Pag.A08G002116.v3.1	Pag.B07G001307.v3.1
Pag.A15G001445.v3.1	Pag.B09G001026.v3.1	Pag.A04G000508.v3.1	Pag.A08G002302.v3.1	Pag.A02G001912.v3.1
Pag.A01G000732.v3.1	Pag.B04G002077.v3.1	Pag.A14G000833.v3.1	novel.2246	Pag.A19G000547.v3.1
Pag.B08G001138.v3.1	Pag.A14G000254.v3.1	Pag.A01G003608.v3.1	Pag.A10G002629.v3.1	Pag.B05G002304.v3.1
Pag.A11G000293.v3.1	Pag.B08G000438.v3.1	Pag.B15G000808.v3.1	Pag.A04G001911.v3.1	Pag.A16G000308.v3.1
Pag.B06G000352.v3.1	Pag.A06G000392.v3.1	Pag.A14G001787.v3.1	Pag.A11G001709.v3.1	Pag.A11G000926.v3.1
Pag.A05G002021.v3.1	Pag.A04G000057.v3.1	Pag.A18G000746.v3.1	Pag.A13G001435.v3.1	Pag.A02G001637.v3.1
Pag.B07G001025.v3.1	Pag.B04G001325.v3.1	Pag.B07G001161.v3.1	novel.1536	Pag.A08G001792.v3.1
Pag.B10G001418.v3.1	novel.2563	Pag.B07G001033.v3.1	novel.1748	Pag.B05G001769.v3.1
Pag.A13G000432.v3.1	Pag.B15G000610.v3.1	Pag.B10G000433.v3.1	Pag.A06G001622.v3.1	Pag.A16G001260.v3.1
Pag.A17G000513.v3.1	Pag.B14G000784.v3.1	Pag.A11G000456.v3.1	Pag.B05G000563.v3.1	Pag.A15G001454.v3.1
Pag.A02G001694.v3.1	Pag.B16G000117.v3.1	Pag.B17G000807.v3.1	Pag.A05G002092.v3.1	Pag.B06G002725.v3.1
Pag.B17G001644.v3.1	Pag.A09G000585.v3.1	Pag.B04G002016.v3.1	Pag.A06G001352.v3.1	Pag.A13G001064.v3.1
Pag.B13G001190.v3.1	Pag.A10G002369.v3.1	Pag.A02G002615.v3.1	Pag.B06G000389.v3.1	Pag.A10G001313.v3.1
Pag.A16G000239.v3.1	Pag.B17G000520.v3.1	Pag.B01G000230.v3.1	Pag.B19G000862.v3.1	Pag.A17G000196.v3.1
Pag.B04G002279.v3.1	Pag.B12G001139.v3.1	novel.1920	Pag.A13G001362.v3.1	Pag.B06G001181.v3.1
Pag.B09G001013.v3.1	Pag.B15G000334.v3.1	Pag.B08G002008.v3.1	Pag.A05G000866.v3.1	Pag.A13G001025.v3.1
Pag.B13G000226.v3.1	Pag.A14G001406.v3.1	Pag.B09G000223.v3.1	Pag.A16G000242.v3.1	Pag.B06G001875.v3.1
Pag.B09G000181.v3.1	Pag.B03G001148.v3.1	Pag.A13G000320.v3.1	Pag.B13G000321.v3.1	Pag.A06G002000.v3.1
Pag.A01G004518.v3.1	Pag.B03G001067.v3.1	Pag.B05G001326.v3.1	Pag.A19G001114.v3.1	Pag.A01G001814.v3.1
Pag.B04G001888.v3.1	Pag.B12G000483.v3.1	Pag.A16G000237.v3.1	Pag.A18G000826.v3.1	novel.3431
Pag.A02G002143.v3.1	Pag.B03G000586.v3.1	Pag.A10G002578.v3.1	Pag.B04G001722.v3.1	Pag.B08G001872.v3.1
Pag.B16G000391.v3.1	Pag.B08G002301.v3.1	Pag.A08G002410.v3.1	Pag.B04G001541.v3.1	Pag.B19G000541.v3.1
Pag.A18G000684.v3.1	Pag.A17G001772.v3.1	Pag.B09G001556.v3.1	Pag.A08G001890.v3.1	Pag.B01G001513.v3.1
novel.1765	Pag.B04G001791.v3.1	Pag.B05G002578.v3.1	Pag.A08G000635.v3.1	Pag.A19G000839.v3.1
Pag.B16G000112.v3.1	Pag.B05G001671.v3.1	Pag.B15G001251.v3.1	Pag.A01G004622.v3.1	novel.2170
Pag.B14G001653.v3.1	Pag.B01G002456.v3.1	Pag.A07G001956.v3.1	Pag.A04G001863.v3.1	Pag.B06G000483.v3.1
Pag.B04G001313.v3.1	Pag.A04G001714.v3.1	Pag.B05G001410.v3.1	Pag.A04G002062.v3.1	Pag.A02G001694.v3.1
Pag.A01G002040.v3.1	Pag.B04G000294.v3.1	Pag.A13G000237.v3.1	Pag.B05G001894.v3.1	novel.2330
novel.1493	Pag.B14G001094.v3.1	Pag.A09G000381.v3.1	Pag.B08G001999.v3.1	Pag.B10G000030.v3.1
Pag.B05G001008.v3.1	Pag.B01G000920.v3.1	Pag.B10G001180.v3.1	Pag.A07G002543.v3.1	Pag.B15G000132.v3.1
Pag.A11G001763.v3.1	Pag.A09G000810.v3.1	Pag.B02G002625.v3.1	Pag.A09G001064.v3.1	Pag.B01G004080.v3.1
Pag.A01G003652.v3.1	Pag.A01G000596.v3.1	Pag.A10G000272.v3.1	Pag.B04G001815.v3.1	Pag.A11G000128.v3.1
Pag.B01G001127.v3.1	Pag.B05G002124.v3.1	novel.2859	Pag.A14G000182.v3.1	Pag.B14G001149.v3.1
Pag.B10G000363.v3.1	Pag.B04G001574.v3.1	Pag.A05G000906.v3.1	Pag.A05G000037.v3.1	Pag.B10G001967.v3.1
Pag.B16G000947.v3.1	Pag.B01G001890.v3.1	Pag.A14G000182.v3.1	novel.628	Pag.A08G001170.v3.1
Pag.B05G001977.v3.1	Pag.B16G001239.v3.1	Pag.A08G001890.v3.1	Pag.A10G001151.v3.1	Pag.B03G001624.v3.1
Pag.B06G001647.v3.1	Pag.B15G000824.v3.1	Pag.B03G000923.v3.1	Pag.A17G000564.v3.1	Pag.A05G000479.v3.1
Pag.B07G001002.v3.1	Pag.A09G000413.v3.1	Pag.A10G001567.v3.1	Pag.A11G000849.v3.1	Pag.A08G001857.v3.1
Pag.A08G002139.v3.1	Pag.A03G001890.v3.1	Pag.B01G004444.v3.1	novel.3498	Pag.B19G001353.v3.1
Pag.A04G002126.v3.1	Pag.A15G000478.v3.1	Pag.A16G000342.v3.1	Pag.A10G002255.v3.1	Pag.A02G000095.v3.1
Pag.B06G000581.v3.1	Pag.B06G002743.v3.1	Pag.B10G001048.v3.1	novel.3756	Pag.A18G000273.v3.1
Pag.A01G001135.v3.1	Pag.B07G001140.v3.1	Pag.B08G001651.v3.1	Pag.A11G001243.v3.1	Pag.B06G002792.v3.1
Pag.B16G000015.v3.1	Pag.B04G000376.v3.1	Pag.A06G001309.v3.1	Pag.A08G000918.v3.1	Pag.A13G000422.v3.1
Pag.B01G003627.v3.1	Pag.A13G000669.v3.1	Pag.A18G000389.v3.1	Pag.A02G000265.v3.1	Pag.A19G000384.v3.1
Pag.B18G000811.v3.1	Pag.B01G001608.v3.1	Pag.A02G001548.v3.1	Pag.B15G000942.v3.1	Pag.A05G002194.v3.1
Pag.A18G000768.v3.1	Pag.B18G000811.v3.1	Pag.A18G000836.v3.1	novel.3642	Pag.B06G001672.v3.1
Pag.B10G002465.v3.1	Pag.B02G002418.v3.1	Pag.B13G000729.v3.1	Pag.B10G000629.v3.1	Pag.A01G001135.v3.1
Pag.A04G001194.v3.1	Pag.A14G001104.v3.1	Pag.B16G001019.v3.1	Pag.A02G000120.v3.1	Pag.A01G001453.v3.1
Pag.A04G001234.v3.1	Pag.A19G001127.v3.1	Pag.A09G000451.v3.1	Pag.B01G004016.v3.1	Pag.A13G000879.v3.1
Pag.A01G000220.v3.1	Pag.A05G000690.v3.1	Pag.B01G001877.v3.1	Pag.B15G001022.v3.1	Pag.B01G004293.v3.1
Pag.B16G000028.v3.1	Pag.B04G002061.v3.1	Pag.A03G001542.v3.1	Pag.A02G000796.v3.1	novel.1820
Pag.B14G000465.v3.1	novel.1920	Pag.A13G000798.v3.1	Pag.A15G000251.v3.1	Pag.A10G001680.v3.1
Pag.B02G002551.v3.1	Pag.A08G002362.v3.1	Pag.B19G001471.v3.1	Pag.A11G001325.v3.1	Pag.A04G001844.v3.1
Pag.B06G000237.v3.1	Pag.A05G000307.v3.1	Pag.A07G002415.v3.1	Pag.B03G002093.v3.1	Pag.B06G000260.v3.1
Pag.B14G001663.v3.1	Pag.B01G002237.v3.1	Pag.B13G000419.v3.1	novel.369	Pag.B09G001117.v3.1
Pag.A04G000775.v3.1	Pag.B08G001432.v3.1	Pag.B14G001768.v3.1	Pag.A01G003118.v3.1	Pag.B16G001144.v3.1
Pag.B05G001089.v3.1	Pag.B19G001233.v3.1	Pag.A01G000236.v3.1	Pag.B10G001783.v3.1	Pag.A04G000502.v3.1
Pag.B05G000766.v3.1	novel.1307	Pag.A02G000555.v3.1	Pag.B10G001444.v3.1	Pag.A16G001058.v3.1
Pag.A18G000761.v3.1	Pag.B06G000150.v3.1	Pag.B06G001723.v3.1	Pag.B10G000788.v3.1	Pag.B13G000831.v3.1
Pag.B15G000162.v3.1	Pag.A04G001728.v3.1	Pag.A13G001024.v3.1	Pag.A02G002241.v3.1	Pag.B08G002023.v3.1
Pag.B13G001302.v3.1	Pag.A02G000318.v3.1	Pag.A06G002210.v3.1	Pag.B08G001800.v3.1	Pag.A05G002171.v3.1
Pag.A11G000292.v3.1	Pag.A02G002608.v3.1	Pag.A08G001157.v3.1	Pag.B05G001497.v3.1	Pag.B01G000863.v3.1
Pag.B08G001842.v3.1	Pag.B07G000328.v3.1	Pag.B10G001116.v3.1	Pag.B05G001636.v3.1	Pag.B05G001151.v3.1
Pag.B06G001475.v3.1	Pag.A05G002021.v3.1	Pag.B04G000866.v3.1	Pag.B14G000354.v3.1	Pag.B05G000746.v3.1
Pag.B10G002328.v3.1	Pag.A01G000397.v3.1	novel.2517	Pag.A02G001208.v3.1	Pag.B17G001506.v3.1
Pag.A10G002629.v3.1	Pag.B03G002350.v3.1	Pag.B09G000799.v3.1	Pag.A09G000438.v3.1	Pag.A01G005045.v3.1
Pag.A17G001785.v3.1	novel.914	Pag.A01G004742.v3.1	Pag.A16G000634.v3.1	Pag.A05G000529.v3.1
Pag.B07G000552.v3.1	Pag.A01G001054.v3.1	Pag.A05G002620.v3.1	Pag.B16G000191.v3.1	Pag.B19G001012.v3.1
Pag.B13G000209.v3.1	Pag.B19G000871.v3.1	Pag.B08G001833.v3.1	Pag.B06G002723.v3.1	Pag.B15G000371.v3.1
Pag.A07G001701.v3.1	Pag.B17G001606.v3.1	Pag.A14G000328.v3.1	novel.1697	Pag.A01G000596.v3.1
Pag.A08G001619.v3.1	Pag.B10G000291.v3.1	Pag.A18G001331.v3.1	Pag.B07G001161.v3.1	Pag.B14G000492.v3.1
Pag.A13G000320.v3.1	Pag.A14G000265.v3.1	Pag.A04G001764.v3.1	Pag.B06G001680.v3.1	Pag.A08G001378.v3.1
novel.3695	Pag.B04G000426.v3.1	Pag.B01G001777.v3.1	Pag.A15G000661.v3.1	Pag.B07G001543.v3.1
Pag.B06G000883.v3.1	novel.1962	Pag.A13G001362.v3.1	novel.1095	novel.3133
Pag.B01G003850.v3.1	Pag.B01G003562.v3.1	Pag.B05G001784.v3.1	Pag.A06G001729.v3.1	Pag.B14G001410.v3.1
Pag.B01G004335.v3.1	Pag.A19G000521.v3.1	Pag.B02G002271.v3.1	novel.2505	Pag.A01G003094.v3.1
Pag.B01G004548.v3.1	Pag.B04G000287.v3.1	Pag.A01G003595.v3.1	Pag.B13G000419.v3.1	Pag.A09G001369.v3.1
Pag.A01G001841.v3.1	Pag.A01G004352.v3.1	Pag.A18G000237.v3.1	Pag.B16G000462.v3.1	Pag.B01G003093.v3.1
Pag.A11G000560.v3.1	Pag.B05G000791.v3.1	Pag.B04G002246.v3.1	Pag.A08G002074.v3.1	Pag.A01G004392.v3.1
Pag.B17G000547.v3.1	Pag.B06G001527.v3.1	Pag.B01G004272.v3.1	Pag.B14G000312.v3.1	Pag.A13G000798.v3.1
Pag.A05G000973.v3.1	novel.3642	Pag.B13G000917.v3.1	Pag.A02G000474.v3.1	Pag.A16G001361.v3.1
Pag.A10G002030.v3.1	Pag.B08G001381.v3.1	novel.3809	novel.60	Pag.B10G001605.v3.1
Pag.A18G000887.v3.1	Pag.A01G000898.v3.1	Pag.B13G001202.v3.1	Pag.A06G000357.v3.1	novel.730
Pag.B17G001641.v3.1	Pag.B10G001424.v3.1	Pag.B10G000710.v3.1	Pag.B13G000997.v3.1	Pag.B06G002443.v3.1
Pag.A06G002506.v3.1	Pag.A13G001210.v3.1	Pag.B03G002147.v3.1	Pag.A01G001601.v3.1	Pag.A05G002478.v3.1
Pag.A01G000685.v3.1	Pag.A02G002132.v3.1	Pag.A02G002195.v3.1	Pag.B06G000640.v3.1	Pag.B10G001151.v3.1
Pag.B03G001053.v3.1	Pag.B10G002123.v3.1	Pag.A06G001543.v3.1	Pag.A01G001875.v3.1	Pag.A13G000072.v3.1
Pag.B05G001609.v3.1	Pag.B16G000717.v3.1	Pag.B10G000993.v3.1	Pag.A01G003381.v3.1	Pag.B06G002033.v3.1
Pag.A17G000331.v3.1	Pag.B17G000500.v3.1	Pag.A17G001190.v3.1	Pag.A10G002362.v3.1	Pag.B16G000585.v3.1
Pag.B01G003745.v3.1	Pag.B17G000309.v3.1	Pag.B10G000274.v3.1	Pag.A10G002578.v3.1	novel.2053
Pag.B10G002079.v3.1	Pag.B03G000664.v3.1	Pag.B09G000566.v3.1	Pag.B05G001769.v3.1	novel.1084
Pag.B07G001288.v3.1	Pag.A01G001502.v3.1	Pag.A15G001454.v3.1	Pag.A04G001707.v3.1	Pag.A06G002303.v3.1
Pag.A18G000471.v3.1	Pag.B10G001211.v3.1	Pag.A02G002740.v3.1	Pag.A02G000945.v3.1	Pag.A09G000063.v3.1
Pag.B14G001287.v3.1	Pag.A13G000362.v3.1	Pag.A01G002972.v3.1	Pag.A19G001018.v3.1	Pag.B04G002233.v3.1
Pag.A09G000444.v3.1	Pag.B01G001107.v3.1	Pag.B07G000552.v3.1	Pag.B14G000784.v3.1	Pag.B03G001515.v3.1
Pag.A05G001304.v3.1	Pag.B06G000279.v3.1	Pag.A06G002299.v3.1	Pag.A06G000720.v3.1	Pag.B08G001248.v3.1
Pag.B09G000227.v3.1	novel.3715	novel.1825	novel.1219	Pag.B05G002069.v3.1
Pag.A02G001044.v3.1	novel.404	Pag.A08G002068.v3.1	Pag.B09G001113.v3.1	Pag.A06G002965.v3.1
Pag.A10G000519.v3.1	novel.1361	Pag.A11G001773.v3.1	Pag.B03G002076.v3.1	Pag.A06G001784.v3.1
Pag.A11G000458.v3.1	Pag.B10G000695.v3.1	Pag.B05G002523.v3.1	Pag.B05G000034.v3.1	Pag.A01G003126.v3.1
novel.1148	Pag.B03G001984.v3.1	Pag.A04G000997.v3.1	Pag.B19G001353.v3.1	novel.1920
Pag.A02G000474.v3.1	Pag.A18G001489.v3.1	Pag.A01G002556.v3.1	Pag.A01G002280.v3.1	Pag.A03G000928.v3.1
Pag.A10G001389.v3.1	Pag.B01G000791.v3.1	Pag.A04G000432.v3.1	Pag.A02G001920.v3.1	Pag.A01G004292.v3.1
Pag.B08G001323.v3.1	Pag.B09G001589.v3.1	Pag.B03G001872.v3.1	Pag.B15G000773.v3.1	Pag.A01G002239.v3.1
Pag.B09G000409.v3.1	Pag.B05G002382.v3.1	Pag.A16G000886.v3.1	Pag.A10G000455.v3.1	Pag.B06G002180.v3.1
Pag.A01G001218.v3.1	Pag.A02G002273.v3.1	Pag.A06G000926.v3.1	Pag.A05G002613.v3.1	Pag.B05G001291.v3.1
Pag.A15G000166.v3.1	Pag.B09G000255.v3.1	Pag.B01G000733.v3.1	Pag.A14G001553.v3.1	Pag.B01G001735.v3.1
Pag.A02G000693.v3.1	Pag.B08G000369.v3.1	Pag.A03G001453.v3.1	Pag.A14G001241.v3.1	Pag.A04G000235.v3.1
Pag.A09G000055.v3.1	Pag.B16G001283.v3.1	Pag.A08G001358.v3.1	novel.2859	Pag.A06G000334.v3.1
Pag.A02G001087.v3.1	Pag.A02G001208.v3.1	Pag.B07G001543.v3.1	Pag.B01G002562.v3.1	Pag.B03G000967.v3.1
Pag.A15G000499.v3.1	Pag.B16G000126.v3.1	Pag.B06G002723.v3.1	novel.1414	novel.1195
Pag.A02G000268.v3.1	Pag.A08G001157.v3.1	Pag.B19G001233.v3.1	Pag.A05G000441.v3.1	Pag.A11G001045.v3.1
Pag.B18G000439.v3.1	Pag.A01G003710.v3.1	Pag.B06G000640.v3.1	Pag.A14G001352.v3.1	Pag.B12G001320.v3.1
Pag.A14G001177.v3.1	Pag.A08G000586.v3.1	Pag.A09G000961.v3.1	Pag.B03G000792.v3.1	novel.3310
novel.2578	Pag.B05G000170.v3.1	Pag.B01G000104.v3.1	Pag.B09G000068.v3.1	Pag.A06G001943.v3.1
Pag.A08G001967.v3.1	Pag.A05G001405.v3.1	Pag.B04G000152.v3.1	Pag.B03G001049.v3.1	Pag.B12G000848.v3.1
novel.1026	novel.2196	Pag.B02G000996.v3.1	Pag.B06G001711.v3.1	Pag.B08G001125.v3.1
Pag.B15G000707.v3.1	Pag.B16G000954.v3.1	Pag.A18G000471.v3.1	Pag.B05G001134.v3.1	Pag.B05G000485.v3.1
Pag.B05G002135.v3.1	Pag.A02G000356.v3.1	Pag.B03G001238.v3.1	Pag.B19G001197.v3.1	Pag.B04G002118.v3.1
Pag.B19G001157.v3.1	Pag.B10G002083.v3.1	Pag.A19G001344.v3.1	Pag.B10G000069.v3.1	Pag.B01G000920.v3.1
Pag.A10G001669.v3.1	Pag.A01G003356.v3.1	Pag.B01G001182.v3.1	novel.3281	Pag.A06G000936.v3.1
Pag.A01G003043.v3.1	Pag.A08G001543.v3.1	Pag.B13G000733.v3.1	Pag.A18G001404.v3.1	Pag.A14G000539.v3.1
Pag.A08G001795.v3.1	Pag.B09G000838.v3.1	Pag.A04G002018.v3.1	Pag.A10G002220.v3.1	Pag.B09G001491.v3.1
Pag.A04G001490.v3.1	Pag.B01G000783.v3.1	Pag.A17G000798.v3.1	Pag.B14G000204.v3.1	Pag.A10G001888.v3.1
Pag.A05G001826.v3.1	Pag.B03G000802.v3.1	Pag.B17G000477.v3.1	Pag.A08G000620.v3.1	Pag.A02G001112.v3.1
novel.1201	Pag.A18G001313.v3.1	Pag.A15G001022.v3.1	novel.3405	Pag.A08G001721.v3.1
Pag.B05G002519.v3.1	Pag.B04G000778.v3.1	Pag.B10G000023.v3.1	Pag.B04G002165.v3.1	Pag.A09G001266.v3.1
Pag.A08G001658.v3.1	Pag.B01G003193.v3.1	Pag.B17G000922.v3.1	Pag.B01G001097.v3.1	Pag.B04G002211.v3.1
Pag.A15G001394.v3.1	Pag.A15G000733.v3.1	novel.326	Pag.B02G002271.v3.1	Pag.B14G000515.v3.1
Pag.A06G002965.v3.1	Pag.B10G002162.v3.1	Pag.A14G001383.v3.1	Pag.B01G001952.v3.1	Pag.A09G000454.v3.1
Pag.A02G002688.v3.1	Pag.B16G000191.v3.1	Pag.A15G000802.v3.1	Pag.B03G001214.v3.1	Pag.A16G000966.v3.1
Pag.A02G000161.v3.1	Pag.B17G000342.v3.1	Pag.A06G002972.v3.1	Pag.A16G000766.v3.1	Pag.B15G001234.v3.1
Pag.B15G000295.v3.1	Pag.A15G000039.v3.1	Pag.B01G001293.v3.1	Pag.B03G001169.v3.1	Pag.B01G001952.v3.1
Pag.B02G001376.v3.1	Pag.A09G001404.v3.1	Pag.A07G002523.v3.1	Pag.B14G001462.v3.1	Pag.A18G000618.v3.1
Pag.B17G001628.v3.1	Pag.A08G001358.v3.1	Pag.B04G000034.v3.1	Pag.B09G000692.v3.1	Pag.B15G000950.v3.1
novel.1364	Pag.B16G000015.v3.1	Pag.A11G000173.v3.1	Pag.B09G000273.v3.1	Pag.A04G001033.v3.1
Pag.A17G000721.v3.1	Pag.A06G002972.v3.1	Pag.A08G002116.v3.1	Pag.A01G001321.v3.1	Pag.B08G000973.v3.1
Pag.A09G001491.v3.1	Pag.B16G001423.v3.1	Pag.B06G001502.v3.1	Pag.A01G004854.v3.1	Pag.A01G001843.v3.1
Pag.A19G001407.v3.1	Pag.A02G001138.v3.1	Pag.A10G001984.v3.1	Pag.A14G000882.v3.1	Pag.B14G001743.v3.1
Pag.B09G001472.v3.1	Pag.A14G001213.v3.1	Pag.A05G000690.v3.1	Pag.A02G002608.v3.1	Pag.A19G001344.v3.1
Pag.B01G000554.v3.1	Pag.A09G000522.v3.1	Pag.A11G000849.v3.1	Pag.B10G001614.v3.1	Pag.A18G000488.v3.1
novel.643	novel.1932	Pag.B14G001688.v3.1	Pag.A04G001658.v3.1	Pag.B07G001459.v3.1
Pag.A02G000554.v3.1	Pag.A02G002742.v3.1	Pag.B04G001541.v3.1	Pag.B08G001807.v3.1	Pag.B05G000060.v3.1
Pag.B07G001319.v3.1	Pag.B10G001212.v3.1	Pag.A15G001360.v3.1	Pag.B18G001312.v3.1	Pag.B19G000267.v3.1
Pag.B13G001053.v3.1	Pag.A02G000967.v3.1	Pag.A14G001613.v3.1	Pag.A10G001984.v3.1	Pag.A02G000369.v3.1
novel.2820	Pag.B06G002108.v3.1	Pag.B19G001157.v3.1	Pag.A10G000848.v3.1	Pag.A09G001096.v3.1
Pag.A02G001067.v3.1	Pag.B16G001019.v3.1	Pag.B14G001332.v3.1	Pag.A17G000798.v3.1	Pag.B04G000149.v3.1
Pag.A15G000762.v3.1	Pag.B06G002041.v3.1	Pag.A02G002742.v3.1	Pag.B09G001475.v3.1	novel.1422
Pag.A01G003601.v3.1	Pag.A04G002301.v3.1	Pag.A17G000025.v3.1	Pag.A02G000062.v3.1	Pag.A01G004831.v3.1
Pag.B01G003317.v3.1	Pag.A01G001321.v3.1	Pag.A11G000523.v3.1	Pag.A02G001922.v3.1	Pag.B15G001022.v3.1
Pag.B08G000416.v3.1	Pag.B16G000320.v3.1	Pag.B09G000660.v3.1	Pag.A01G003317.v3.1	Pag.B14G001768.v3.1
Pag.A01G004816.v3.1	Pag.A15G001454.v3.1	Pag.B08G001380.v3.1	Pag.B13G001405.v3.1	Pag.B09G001463.v3.1
Pag.A06G002138.v3.1	Pag.A09G001241.v3.1	Pag.A11G001325.v3.1	Pag.B10G000151.v3.1	Pag.B01G002030.v3.1
Pag.A02G001112.v3.1	Pag.B06G002823.v3.1	Pag.A04G000338.v3.1	Pag.A04G000338.v3.1	Pag.A09G000326.v3.1
Pag.A17G000920.v3.1	Pag.A01G003296.v3.1	Pag.A01G003296.v3.1	Pag.A05G002593.v3.1	Pag.A01G001686.v3.1
novel.2245	novel.3498	Pag.A04G000053.v3.1	Pag.A11G001290.v3.1	Pag.B07G001541.v3.1
novel.2338	Pag.B06G001974.v3.1	Pag.A10G001669.v3.1	Pag.B05G001965.v3.1	Pag.B19G001099.v3.1
Pag.B07G000556.v3.1	Pag.B09G000514.v3.1	Pag.A01G001801.v3.1	Pag.A06G000170.v3.1	Pag.B13G001546.v3.1
Pag.B17G001035.v3.1	Pag.B08G001275.v3.1	Pag.A01G003356.v3.1	novel.1416	Pag.A01G003584.v3.1
Pag.B07G001307.v3.1	Pag.A01G003595.v3.1	Pag.B19G000668.v3.1	Pag.B04G000140.v3.1	Pag.B13G000701.v3.1
Pag.A05G001472.v3.1	Pag.A01G004809.v3.1	Pag.A02G001741.v3.1	Pag.B06G002053.v3.1	Pag.B14G001404.v3.1
novel.1816	Pag.B09G000488.v3.1	Pag.B04G000205.v3.1	Pag.B04G000127.v3.1	novel.1385
Pag.B10G000814.v3.1	Pag.B06G001906.v3.1	Pag.B12G001265.v3.1	Pag.B09G001192.v3.1	Pag.B13G001533.v3.1
Pag.B05G001752.v3.1	Pag.B14G000204.v3.1	Pag.A01G000239.v3.1	Pag.A04G000057.v3.1	Pag.A13G000568.v3.1
Pag.B04G000035.v3.1	Pag.B04G000770.v3.1	Pag.A08G000586.v3.1	Pag.B01G000995.v3.1	Pag.A11G000593.v3.1
Pag.B01G003665.v3.1	novel.1576	Pag.B06G001475.v3.1	Pag.B12G001363.v3.1	Pag.A19G000764.v3.1
Pag.B01G003661.v3.1	Pag.A02G002516.v3.1	Pag.A04G002302.v3.1	Pag.A16G000886.v3.1	Pag.A04G000628.v3.1
Pag.A09G001234.v3.1	Pag.A05G000479.v3.1	Pag.B09G000573.v3.1	Pag.B09G000573.v3.1	Pag.A01G002248.v3.1
Pag.A06G002020.v3.1	Pag.A01G003043.v3.1	Pag.A08G001383.v3.1	Pag.A15G000299.v3.1	Pag.A14G002125.v3.1
Pag.A08G002112.v3.1	Pag.B10G000629.v3.1	Pag.A09G000058.v3.1	Pag.A17G001399.v3.1	Pag.A08G000948.v3.1
Pag.B04G001731.v3.1	Pag.A04G001194.v3.1	Pag.B10G002466.v3.1	Pag.B14G001037.v3.1	Pag.B10G002167.v3.1
Pag.A01G002248.v3.1	Pag.B05G000234.v3.1	Pag.B12G000339.v3.1	Pag.A01G003082.v3.1	Pag.A14G001604.v3.1
Pag.A14G001057.v3.1	Pag.B08G000484.v3.1	novel.3521	Pag.A01G003735.v3.1	Pag.B15G000190.v3.1
Pag.B08G000923.v3.1	Pag.B05G000485.v3.1	Pag.B01G000712.v3.1	Pag.B10G000993.v3.1	Pag.A08G000618.v3.1
Pag.A17G000976.v3.1	Pag.B14G000419.v3.1	Pag.B15G000648.v3.1	Pag.B05G002537.v3.1	Pag.A02G000265.v3.1
novel.1699	novel.171	Pag.A09G001356.v3.1	Pag.A09G000965.v3.1	novel.3653
Pag.B06G000230.v3.1	Pag.A09G000544.v3.1	Pag.B03G001051.v3.1	Pag.B12G001526.v3.1	Pag.B09G000342.v3.1
Pag.B03G000191.v3.1	Pag.A09G001248.v3.1	Pag.B19G001197.v3.1	Pag.B01G004367.v3.1	Pag.A02G000637.v3.1
Pag.A04G001438.v3.1	Pag.B06G002008.v3.1	Pag.A15G000478.v3.1	novel.1825	Pag.A09G001423.v3.1
Pag.A15G000628.v3.1	Pag.A13G000798.v3.1	novel.60	Pag.B10G002045.v3.1	Pag.A02G002688.v3.1
Pag.A09G000836.v3.1	Pag.A06G000472.v3.1	Pag.B04G000825.v3.1	Pag.B14G000309.v3.1	Pag.A11G001709.v3.1
Pag.B10G000408.v3.1	Pag.B13G000816.v3.1	Pag.B15G000371.v3.1	Pag.B02G001376.v3.1	Pag.A19G000259.v3.1
Pag.B07G001161.v3.1	Pag.A01G001176.v3.1	Pag.A06G001590.v3.1	Pag.B10G000606.v3.1	Pag.A06G001760.v3.1
Pag.B15G001055.v3.1	Pag.B15G000986.v3.1	Pag.B04G001469.v3.1	Pag.A19G000130.v3.1	Pag.B12G000554.v3.1
Pag.B05G000771.v3.1	Pag.B01G001097.v3.1	Pag.B13G001266.v3.1	Pag.B10G001116.v3.1	novel.3433
Pag.A06G002500.v3.1	Pag.B08G002148.v3.1	Pag.B05G002155.v3.1	novel.914	Pag.B04G000079.v3.1
Pag.B15G000824.v3.1	Pag.B09G000975.v3.1	Pag.A10G000195.v3.1	Pag.A19G001198.v3.1	Pag.A17G000654.v3.1
Pag.A01G000236.v3.1	Pag.A06G000382.v3.1	Pag.B08G000722.v3.1	novel.1027	Pag.B12G000101.v3.1
Pag.A08G000812.v3.1	Pag.A15G000587.v3.1	Pag.A01G003534.v3.1	Pag.B07G000405.v3.1	Pag.B13G000233.v3.1
Pag.B14G001709.v3.1	Pag.A10G000721.v3.1	Pag.A05G001303.v3.1	Pag.B08G002168.v3.1	Pag.B01G001576.v3.1
novel.1748	Pag.B15G000438.v3.1	Pag.A05G002358.v3.1	Pag.A01G004450.v3.1	Pag.A01G001502.v3.1
Pag.A11G000740.v3.1	Pag.A01G002040.v3.1	novel.2505	Pag.A01G003707.v3.1	Pag.B08G001611.v3.1
Pag.B08G000726.v3.1	Pag.B15G000704.v3.1	Pag.B03G000730.v3.1	Pag.A09G000810.v3.1	Pag.B13G001491.v3.1
novel.1799	novel.1183	Pag.A17G000615.v3.1	Pag.B07G000849.v3.1	Pag.A15G000629.v3.1
Pag.B02G000826.v3.1	Pag.B16G000984.v3.1	novel.3642	Pag.A16G000905.v3.1	Pag.B06G001680.v3.1
Pag.B12G000938.v3.1	Pag.B09G000297.v3.1	novel.1254	Pag.B07G000783.v3.1	Pag.A05G001564.v3.1
Pag.B14G000322.v3.1	Pag.B03G001169.v3.1	Pag.A01G004326.v3.1	Pag.A10G001777.v3.1	Pag.B03G001281.v3.1
Pag.B10G000837.v3.1	Pag.A10G001214.v3.1	Pag.A14G000203.v3.1	novel.953	Pag.B19G000795.v3.1
Pag.A15G000337.v3.1	Pag.A06G001875.v3.1	Pag.A09G000306.v3.1	Pag.A09G001199.v3.1	Pag.A04G001135.v3.1
novel.2668	Pag.B07G000814.v3.1	Pag.B05G001760.v3.1	Pag.B03G001872.v3.1	Pag.B07G000647.v3.1
Pag.B06G000645.v3.1	Pag.B06G000155.v3.1	Pag.A18G001059.v3.1	Pag.A03G001430.v3.1	Pag.A08G000743.v3.1
Pag.A01G004080.v3.1	Pag.B06G002093.v3.1	Pag.A06G000774.v3.1	Pag.B03G001303.v3.1	Pag.A13G001136.v3.1
Pag.A05G002171.v3.1	Pag.B12G001331.v3.1	Pag.B05G000725.v3.1	Pag.A09G000506.v3.1	novel.557
Pag.A04G001481.v3.1	Pag.A02G000300.v3.1	novel.2614	Pag.B07G001186.v3.1	Pag.A04G000685.v3.1
Pag.B04G002009.v3.1	Pag.A18G000642.v3.1	novel.2794	Pag.A01G002827.v3.1	Pag.A09G001417.v3.1
Pag.B03G002107.v3.1	Pag.B09G000037.v3.1	Pag.A06G001937.v3.1	Pag.A11G000737.v3.1	Pag.A05G002199.v3.1
Pag.A09G000810.v3.1	Pag.B07G001351.v3.1	Pag.A15G000751.v3.1	novel.335	Pag.A16G000844.v3.1
Pag.B05G000907.v3.1	Pag.B10G001014.v3.1	Pag.A18G000533.v3.1	Pag.A10G001306.v3.1	Pag.B19G001269.v3.1
Pag.B14G001166.v3.1	Pag.A11G001103.v3.1	Pag.B01G003093.v3.1	Pag.B08G000828.v3.1	Pag.A08G002068.v3.1
Pag.A15G001420.v3.1	Pag.A18G000371.v3.1	Pag.A01G001703.v3.1	Pag.A03G001541.v3.1	Pag.B18G001419.v3.1
Pag.A17G000881.v3.1	Pag.A17G000514.v3.1	Pag.A06G001352.v3.1	Pag.B13G001506.v3.1	Pag.B18G000150.v3.1
Pag.A05G000198.v3.1	Pag.B18G001312.v3.1	Pag.A02G001922.v3.1	Pag.B16G001311.v3.1	Pag.A08G000975.v3.1
Pag.B06G001984.v3.1	Pag.B09G000225.v3.1	novel.3639	Pag.B06G002233.v3.1	Pag.B10G001439.v3.1
Pag.A01G003707.v3.1	Pag.A02G002332.v3.1	novel.2566	Pag.A01G004013.v3.1	Pag.B15G000869.v3.1
Pag.A04G001809.v3.1	novel.3475	Pag.B15G000942.v3.1	Pag.B01G002836.v3.1	Pag.A04G000503.v3.1
Pag.B12G001326.v3.1	Pag.B14G001663.v3.1	Pag.A07G002139.v3.1	Pag.B14G001066.v3.1	Pag.B08G000739.v3.1
novel.3619	Pag.B06G000108.v3.1	Pag.A14G001038.v3.1	Pag.A02G001732.v3.1	Pag.A04G001206.v3.1
Pag.A05G002118.v3.1	Pag.A10G000950.v3.1	Pag.B05G002519.v3.1	Pag.B03G001838.v3.1	Pag.A01G001456.v3.1
Pag.B15G001430.v3.1	Pag.A06G001658.v3.1	Pag.A13G001390.v3.1	Pag.A17G000578.v3.1	Pag.A01G001134.v3.1
Pag.B09G001486.v3.1	Pag.A08G001890.v3.1	Pag.A02G000104.v3.1	Pag.B04G002182.v3.1	Pag.A14G001816.v3.1
Pag.A08G000653.v3.1	Pag.B14G001287.v3.1	Pag.A06G000741.v3.1	Pag.A05G001318.v3.1	Pag.B02G002068.v3.1
[truncated: 17,795 more rows]
