# Supplementary material for: Effect of a suitable treatment period on the genetic transformation efficiency of the plant leaf disc method
Source: Plant Methods. 2023 Feb 15;19:15. doi: 10.1186/s13007-023-00994-3 (PMC9930321; doi:10.1186/s13007-023-00994-3)
Supplement: Supplementary file 6 — Additional file 6: Table S1. The primers used in this study. Table S2. Gene expression levels in different samples. Table S3. DEGs between samples treated with different differentiation culture time and those without differentiation culture. Table S4. The number of DEGs after different differentiation culture time treatment and without differentiation culture treatment. Table S5. GO enrichment analysis data between samples of differentiation culture 1d and differentiation culture 0d. Table S6. GO enrichment analysis data between samples of differentiation culture 2d and differentiation culture 0d. Table S7. GO enrichment analysis data between samples of differentiation culture 3d and differentiation culture 0d. Table S8. GO enrichment analysis data between samples of differentiation culture 4d and differentiation culture 0d. Table S9. GO enrichment analysis data between samples of differentiation culture 5d and differentiation culture 0d. Table S10. Expression of DNA replication related genes in 0-5 days of differentiation culture. Table S11. Expression of cell cycle related genes in 0-5 days of differentiation culture. [file 13007_2023_994_MOESM6_ESM.zip › Supplementary Tables/Table S4.xlsx]

## Sheet: Sheet1
Samples	all	up_regulated	down_regulated
Pre1d vs Pre0d	13719	7519	6200
Pre2d vs Pre0d	17543	9877	7666
Pre3d vs Pre0d	19047	11060	7987
Pre4d vs Pre0d	19794	11707	8087
Pre5d vs Pre0d	18341	10549	7792
