# Supplementary material for: Effect of a suitable treatment period on the genetic transformation efficiency of the plant leaf disc method
Source: Plant Methods. 2023 Feb 15;19:15. doi: 10.1186/s13007-023-00994-3 (PMC9930321; doi:10.1186/s13007-023-00994-3)
Supplement: Supplementary file 6 — Additional file 6: Table S1. The primers used in this study. Table S2. Gene expression levels in different samples. Table S3. DEGs between samples treated with different differentiation culture time and those without differentiation culture. Table S4. The number of DEGs after different differentiation culture time treatment and without differentiation culture treatment. Table S5. GO enrichment analysis data between samples of differentiation culture 1d and differentiation culture 0d. Table S6. GO enrichment analysis data between samples of differentiation culture 2d and differentiation culture 0d. Table S7. GO enrichment analysis data between samples of differentiation culture 3d and differentiation culture 0d. Table S8. GO enrichment analysis data between samples of differentiation culture 4d and differentiation culture 0d. Table S9. GO enrichment analysis data between samples of differentiation culture 5d and differentiation culture 0d. Table S10. Expression of DNA replication related genes in 0-5 days of differentiation culture. Table S11. Expression of cell cycle related genes in 0-5 days of differentiation culture. [file 13007_2023_994_MOESM6_ESM.zip › Supplementary Tables/Table S5.xlsx]

## Sheet: Sheet1
GO_term	Percent	Function	Count
fatty acid catabolic process	0.245755	Biological Process	11
cellular lipid catabolic process	0.245755	Biological Process	11
superoxide metabolic process	0.268097	Biological Process	12
cellular modified amino acid metabolic process	0.402145	Biological Process	18
amino acid transmembrane transport	0.424486	Biological Process	19
small molecule catabolic process	0.469169	Biological Process	21
response to biotic stimulus	0.536193	Biological Process	24
DNA replication	0.960679	Biological Process	43
response to chemical	1.72029	Biological Process	77
nucleobase-containing small molecule metabolic process	2.41287	Biological Process	108
extracellular matrix	0.263505	Cellular Component	4
chloroplast	0.329381	Cellular Component	5
DNA packaging complex	0.922266	Cellular Component	14
chromatin	1.05402	Cellular Component	16
nuclear part	1.51515	Cellular Component	23
cytoskeletal part	1.6469	Cellular Component	25
chromosomal part	1.91041	Cellular Component	29
cell wall	2.10804	Cellular Component	32
photosystem	2.10804	Cellular Component	32
chromosome	2.30567	Cellular Component	35
cytokinin dehydrogenase activity	0.125826	Molecular Function	8
lipase activity	0.17301	Molecular Function	11
amino acid transmembrane transporter activity	0.235923	Molecular Function	15
amino acid binding	0.330293	Molecular Function	21
phospholipid binding	0.471846	Molecular Function	30
antioxidant activity	1.10098	Molecular Function	70
cytoskeletal protein binding	1.17962	Molecular Function	75
active transmembrane transporter activity	1.58855	Molecular Function	101
carbohydrate binding	1.68292	Molecular Function	107
sequence-specific DNA binding	2.31205	Molecular Function	147
