# Supplementary material for: Effect of a suitable treatment period on the genetic transformation efficiency of the plant leaf disc method
Source: Plant Methods. 2023 Feb 15;19:15. doi: 10.1186/s13007-023-00994-3 (PMC9930321; doi:10.1186/s13007-023-00994-3)
Supplement: Supplementary file 6 — Additional file 6: Table S1. The primers used in this study. Table S2. Gene expression levels in different samples. Table S3. DEGs between samples treated with different differentiation culture time and those without differentiation culture. Table S4. The number of DEGs after different differentiation culture time treatment and without differentiation culture treatment. Table S5. GO enrichment analysis data between samples of differentiation culture 1d and differentiation culture 0d. Table S6. GO enrichment analysis data between samples of differentiation culture 2d and differentiation culture 0d. Table S7. GO enrichment analysis data between samples of differentiation culture 3d and differentiation culture 0d. Table S8. GO enrichment analysis data between samples of differentiation culture 4d and differentiation culture 0d. Table S9. GO enrichment analysis data between samples of differentiation culture 5d and differentiation culture 0d. Table S10. Expression of DNA replication related genes in 0-5 days of differentiation culture. Table S11. Expression of cell cycle related genes in 0-5 days of differentiation culture. [file 13007_2023_994_MOESM6_ESM.zip › Supplementary Tables/Table S6.xlsx]

## Sheet: Sheet1
GO_term	Percent	Function	Count
mitotic cell cycle process	0.142298	Biological Process	8
nuclear division	0.177873	Biological Process	10
nuclear chromosome segregation	0.177873	Biological Process	10
chromosome segregation	0.213447	Biological Process	12
photosynthesis	0.836001	Biological Process	47
DNA replication	0.924938	Biological Process	52
defense response	0.9783	Biological Process	55
response to endogenous stimulus	1.10281	Biological Process	62
response to hormone	1.10281	Biological Process	62
nucleotide biosynthetic process	1.74315	Biological Process	98
chromosome, centromeric region	0.566251	Cellular Component	10
proton-transporting ATP synthase complex	1.07588	Cellular Component	19
mitochondrial inner membrane	1.24575	Cellular Component	22
organelle inner membrane	1.24575	Cellular Component	22
apoplast	1.359	Cellular Component	24
extracellular region	1.64213	Cellular Component	29
photosystem	2.54813	Cellular Component	45
chromosome	2.83126	Cellular Component	50
cell wall	3.11438	Cellular Component	55
cell periphery	5.43601	Cellular Component	96
transcription factor activity, core RNA polymerase binding	0.147856	Molecular Function	12
amino acid transmembrane transporter activity	0.258748	Molecular Function	21
amino acid binding	0.36964	Molecular Function	30
protein disulfide oxidoreductase activity	0.431247	Molecular Function	35
phosphoric ester hydrolase activity	1.04731	Molecular Function	85
antioxidant activity	1.13356	Molecular Function	92
electron transfer activity	1.21981	Molecular Function	99
cytoskeletal protein binding	1.4416	Molecular Function	117
carbohydrate binding	1.77427	Molecular Function	144
ATPase activity	1.82356	Molecular Function	148
