# Supplementary material for: Effect of a suitable treatment period on the genetic transformation efficiency of the plant leaf disc method
Source: Plant Methods. 2023 Feb 15;19:15. doi: 10.1186/s13007-023-00994-3 (PMC9930321; doi:10.1186/s13007-023-00994-3)
Supplement: Supplementary file 6 — Additional file 6: Table S1. The primers used in this study. Table S2. Gene expression levels in different samples. Table S3. DEGs between samples treated with different differentiation culture time and those without differentiation culture. Table S4. The number of DEGs after different differentiation culture time treatment and without differentiation culture treatment. Table S5. GO enrichment analysis data between samples of differentiation culture 1d and differentiation culture 0d. Table S6. GO enrichment analysis data between samples of differentiation culture 2d and differentiation culture 0d. Table S7. GO enrichment analysis data between samples of differentiation culture 3d and differentiation culture 0d. Table S8. GO enrichment analysis data between samples of differentiation culture 4d and differentiation culture 0d. Table S9. GO enrichment analysis data between samples of differentiation culture 5d and differentiation culture 0d. Table S10. Expression of DNA replication related genes in 0-5 days of differentiation culture. Table S11. Expression of cell cycle related genes in 0-5 days of differentiation culture. [file 13007_2023_994_MOESM6_ESM.zip › Supplementary Tables/Table S7.xlsx]

## Sheet: Sheet1
GO_term	Percent	Function	Count
DNA replication	0.896117	Biological Process	54
photosynthesis	0.945901	Biological Process	57
carbohydrate catabolic process	1.02887	Biological Process	62
ATP biosynthetic process	1.19482	Biological Process	72
ATP metabolic process	1.24461	Biological Process	75
purine ribonucleotide biosynthetic process	0.896117	Biological Process	78
ribose phosphate biosynthetic process	0.945901	Biological Process	78
purine nucleotide biosynthetic process	1.02887	Biological Process	80
movement of cell or subcellular component	1.19482	Biological Process	87
cellular carbohydrate metabolic process	1.24461	Biological Process	108
photosystem I	0.896117	Cellular Component	15
nuclear chromosome	0.945901	Cellular Component	16
microtubule cytoskeleton	1.02887	Cellular Component	21
thylakoid membrane	1.19482	Cellular Component	32
photosystem II	1.24461	Cellular Component	37
chromosome	0.896117	Cellular Component	54
photosynthetic membrane	0.945901	Cellular Component	55
thylakoid part	1.02887	Cellular Component	58
cell wall	1.19482	Cellular Component	59
cell periphery	1.24461	Cellular Component	103
organic acid binding	0.896117	Molecular Function	32
carboxylic acid binding	0.945901	Molecular Function	32
phosphatase activity	1.02887	Molecular Function	62
serine-type endopeptidase activity	1.19482	Molecular Function	65
antioxidant activity	1.24461	Molecular Function	90
motor activity	0.896117	Molecular Function	93
serine-type peptidase activity	0.945901	Molecular Function	121
cytoskeletal protein binding	1.02887	Molecular Function	127
carbohydrate binding	1.19482	Molecular Function	152
ATPase activity	1.24461	Molecular Function	153
