# Supplementary material for: Effect of a suitable treatment period on the genetic transformation efficiency of the plant leaf disc method
Source: Plant Methods. 2023 Feb 15;19:15. doi: 10.1186/s13007-023-00994-3 (PMC9930321; doi:10.1186/s13007-023-00994-3)
Supplement: Supplementary file 6 — Additional file 6: Table S1. The primers used in this study. Table S2. Gene expression levels in different samples. Table S3. DEGs between samples treated with different differentiation culture time and those without differentiation culture. Table S4. The number of DEGs after different differentiation culture time treatment and without differentiation culture treatment. Table S5. GO enrichment analysis data between samples of differentiation culture 1d and differentiation culture 0d. Table S6. GO enrichment analysis data between samples of differentiation culture 2d and differentiation culture 0d. Table S7. GO enrichment analysis data between samples of differentiation culture 3d and differentiation culture 0d. Table S8. GO enrichment analysis data between samples of differentiation culture 4d and differentiation culture 0d. Table S9. GO enrichment analysis data between samples of differentiation culture 5d and differentiation culture 0d. Table S10. Expression of DNA replication related genes in 0-5 days of differentiation culture. Table S11. Expression of cell cycle related genes in 0-5 days of differentiation culture. [file 13007_2023_994_MOESM6_ESM.zip › Supplementary Tables/Table S8.xlsx]

## Sheet: Sheet1
GO_term	Percent	Function	Count
response to abiotic stimulus	0.159872	Biological Process	10
chromosome segregation	0.191847	Biological Process	12
response to biotic stimulus	0.591527	Biological Process	37
photosynthesis	0.943245	Biological Process	59
cell wall organization or biogenesis	0.943245	Biological Process	59
ATP biosynthetic process	1.02318	Biological Process	64
ribonucleotide biosynthetic process	1.15108	Biological Process	72
movement of cell or subcellular component	1.42286	Biological Process	89
response to chemical	1.71063	Biological Process	107
nucleotide metabolic process	1.93445	Biological Process	121
chromosomal region	0.614439	Cellular Component	12
preribosome	0.768049	Cellular Component	15
nuclear chromosome	0.870456	Cellular Component	17
extracellular region	1.6385	Cellular Component	32
oxidoreductase complex	1.79211	Cellular Component	35
photosystem	2.76498	Cellular Component	54
photosynthetic membrane	2.91859	Cellular Component	57
chromosome	2.96979	Cellular Component	58
thylakoid	3.0722	Cellular Component	60
cell wall	3.0722	Cellular Component	60
cytokinin dehydrogenase activity	0.120258	Molecular Function	11
carbohydrate phosphatase activity	0.131191	Molecular Function	12
transcription factor activity, core RNA polymerase binding	0.153056	Molecular Function	14
endoribonuclease activity	0.218651	Molecular Function	20
cellulose synthase activity	0.240516	Molecular Function	22
amino acid binding	0.295179	Molecular Function	27
motor activity	1.03859	Molecular Function	95
cytoskeletal protein binding	1.38843	Molecular Function	127
ATPase activity	1.63988	Molecular Function	150
carbohydrate binding	1.70548	Molecular Function	156
