# Supplementary material for: Effect of a suitable treatment period on the genetic transformation efficiency of the plant leaf disc method
Source: Plant Methods. 2023 Feb 15;19:15. doi: 10.1186/s13007-023-00994-3 (PMC9930321; doi:10.1186/s13007-023-00994-3)
Supplement: Supplementary file 6 — Additional file 6: Table S1. The primers used in this study. Table S2. Gene expression levels in different samples. Table S3. DEGs between samples treated with different differentiation culture time and those without differentiation culture. Table S4. The number of DEGs after different differentiation culture time treatment and without differentiation culture treatment. Table S5. GO enrichment analysis data between samples of differentiation culture 1d and differentiation culture 0d. Table S6. GO enrichment analysis data between samples of differentiation culture 2d and differentiation culture 0d. Table S7. GO enrichment analysis data between samples of differentiation culture 3d and differentiation culture 0d. Table S8. GO enrichment analysis data between samples of differentiation culture 4d and differentiation culture 0d. Table S9. GO enrichment analysis data between samples of differentiation culture 5d and differentiation culture 0d. Table S10. Expression of DNA replication related genes in 0-5 days of differentiation culture. Table S11. Expression of cell cycle related genes in 0-5 days of differentiation culture. [file 13007_2023_994_MOESM6_ESM.zip › Supplementary Tables/Table S9.xlsx]

## Sheet: Sheet1
GO_term	Percent	Function	Count
nuclear division	0.17138	Biological Process	10
nuclear chromosome segregation	0.17138	Biological Process	10
chromosome segregation	0.205656	Biological Process	12
cell wall macromolecule catabolic process	0.239931	Biological Process	14
sucrose metabolic process	0.257069	Biological Process	15
response to biotic stimulus	0.651243	Biological Process	38
ribosome biogenesis	0.771208	Biological Process	45
photosynthesis	0.994002	Biological Process	58
ribonucleotide metabolic process	1.42245	Biological Process	83
nucleotide biosynthetic process	1.57669	Biological Process	92
chromosomal region	0.631912	Cellular Component	12
small-subunit processome	0.73723	Cellular Component	14
proton-transporting ATP synthase complex	0.73723	Cellular Component	14
microtubule cytoskeleton	1.00053	Cellular Component	19
extrinsic component of membrane	1.52712	Cellular Component	29
oxidoreductase complex	1.73776	Cellular Component	33
chromosomal part	2.26435	Cellular Component	43
photosystem	2.79094	Cellular Component	53
thylakoid	3.1069	Cellular Component	59
chromosome	3.15956	Cellular Component	60
transcription factor activity, core RNA polymerase binding	0.126655	Molecular Function	11
promoter selection factor activity	0.126655	Molecular Function	11
active ion transmembrane transporter activity	0.161197	Molecular Function	14
cellulose synthase activity	0.25331	Molecular Function	22
amino acid binding	0.322395	Molecular Function	28
peroxidase activity	0.909614	Molecular Function	79
tubulin binding	1.03627	Molecular Function	90
antioxidant activity	1.04778	Molecular Function	91
electron transfer activity	1.1399	Molecular Function	99
cytoskeletal protein binding	1.38169	Molecular Function	120
